# Supplementary material for: A Core MYC Gene Expression Signature Is Prominent in Basal-Like Breast Cancer but Only Partially Overlaps the Core Serum Response
Source: PLoS One. 2009 Aug 19;4(8):e6693. doi: 10.1371/journal.pone.0006693 (PMC2723908; doi:10.1371/journal.pone.0006693)
Supplement: Table S1 — Unigene IDs of genes identified as responsive to MYCNER and steady state MYCN. (0.50 MB XLS) [file pone.0006693.s004.xls]

## Sheet: timecourse , steady state, sig.
Timecourse experiments					Steady state experiments						MYC Signature
Agilent ID	Unigene Build 219	Annotation	Sorted unique Unigenes		Agilent ID	Unigene Build 219	Annotation	Sorted unique Unigenes			Agilent ID	Unigene Build 219	Annotation	Sorted unique Unigenes	Sorted unique Unigenes
A_23_P165989	Hs.517094	NEURL2||Neuralized homolog 2 (Drosophila)	Hs.101302|COL12A1		A_23_P374844	Hs.278959	GAL||Galanin prepropeptide	Hs.100915|PEX16			A_23_P39766	Hs.116448	GLS||Glutaminase	Hs.102267|LOX
A_23_P139134	Hs.180711	STX3||Syntaxin 3	Hs.102267|LOX		A_23_P202624	Hs.278959	GAL||Galanin prepropeptide	Hs.101840|MR1			A_23_P118842	Hs.534499	KRTAP1-5||Keratin associated protein 1-5	Hs.103106|LSM2
A_23_P58538	Data not found	||Data not found	Hs.10306|NKG7		A_23_P352905	Hs.718797	VGF||VGF nerve growth factor inducible	Hs.1019|PTH1R			A_23_P374082	Hs.483944	ADAM19||ADAM metallopeptidase domain 19 (meltrin beta)	Hs.105465|SNRPF
A_23_P150249	Hs.66713	CCDC85B||Coiled-coil domain containing 85B	Hs.103106|LSM2		A_23_P143958	Hs.380933	RPL22L1||Ribosomal protein L22-like 1	Hs.102267|LOX			A_23_P101054	Hs.296942	KRT34||Keratin 34	Hs.105642|GNB1L
A_23_P41005	Hs.517864	TEX264||Testis expressed 264	Hs.103291|NRN1		A_23_P155765	Hs.434953	HMGB2||High-mobility group box 2	Hs.1027|RRAD			A_23_P141394	Hs.463964	WIPI1||WD repeat domain, phosphoinositide interacting 1	Hs.106601|KLHL8
A_23_P38106	Hs.68061	SPHK1||Sphingosine kinase 1	Hs.103755|RIPK2		A_23_P259692	Hs.494261	PSAT1||Phosphoserine aminotransferase 1	Hs.103106|LSM2			A_23_P27584	Hs.380906	MYADM||Myeloid-associated differentiation marker	Hs.108080|CSRP1
A_23_P14454	Hs.29706	C14orf149||Chromosome 14 open reading frame 149	Hs.103832|UPF3B		A_23_P254584	Hs.339831	PENK||Proenkephalin	Hs.103147|SPATA20			A_23_P58396	Hs.570855	PDGFC||Platelet derived growth factor C	Hs.10842|RAN
A_23_P314086	Data not found	||Data not found	Hs.104672|FILIP1L		A_23_P94133	Hs.252828	POP1||Processing of precursor 1, ribonuclease P/MRP subunit (S. cerevisiae)	Hs.103934|FKBP9			A_23_P414273	Hs.29444	MST150||MSTP150	Hs.109051|SH3BGRL3
A_23_P380998	Hs.412462	R3HDM1||R3H domain containing 1	Hs.104925|ENC1		A_23_P46306	Hs.469723	RCC1||Regulator of chromosome condensation 1	Hs.104741|PBK			A_23_P210210	Hs.468410	EPAS1||Endothelial PAS domain protein 1	Hs.110849|ESRRA
A_23_P3355	Hs.706868	POLG||Polymerase (DNA directed), gamma	Hs.105465|SNRPF		A_23_P117852	Hs.81892	KIAA0101||KIAA0101	Hs.105465|SNRPF			A_23_P126782	Hs.62192	F3||Coagulation factor III (thromboplastin, tissue factor)	Hs.116448|GLS
A_23_P5983	Hs.439312	PLTP||Phospholipid transfer protein	Hs.105642|GNB1L		A_23_P164883	Hs.78016	PNKP||Polynucleotide kinase 3'-phosphatase	Hs.105642|GNB1L			A_23_P58801	Hs.526902	RGMB||RGM domain family, member B	Hs.116471|CDH11
A_23_P169800	Hs.655722	IMMP2L||IMP2 inner mitochondrial membrane peptidase-like (S. cerevisiae)	Hs.105818|PPP2CA		A_23_P214484	Data not found	||Data not found	Hs.105924|DEFB4			A_23_P122007	Hs.482976	C5orf30||Chromosome 5 open reading frame 30	Hs.118241|CABC1
A_23_P102870	Hs.125113	CCT8||Chaperonin containing TCP1, subunit 8 (theta)	Hs.106601|KLHL8		A_23_P434305	Hs.459927	PTMA||Prothymosin, alpha	Hs.105932|SHOX			A_23_P110712	Hs.171695	DUSP1||Dual specificity phosphatase 1	Hs.1183|DUSP2
A_23_P80098	Hs.473648	GART||Phosphoribosylglycinamide formyltransferase, phosphoribosylglycinamide synthetase, phosphoribosylaminoimidazole synthetase	Hs.106650|TMEM70		A_23_P108641	Hs.516077	FAM136A||Family with sequence similarity 136, member A	Hs.106212|HNRNPU			A_23_P127883	Hs.502182	BDNF||Brain-derived neurotrophic factor	Hs.119192|H2AFZ
A_23_P10442	Hs.370725	OSBPL1A||Oxysterol binding protein-like 1A	Hs.106880|BYSL		A_23_P202140	Hs.523238	NOLC1||Nucleolar and coiled-body phosphoprotein 1	Hs.106469|SUPV3L1			A_23_P142849	Hs.6838	RND3||Rho family GTPase 3	Hs.1197|HSPE1
A_23_P151093	Data not found	||Data not found	Hs.10784|FAM46A		A_23_P134237	Hs.647064	RARRES2||Retinoic acid receptor responder (tazarotene induced) 2	Hs.106601|KLHL8			A_23_P302672	Hs.480378	DDIT4L||DNA-damage-inducible transcript 4-like	Hs.121028|ASPM
A_23_P58207	Hs.132858	RAP1GDS1||RAP1, GTP-GDP dissociation stimulator 1	Hs.108002|SNAP29		A_23_P81850	Hs.143080	HIST1H4B||Histone cluster 1, H4b	Hs.107003|CCNB1IP1			A_23_P24129	Hs.40499	DKK1||Dickkopf homolog 1 (Xenopus laevis)	Hs.123072|RAB3B
A_23_P105942	Hs.151777	EIF2S1||Eukaryotic translation initiation factor 2, subunit 1 alpha, 35kDa	Hs.108049|UACA		A_23_P251593	Hs.546269	RPL10A||Ribosomal protein L10a	Hs.108080|CSRP1			A_23_P144326	Hs.591712	ASB5||Ankyrin repeat and SOCS box-containing 5	Hs.124246|C10orf119
A_23_P99924	Hs.512973	PTPLAD1||Protein tyrosine phosphatase-like A domain containing 1	Hs.108080|CSRP1		A_23_P65000	Hs.436618	C12orf24||Chromosome 12 open reading frame 24	Hs.108106|UHRF1			A_23_P58658	Hs.532082	IL6ST||Interleukin 6 signal transducer (gp130, oncostatin M receptor)	Hs.125113|CCT8
A_23_P108641	Hs.516077	FAM136A||Family with sequence similarity 136, member A	Hs.10842|RAN		A_23_P65757	Hs.194698	CCNB2||Cyclin B2	Hs.108112|POLE3			A_23_P163467	Data not found	||Data not found	Hs.126667|LPAR1
A_23_P160720	Hs.62919	BATF3||Basic leucine zipper transcription factor, ATF-like 3	Hs.109051|SH3BGRL3		A_23_P323751	Hs.472716	FAM83D||Family with sequence similarity 83, member D	Hs.108332|UBE2D2			A_23_P137097	Hs.75317	SLC16A2||Solute carrier family 16, member 2 (monocarboxylic acid transporter 8)	Hs.129910|HYAL3
A_23_P375404	Hs.514470	SLC25A19||Solute carrier family 25 (mitochondrial thiamine pyrophosphate carrier), member 19	Hs.110364|PPIC		A_23_P144726	Hs.696283	NOP16||NOP16 nucleolar protein homolog (yeast)	Hs.10842|RAN			A_23_P66798	Hs.654568	KRT19||Keratin 19	Hs.129944|ESM1
A_23_P366468	Data not found	||Data not found	Hs.110695|SF3B5		A_23_P59876	Hs.408061	FABP5||Fatty acid binding protein 5 (psoriasis-associated)	Hs.10862|AK3L1			A_23_P1461	Hs.332706	OPTN||Optineurin	Hs.131226|BNIP3L
A_23_P149375	Hs.164070	THEM4||Thioesterase superfamily member 4	Hs.110757|RRP1		A_23_P92441	Hs.591697	MAD2L1||MAD2 mitotic arrest deficient-like 1 (yeast)	Hs.109051|SH3BGRL3			A_23_P19291	Hs.654543	TUBB2A||Tubulin, beta 2A	Hs.13225|B4GALT4
A_23_P209471	Hs.643951	PPM1G||Protein phosphatase 1G (formerly 2C), magnesium-dependent, gamma isoform	Hs.110849|ESRRA		A_23_P209625	Hs.715731	CYP1B1||Cytochrome P450, family 1, subfamily B, polypeptide 1	Hs.109999|ITGB1BP2			A_23_P52697	Hs.195727	CD248||CD248 molecule, endosialin	Hs.132902|CAP2
A_23_P52127	Hs.200051	ACBD6||Acyl-Coenzyme A binding domain containing 6	Hs.111779|SPARC		A_23_P89431	Hs.303649	CCL2||Chemokine (C-C motif) ligand 2	Hs.110675|APOC1			A_23_P210428	Hs.504687	MYL9||Myosin, light chain 9, regulatory	Hs.133397|ITGA6
A_23_P168868	Hs.292579	PTDSS1||Phosphatidylserine synthase 1	Hs.11417|RABAC1		A_23_P120315	Hs.469030	MTHFD2||Methylenetetrahydrofolate dehydrogenase (NADP+ dependent) 2, methenyltetrahydrofolate cyclohydrolase	Hs.110849|ESRRA			A_23_P377735	Hs.13225	B4GALT4||UDP-Gal:betaGlcNAc beta 1,4- galactosyltransferase, polypeptide 4	Hs.133892|TPM1
A_23_P144294	Hs.331431	PDS5A||PDS5, regulator of cohesion maintenance, homolog A (S. cerevisiae)	Hs.114286|CD9		A_23_P99373	Hs.97464	RNF17||Ring finger protein 17	Hs.111801|SRRT			A_23_P132619	Hs.2820	OXTR||Oxytocin receptor	Hs.143250|TNC
A_23_P19517	Hs.65758	ITPR3||Inositol 1,4,5-triphosphate receptor, type 3	Hs.114412|TXNL1		A_23_P67847	Hs.468058	GALNT14||UDP-N-acetyl-alpha-D-galactosamine:polypeptide N-acetylgalactosaminyltransferase 14 (GalNAc-T14)	Hs.112242|C15orf48			A_23_P39885	Hs.368912	DPP4||Dipeptidyl-peptidase 4	Hs.143751|MMP11
A_23_P89755	Hs.302408	RNF138||Ring finger protein 138	Hs.115232|SF3A2		A_23_P13725	Hs.44424	SLC6A15||Solute carrier family 6 (neutral amino acid transporter), member 15	Hs.112761|RNASE11			A_23_P167096	Hs.435215	VEGFC||Vascular endothelial growth factor C	Hs.144304|COQ2
A_23_P311150	Hs.269909	C14orf147||Chromosome 14 open reading frame 147	Hs.115242|DRG1		A_23_P76136	Hs.505141	TSPAN11||Tetraspanin 11	Hs.11355|TMPO			A_23_P54029	Hs.373498	SLC22A17||Solute carrier family 22, member 17	Hs.150458|RPUSD4
A_23_P106859	Hs.173162	COX4NB||COX4 neighbor	Hs.115263|EREG		A_23_P58538	Data not found	||Data not found	Hs.113874|OMG			A_23_P33898	Hs.522665	MAGED2||Melanoma antigen family D, 2	Hs.151220|PALLD
A_23_P77526	Hs.419463	RPL23A||Ribosomal protein L23a	Hs.115284|ZNF213		A_23_P60024	Data not found	||Data not found	Hs.114084|ENPP7			A_23_P432945	Hs.40098	GREM1||Gremlin 1, cysteine knot superfamily, homolog (Xenopus laevis)	Hs.151777|EIF2S1
A_23_P213640	Hs.567419	MGAT4B||Mannosyl (alpha-1,3-)-glycoprotein beta-1,4-N-acetylglucosaminyltransferase, isozyme B	Hs.11590|CTSF		A_23_P90612	Hs.444118	MCM6||Minichromosome maintenance complex component 6	Hs.115325|RAB7L1			A_23_P211926	Data not found	||Data not found	Hs.154210|S1PR1
A_23_P404091	Hs.511816	GRPEL2||GrpE-like 2, mitochondrial (E. coli)	Hs.116448|GLS		A_23_P110430	Hs.424414	MSX1||Msh homeobox 1	Hs.115474|RFC3			A_23_P15876	Hs.628152	ALPK2||Alpha-kinase 2	Hs.156346|TOP2A
A_23_P69988	Hs.654907	RARS||Arginyl-tRNA synthetase	Hs.116467|PRAC		A_23_P93690	Hs.438720	MCM7||Minichromosome maintenance complex component 7	Hs.11615|STYXL1			A_23_P145965	Hs.421194	TPST1||Tyrosylprotein sulfotransferase 1	Hs.157351|OLA1
A_23_P355500	Hs.439370	MRI1||Methylthioribose-1-phosphate isomerase homolog (S. cerevisiae)	Hs.116471|CDH11		A_23_P17392	Hs.90073	CSE1L||CSE1 chromosome segregation 1-like (yeast)	Hs.116448|GLS			A_23_P216609	Hs.126667	LPAR1||Lysophosphatidic acid receptor 1	Hs.159142|LFNG
A_23_P75288	Hs.435948	ATAD1||ATPase family, AAA domain containing 1	Hs.118241|CABC1		A_23_P157215	Hs.487635	BZW2||Basic leucine zipper and W2 domains 2	Hs.116471|CDH11			A_23_P163678	Hs.57988	RHBDF1||Rhomboid 5 homolog 1 (Drosophila)	Hs.1600|CCT5
A_23_P110643	Hs.105818	PPP2CA||Protein phosphatase 2 (formerly 2A), catalytic subunit, alpha isoform	Hs.1183|DUSP2		A_23_P28057	Hs.78769	THOP1||Thimet oligopeptidase 1	Hs.116602|MARS2			A_23_P213386	Hs.201641	BASP1||Brain abundant, membrane attached signal protein 1	Hs.162717|HPDL
A_23_P89910	Hs.466919	GEMIN7||Gem (nuclear organelle) associated protein 7	Hs.119192|H2AFZ		A_23_P156226	Hs.595053	HSPD1||Heat shock 60kDa protein 1 (chaperonin)	Hs.116724|AKR1B10			A_23_P152727	Hs.514242	PLEKHM1||Pleckstrin homology domain containing, family M (with RUN domain) member 1	Hs.167046|ADORA2B
A_23_P37251	Hs.179312	SNAPC1||Small nuclear RNA activating complex, polypeptide 1, 43kDa	Hs.1197|HSPE1		A_23_P202258	Hs.642966	TFAM||Transcription factor A, mitochondrial	Hs.11729|SLC27A2			A_23_P58476	Data not found	||Data not found	Hs.169840|TTK
A_23_P410712	Hs.54680	C1orf51||Chromosome 1 open reading frame 51	Hs.120|PRDX6		A_23_P11652	Hs.35086	USP1||Ubiquitin specific peptidase 1	Hs.118076|RPS4X			A_23_P107356	Data not found	||Data not found	Hs.171695|DUSP1
A_23_P35256	Hs.591457	POLR3C||Polymerase (RNA) III (DNA directed) polypeptide C (62kD)	Hs.120323|LOC26010		A_23_P78888	Hs.299002	FBL||Fibrillarin	Hs.118241|CABC1			A_23_P257871	Hs.481980	DAB2||Disabled homolog 2, mitogen-responsive phosphoprotein (Drosophila)	Hs.177766|PARP1
A_23_P200211	Hs.421576	MAGOH||Mago-nashi homolog, proliferation-associated (Drosophila)	Hs.120766|ZNF330		A_23_P117068	Hs.105465	SNRPF||Small nuclear ribonucleoprotein polypeptide F	Hs.118243|DNASE2			A_23_P88069	Hs.507798	LHFP||Lipoma HMGIC fusion partner	Hs.180591|NUP35
A_23_P134204	Hs.131098	FAM71F1||Family with sequence similarity 71, member F1	Hs.121028|ASPM		A_23_P133	Hs.591518	KDM1||Lysine (K)-specific demethylase 1	Hs.1183|DUSP2			A_23_P65678	Hs.591133	FBN1||Fibrillin 1	Hs.184233|HSPA9
A_23_P22086	Data not found	||Data not found	Hs.12109|CIAO1		A_23_P214080	Hs.326035	EGR1||Early growth response 1	Hs.118513|MRGPRF			A_23_P91829	Hs.203691	DCBLD2||Discoidin, CUB and LCCL domain containing 2	Hs.189445|MATN2
A_23_P127079	Hs.533551	PPRC1||Peroxisome proliferator-activated receptor gamma, coactivator-related 1	Hs.121432|PPWD1		A_23_P210747	Hs.128791	TRMT6||TRNA methyltransferase 6 homolog (S. cerevisiae)	Hs.118552|TMEM132A			A_23_P388164	Hs.123072	RAB3B||RAB3B, member RAS oncogene family	Hs.18946|MRPS26
A_23_P36408	Hs.592009	VPS33A||Vacuolar protein sorting 33 homolog A (S. cerevisiae)	Hs.121520|AMIGO2		A_23_P162805	Data not found	||Data not found	Hs.118631|TIMELESS			A_23_P210176	Hs.133397	ITGA6||Integrin, alpha 6	Hs.192221|ELL2
A_23_P111452	Data not found	||Data not found	Hs.123072|RAB3B		A_23_P200493	Hs.435166	LBR||Lamin B receptor	Hs.118651|HHEX			A_23_P160117	Hs.154210	S1PR1||Sphingosine-1-phosphate receptor 1	Hs.195727|CD248
A_23_P218523	Hs.656901	C19orf28||Chromosome 19 open reading frame 28	Hs.123074|GUCY2F		A_23_P136775	Hs.522555	APOD||Apolipoprotein D	Hs.118820|LOC152217			A_23_P41645	Hs.192221	ELL2||Elongation factor, RNA polymerase II, 2	Hs.199579|MRPL42
A_23_P149535	Hs.438723	SLC27A3||Solute carrier family 27 (fatty acid transporter), member 3	Hs.123253|SHCBP1		A_23_P122197	Hs.23960	CCNB1||Cyclin B1	Hs.118983|GSDMD			A_23_P393620	Hs.438231	TFPI2||Tissue factor pathway inhibitor 2	Hs.201034|NTN4
A_23_P78888	Hs.299002	FBL||Fibrillarin	Hs.1239|ANPEP		A_23_P209987	Data not found	||Data not found	Hs.119192|H2AFZ			A_23_P202448	Hs.522891	CXCL12||Chemokine (C-X-C motif) ligand 12 (stromal cell-derived factor 1)	Hs.201641|BASP1
A_23_P131706	Hs.61472	BOLA3||BolA homolog 3 (E. coli)	Hs.124015|HAGHL		A_23_P428887	Hs.448572	KLHL34||Kelch-like 34 (Drosophila)	Hs.119598|RPL3			A_23_P157865	Hs.143250	TNC||Tenascin C	Hs.202453|
A_23_P34956	Hs.288936	MRPL9||Mitochondrial ribosomal protein L9	Hs.124246|C10orf119		A_23_P45699	Hs.567380	FUBP1||Far upstream element (FUSE) binding protein 1	Hs.1197|HSPE1			A_23_P43273	Hs.492618	EXT1||Exostoses (multiple) 1	Hs.203691|DCBLD2
A_23_P20743	Hs.655738	C9orf125||Chromosome 9 open reading frame 125	Hs.124696|BDH2		A_23_P63789	Hs.591363	ZWINT||ZW10 interactor	Hs.119878|MLKL			A_23_P153185	Hs.594481	SERPINB2||Serpin peptidase inhibitor, clade B (ovalbumin), member 2	Hs.224008|FEZ1
A_23_P6624	Hs.2057	UMPS||Uridine monophosphate synthetase	Hs.124942|PPP2R3B		A_23_P46470	Hs.605445	ERRFI1||ERBB receptor feedback inhibitor 1	Hs.12|CEACAM4			A_23_P132644	Hs.444099	AADACL1||Arylacetamide deacetylase-like 1	Hs.22452|TMEM63C
A_23_P436179	Hs.632282	SLC25A5||Solute carrier family 25 (mitochondrial carrier; adenine nucleotide translocator), member 5	Hs.125113|CCT8		A_23_P41280	Hs.518774	PAICS||Phosphoribosylaminoimidazole carboxylase, phosphoribosylaminoimidazole succinocarboxamide synthetase	Hs.12013|ABCE1			A_23_P92230	Hs.715600	TSC22D2||TSC22 domain family, member 2	Hs.224764|CRLS1
A_23_P19257	Hs.182885	SLC35B2||Solute carrier family 35, member B2	Hs.125119|NRG3		A_23_P8241	Hs.520506	FBXO5||F-box protein 5	Hs.12084|TUFM			A_23_P13364	Hs.654599	NUCB2||Nucleobindin 2	Hs.230601|DNAJC19
A_23_P93499	Hs.279908	TFB1M||Transcription factor B1, mitochondrial	Hs.126256|IL1B		A_23_P114783	Hs.177766	PARP1||Poly (ADP-ribose) polymerase 1	Hs.121028|ASPM			A_23_P3221	Hs.511251	SQRDL||Sulfide quinone reductase-like (yeast)	Hs.231411|TBRG4
A_23_P119141	Hs.465870	KEAP1||Kelch-like ECH-associated protein 1	Hs.126667|LPAR1		A_23_P57379	Hs.474217	CDC45L||CDC45 cell division cycle 45-like (S. cerevisiae)	Hs.12107|CHMP2A			A_23_P53588	Hs.306051	WNT5B||Wingless-type MMTV integration site family, member 5B	Hs.231761|C14orf104
A_23_P69873	Data not found	||Data not found	Hs.12677|PTRH2		A_23_P251421	Hs.470654	CDCA7||Cell division cycle associated 7	Hs.121260|MINPP1			A_23_P161698	Hs.375129	MMP3||Matrix metallopeptidase 3 (stromelysin 1, progelatinase)	Hs.235782|SLCO4A1
A_23_P400435	Hs.224764	CRLS1||Cardiolipin synthase 1	Hs.127432|DTWD1		A_23_P166023	Hs.91161	PFDN4||Prefoldin subunit 4	Hs.123072|RAB3B			A_23_P123234	Hs.414795	SERPINE1||Serpin peptidase inhibitor, clade E (nexin, plasminogen activator inhibitor type 1), member 1	Hs.239370|GPSM1
A_23_P108842	Hs.1183	DUSP2||Dual specificity phosphatase 2	Hs.128055|OSGIN1		A_23_P118815	Data not found	||Data not found	Hs.124165|MRPS30			A_23_P203475	Hs.434044	PRKCDBP||Protein kinase C, delta binding protein	Hs.248172|HIST1H4I
A_23_P341223	Data not found	||Data not found	Hs.128342|CCT8L2		A_23_P147525	Hs.77221	CHKA||Choline kinase alpha	Hs.124246|C10orf119			A_23_P75523	Hs.278573	CD59||CD59 molecule, complement regulatory protein	Hs.250666|HES1
A_23_P131149	Hs.558364	ORC4L||Origin recognition complex, subunit 4-like (yeast)	Hs.129|CCKAR		A_23_P77103	Hs.878	SORD||Sorbitol dehydrogenase	Hs.124673|DSEL			A_23_P30363	Hs.519568	P4HA2||Prolyl 4-hydroxylase, alpha polypeptide II	Hs.252451|SEMA3A
A_23_P155826	Hs.518611	TBC1D14||TBC1 domain family, member 14	Hs.129910|HYAL3		A_23_P41380	Hs.12013	ABCE1||ATP-binding cassette, sub-family E (OABP), member 1	Hs.125037|ASB6			A_23_P139114	Hs.384598	SERPING1||Serpin peptidase inhibitor, clade G (C1 inhibitor), member 1	Hs.25338|PRSS23
A_23_P250994	Hs.480876	ANAPC10||Anaphase promoting complex subunit 10	Hs.129944|ESM1		A_23_P206183	Hs.615092	NUSAP1||Nucleolar and spindle associated protein 1	Hs.125113|CCT8			A_23_P146274	Hs.521651	STMN2||Stathmin-like 2	Hs.26703|CNOT8
A_23_P77415	Hs.128055	OSGIN1||Oxidative stress induced growth inhibitor 1	Hs.130031|TRIO		A_23_P118303	Hs.719223	DNAJA3||DnaJ (Hsp40) homolog, subfamily A, member 3	Hs.125221|TMX1			A_23_P353035	Hs.479808	IGFBP7||Insulin-like growth factor binding protein 7	Hs.269512|FSTL1
A_23_P155857	Hs.558459	NUDT6||Nudix (nucleoside diphosphate linked moiety X)-type motif 6	Hs.130036|PPM1A		A_23_P208880	Hs.108106	UHRF1||Ubiquitin-like with PHD and ring finger domains 1	Hs.125474|LPXN			A_23_P5103	Hs.654415	PSG5||Pregnancy specific beta-1-glycoprotein 5	Hs.269909|C14orf147
A_23_P56529	Hs.83347	AAMP||Angio-associated, migratory cell protein	Hs.130491|MAP4K5		A_23_P204427	Hs.79081	PPP1CC||Protein phosphatase 1, catalytic subunit, gamma isoform	Hs.126517|CD55			A_23_P130948	Hs.646353	PSG11||Pregnancy specific beta-1-glycoprotein 11	Hs.271695|NOB1
A_23_P300600	Hs.198760	NEFH||Neurofilament, heavy polypeptide	Hs.131098|FAM71F1		A_23_P3681	Hs.444046	NETO2||Neuropilin (NRP) and tolloid (TLL)-like 2	Hs.126667|LPAR1			A_23_P153733	Hs.654415	PSG5||Pregnancy specific beta-1-glycoprotein 5	Hs.272822|RUVBL1
A_23_P146997	Hs.555961	CXorf15||Chromosome X open reading frame 15	Hs.131226|BNIP3L		A_23_P427533	Hs.80552	DPT||Dermatopontin	Hs.128199|38605			A_23_P43167	Hs.409602	SULF1||Sulfatase 1	Hs.274313|IGFBP6
A_23_P356755	Hs.429666	CEBPG||CCAAT/enhancer binding protein (C/EBP), gamma	Hs.131436|FOXP4		A_23_P89755	Hs.302408	RNF138||Ring finger protein 138	Hs.128791|TRMT6			A_23_P162047	Hs.292156	DKK3||Dickkopf homolog 3 (Xenopus laevis)	Hs.274772|RSL24D1
A_23_P212870	Hs.604588	SMAD1||SMAD family member 1	Hs.13225|B4GALT4		A_23_P34794	Hs.319334	NASP||Nuclear autoantigenic sperm protein (histone-binding)	Hs.129055|ODF2			A_23_P125233	Hs.465929	CNN1||Calponin 1, basic, smooth muscle	Hs.278573|CD59
A_23_P61580	Data not found	||Data not found	Hs.132584|PDE4C		A_23_P105664	Data not found	||Data not found	Hs.129702|BFSP1			A_23_P123662	Hs.371016	TBC1D2||TBC1 domain family, member 2	Hs.278959|GAL
A_23_P218967	Hs.432674	LARS||Leucyl-tRNA synthetase	Hs.132858|RAP1GDS1		A_23_P38283	Data not found	||Data not found	Hs.129910|HYAL3			A_23_P205493	Hs.525232	LRP10||Low density lipoprotein receptor-related protein 10	Hs.280130|RPS24
A_23_P124049	Data not found	||Data not found	Hs.132902|CAP2		A_23_P143207	Hs.93002	UBE2C||Ubiquitin-conjugating enzyme E2C	Hs.129944|ESM1			A_23_P363348	Hs.133892	TPM1||Tropomyosin 1 (alpha)	Hs.2820|OXTR
A_23_P90484	Hs.709416	SARS2||Seryl-tRNA synthetase 2, mitochondrial	Hs.13291|CCNG2		A_23_P336408	Data not found	||Data not found	Hs.130138|			A_23_P387040	Hs.719263	CCDC107||Coiled-coil domain containing 107	Hs.282376|RPS4Y1
A_23_P76901	Data not found	||Data not found	Hs.133397|ITGA6		A_23_P256055	Hs.595056	RPL23AP7||Ribosomal protein L23a pseudogene 7	Hs.130838|MICA			A_23_P251104	Hs.438953	SGCB||Sarcoglycan, beta (43kDa dystrophin-associated glycoprotein)	Hs.282387|POLR3G
A_23_P153046	Hs.462392	ALKBH5||AlkB, alkylation repair homolog 5 (E. coli)	Hs.133892|TPM1		A_23_P135273	Hs.522413	DNM1||Dynamin 1	Hs.131055|NPM2			A_23_P20606	Hs.530275	NIPSNAP3A||Nipsnap homolog 3A (C. elegans)	Hs.283734|MRPL47
A_23_P127533	Hs.503716	DCUN1D5||DCN1, defective in cullin neddylation 1, domain containing 5 (S. cerevisiae)	Hs.134296|DLC1		A_23_P7636	Hs.350966	PTTG1||Pituitary tumor-transforming 1	Hs.131151|PSMD9			A_23_P101093	Hs.408434	COPZ2||Coatomer protein complex, subunit zeta 2	Hs.288224|MRPL50
A_23_P104046	Data not found	||Data not found	Hs.134623|RNF7		A_23_P21652	Hs.272822	RUVBL1||RuvB-like 1 (E. coli)	Hs.131226|BNIP3L			A_23_P423384	Hs.522110	CREB3||CAMP responsive element binding protein 3	Hs.289271|CYC1
A_23_P156198	Hs.483419	PHF15||PHD finger protein 15	Hs.13528|C5orf23		A_23_P110661	Hs.274531	SKIV2L2||Superkiller viralicidic activity 2-like 2 (S. cerevisiae)	Hs.131776|PGPEP1			A_23_P114929	Hs.517768	BRP44||Brain protein 44	Hs.292156|DKK3
A_23_P367544	Hs.200100	C7orf41||Chromosome 7 open reading frame 41	Hs.135763|STIM2		A_23_P165840	Hs.467701	ODC1||Ornithine decarboxylase 1	Hs.132049|GPR37L1			A_23_P38574	Hs.462998	IGFBP4||Insulin-like growth factor binding protein 4	Hs.29444|MST150
A_23_P202071	Hs.309288	CUGBP2||CUG triplet repeat, RNA binding protein 2	Hs.136280|KLF16		A_23_P41327	Hs.425427	LYAR||Ly1 antibody reactive homolog (mouse)	Hs.132121|SGIP1			A_23_P126388	Hs.109051	SH3BGRL3||SH3 domain binding glutamic acid-rich protein like 3	Hs.295563|C12orf45
A_23_P117540	Hs.364980	STYX||Serine/threonine/tyrosine interacting protein	Hs.137415|VIT		A_23_P43490	Hs.512599	CDKN2A||Cyclin-dependent kinase inhibitor 2A (melanoma, p16, inhibits CDK4)	Hs.13225|B4GALT4			A_23_P502224	Hs.700572	CYB5R3||Cytochrome b5 reductase 3	Hs.296942|KRT34
A_23_P29414	Hs.477892	GYG1||Glycogenin 1	Hs.137562|C18orf45		A_23_P131646	Hs.469264	RPIA||Ribose 5-phosphate isomerase A	Hs.132854|HIST1H3I			A_23_P150789	Hs.25338	PRSS23||Protease, serine, 23	Hs.299002|FBL
A_23_P19543	Hs.443861	SRPK1||SFRS protein kinase 1	Hs.13885|MED10		A_23_P314151	Hs.523238	NOLC1||Nucleolar and coiled-body phosphoprotein 1	Hs.132902|CAP2			A_23_P501007	Data not found	||Data not found	Hs.300141|RPL39
A_23_P124013	Hs.654400	IMPDH2||IMP (inosine monophosphate) dehydrogenase 2	Hs.140452|M6PRBP1		A_23_P76644	Hs.719403	RAB20||RAB20, member RAS oncogene family	Hs.133397|ITGA6			A_23_P74359	Hs.108080	CSRP1||Cysteine and glycine-rich protein 1	Hs.301048|SEH1L
A_23_P362046	Hs.398111	C13orf27||Chromosome 13 open reading frame 27	Hs.141125|CASP3		A_23_P52336	Hs.522997	UNC5B||Unc-5 homolog B (C. elegans)	Hs.133892|TPM1			A_23_P48058	Hs.74368	CKAP4||Cytoskeleton-associated protein 4	Hs.302408|RNF138
A_23_P152487	Hs.3100	KARS||Lysyl-tRNA synthetase	Hs.142074|RNF149		A_23_P87769	Hs.330663	C12orf48||Chromosome 12 open reading frame 48	Hs.134296|DLC1			A_23_P104193	Hs.643813	ITGB1||Integrin, beta 1 (fibronectin receptor, beta polypeptide, antigen CD29 includes MDF2, MSK12)	Hs.303090|PPP1R3C
A_23_P35885	Hs.275086	PRDM10||PR domain containing 10	Hs.142912|FZD2		A_23_P114947	Hs.78944	RGS2||Regulator of G-protein signaling 2, 24kDa	Hs.134662|SLC6A4			A_23_P122216	Hs.102267	LOX||Lysyl oxidase	Hs.303649|CCL2
A_23_P213973	Hs.184233	HSPA9||Heat shock 70kDa protein 9 (mortalin)	Hs.143250|TNC		A_23_P200310	Hs.445098	DEPDC1||DEP domain containing 1	Hs.134729|FXYD7			A_23_P58082	Hs.477128	CCDC80||Coiled-coil domain containing 80	Hs.306051|WNT5B
A_23_P253531	Hs.237028	NPR3||Natriuretic peptide receptor C/guanylate cyclase C (atrionatriuretic peptide receptor C)	Hs.143751|MMP11		A_23_P31713	Hs.445758	E2F5||E2F transcription factor 5, p130-binding	Hs.135406|CEBPZ			A_23_P215634	Hs.450230	IGFBP3||Insulin-like growth factor binding protein 3	Hs.306123|MAGEF1
A_23_P318220	Hs.502829	SF1||Splicing factor 1	Hs.143873|S100A10		A_23_P138507	Hs.334562	CDC2||Cell division cycle 2, G1 to S and G2 to M	Hs.135554|HSPA4L			A_23_P134925	Hs.131226	BNIP3L||BCL2/adenovirus E1B 19kDa interacting protein 3-like	Hs.308613|MTERFD1
A_23_P77360	Hs.12109	CIAO1||Cytosolic iron-sulfur protein assembly 1 homolog (S. cerevisiae)	Hs.144304|COQ2		A_23_P304	Hs.75061	MARCKSL1||MARCKS-like 1	Hs.136778|USP10			A_23_P206018	Hs.133892	TPM1||Tropomyosin 1 (alpha)	Hs.309090|SFRS7
A_23_P206079	Hs.436102	AEN||Apoptosis enhancing nuclease	Hs.146393|HERPUD1		A_23_P42695	Hs.530024	GGCT||Gamma-glutamyl cyclotransferase	Hs.136979|RASAL3			A_23_P71530	Hs.81791	TNFRSF11B||Tumor necrosis factor receptor superfamily, member 11b	Hs.310421|APBB1IP
A_23_P200493	Hs.435166	LBR||Lamin B receptor	Hs.148586|OTOS		A_23_P6708	Hs.118820	LOC152217||Hypothetical LOC152217	Hs.137516|FIGNL1			A_23_P212696	Hs.269512	FSTL1||Follistatin-like 1	Hs.325321|WDR18
A_23_P22352	Hs.330463	FRMD4A||FERM domain containing 4A	Hs.148907|SLC5A12		A_23_P115482	Hs.5199	UBE2T||Ubiquitin-conjugating enzyme E2T (putative)	Hs.13852|DNAJB4			A_23_P11806	Hs.523446	COL11A1||Collagen, type XI, alpha 1	Hs.326035|EGR1
A_23_P38623	Hs.499793	PIGL||Phosphatidylinositol glycan anchor biosynthesis, class L	Hs.149032|PIK3R4		A_23_P91328	Hs.376064	NOP56||NOP56 ribonucleoprotein homolog (yeast)	Hs.1395|EGR2			A_23_P156645	Hs.512152	HLA-G||Major histocompatibility complex, class I, G	Hs.330663|C12orf48
A_23_P90612	Hs.444118	MCM6||Minichromosome maintenance complex component 6	Hs.149894|MTIF2		A_23_P127995	Hs.430733	CLNS1A||Chloride channel, nucleotide-sensitive, 1A	Hs.140443|NUDCD2			A_23_P152305	Hs.116471	CDH11||Cadherin 11, type 2, OB-cadherin (osteoblast)	Hs.331431|PDS5A
A_23_P328720	Hs.106601	KLHL8||Kelch-like 8 (Drosophila)	Hs.150136|MAPK7		A_23_P128663	Data not found	||Data not found	Hs.140720|FRAT2			A_23_P42575	Hs.490203	CALD1||Caldesmon 1	Hs.332706|OPTN
A_23_P107073	Hs.461925	RPA1||Replication protein A1, 70kDa	Hs.150458|RPUSD4		A_23_P25525	Hs.445977	GTF3A||General transcription factor IIIA	Hs.143080|HIST1H4B			A_23_P250853	Hs.252451	SEMA3A||Sema domain, immunoglobulin domain (Ig), short basic domain, secreted, (semaphorin) 3A	Hs.334612|SNRPE
A_23_P18641	Hs.369091	SNX25||Sorting nexin 25	Hs.150651|FAM111A		A_23_P7873	Hs.179565	MCM3||Minichromosome maintenance complex component 3	Hs.143250|TNC			A_23_P56930	Hs.704007	RTN4||Reticulon 4	Hs.337295|STIP1
A_23_P102890	Hs.302742	MRPS6||Mitochondrial ribosomal protein S6	Hs.151220|PALLD		A_23_P70007	Hs.72550	HMMR||Hyaluronan-mediated motility receptor (RHAMM)	Hs.1437|GAA			A_23_P132763	Hs.435013	VGLL3||Vestigial like 3 (Drosophila)	Hs.346868|EBNA1BP2
A_23_P411296	Hs.701858	CEBPB||CCAAT/enhancer binding protein (C/EBP), beta	Hs.151777|EIF2S1		A_23_P61398	Data not found	||Data not found	Hs.143751|MMP11			A_23_P156417	Hs.132902	CAP2||CAP, adenylate cyclase-associated protein, 2 (yeast)	Hs.347144|C6orf192
A_23_P112412	Hs.494648	TEX10||Testis expressed 10	Hs.152337|PRMT3		A_23_P33053	Hs.272822	RUVBL1||RuvB-like 1 (E. coli)	Hs.143818|GEMIN6			A_23_P204630	Hs.201034	NTN4||Netrin 4	Hs.356554|TRIT1
A_23_P5901	Hs.235782	SLCO4A1||Solute carrier organic anion transporter family, member 4A1	Hs.153088|TAF1A		A_23_P65767	Hs.274772	RSL24D1||Ribosomal L24 domain containing 1	Hs.144114|CAMK2D			A_23_P300033	Hs.74615	PDGFRA||Platelet-derived growth factor receptor, alpha polypeptide	Hs.356873|RBM8A
A_23_P148057	Hs.719122	ZDHHC9||Zinc finger, DHHC-type containing 9	Hs.154210|S1PR1		A_23_P200661	Hs.719078	SERBP1||SERPINE1 mRNA binding protein 1	Hs.144304|COQ2			A_23_P23454	Data not found	||Data not found	Hs.363137|TCP1
A_23_P50837	Hs.178728	MBD3||Methyl-CpG binding domain protein 3	Hs.154396|FAM57A		A_23_P204170	Data not found	||Data not found	Hs.14468|PPAN			A_23_P213102	Hs.151220	PALLD||Palladin, cytoskeletal associated protein	Hs.365116|U2AF1
A_23_P134082	Hs.269092	CDYL||Chromodomain protein, Y-like	Hs.154495|ACHE		A_23_P259641	Hs.444082	EZH2||Enhancer of zeste homolog 2 (Drosophila)	Hs.144936|IGF2BP1			A_23_P127948	Hs.441047	ADM||Adrenomedullin	Hs.367900|PDCD2
A_23_P9894	Hs.152337	PRMT3||Protein arginine methyltransferase 3	Hs.154510|CBR3		A_23_P48676	Hs.282417	PYGL||Phosphorylase, glycogen, liver	Hs.145150|SP110			A_23_P115059	Hs.491234	RIT1||Ras-like without CAAX 1	Hs.368912|DPP4
A_23_P8977	Hs.654963	RLBP1L1||Retinaldehyde binding protein 1-like 1	Hs.154655|MRPS31		A_23_P255869	Hs.584242	C9orf46||Chromosome 9 open reading frame 46	Hs.14559|CEP55			A_23_P120227	Hs.567598	LBH||Limb bud and heart development homolog (mouse)	Hs.369056|SP100
A_23_P32758	Hs.94865	TEAD4||TEA domain family member 4	Hs.155040|ZNF217		A_23_P57417	Hs.143751	MMP11||Matrix metallopeptidase 11 (stromelysin 3)	Hs.146161|ECE2			A_23_P137196	Hs.496646	IL13RA1||Interleukin 13 receptor, alpha 1	Hs.370166|WSCD1
A_23_P353744	Hs.657067	LARP2||La ribonucleoprotein domain family, member 2	Hs.155912|CDH24		A_23_P82499	Hs.147492	PEG10||Paternally expressed 10	Hs.146668|SERINC1			A_23_P144507	Hs.98008	GK2||Glycerol kinase 2	Hs.371016|TBC1D2
A_23_P55036	Hs.514470	SLC25A19||Solute carrier family 25 (mitochondrial thiamine pyrophosphate carrier), member 19	Hs.156346|TOP2A		A_23_P202458	Data not found	||Data not found	Hs.146688|PTGES			A_23_P128520	Hs.274313	IGFBP6||Insulin-like growth factor binding protein 6	Hs.371914|BLMH
A_23_P209987	Data not found	||Data not found	Hs.156540|SCG5		A_23_P82699	Hs.104741	PBK||PDZ binding kinase	Hs.147433|PCNA			A_23_P87013	Hs.410977	TAGLN||Transgelin	Hs.373498|SLC22A17
A_23_P41917	Hs.591761	HOMER1||Homer homolog 1 (Drosophila)	Hs.157351|OLA1		A_23_P250801	Hs.477481	MCM2||Minichromosome maintenance complex component 2	Hs.147492|PEG10			A_23_P51105	Hs.699247	CRIM1||Cysteine rich transmembrane BMP regulator 1 (chordin-like)	Hs.373857|KLF12
A_23_P135357	Hs.182729	RNMTL1||RNA methyltransferase like 1	Hs.157394|HAGH		A_23_P152919	Hs.584784	NUP88||Nucleoporin 88kDa	Hs.148178|RAP1GAP			A_23_P12549	Hs.310421	APBB1IP||Amyloid beta (A4) precursor protein-binding, family B, member 1 interacting protein	Hs.375129|MMP3
A_23_P161399	Data not found	||Data not found	Hs.157527|TMEM121		A_23_P200948	Hs.256639	PPIH||Peptidylprolyl isomerase H (cyclophilin H)	Hs.149305|C1orf135			A_23_P95929	Hs.505924	HMGA2||High mobility group AT-hook 2	Hs.376064|NOP56
A_23_P57417	Hs.143751	MMP11||Matrix metallopeptidase 11 (stromelysin 3)	Hs.158529|CLSTN2		A_23_P141315	Hs.85570	NLE1||Notchless homolog 1 (Drosophila)	Hs.149585|LGSN			A_23_P144835	Hs.129944	ESM1||Endothelial cell-specific molecule 1	Hs.380906|MYADM
A_23_P213745	Hs.483444	CXCL14||Chemokine (C-X-C motif) ligand 14	Hs.159142|LFNG		A_23_P148798	Hs.591458	UCHL5||Ubiquitin carboxyl-terminal hydrolase L5	Hs.149623|PLA2G3			A_23_P215956	Hs.202453	||C-myc-P64 mRNA, initiating from promoter P0, (HLmyc3.1) partial cds	Hs.381189|CBX3
A_23_P209778	Hs.554831	POLR2D||Polymerase (RNA) II (DNA directed) polypeptide D	Hs.159448|SURF2		A_23_P88194	Hs.708127	SIP1||Survival of motor neuron protein interacting protein 1	Hs.150458|RPUSD4			A_23_P205142	Hs.373857	KLF12||Kruppel-like factor 12	Hs.384598|SERPING1
A_23_P109453	Hs.291363	CHEK2||CHK2 checkpoint homolog (S. pombe)	Hs.159494|BTK		A_23_P206632	Hs.77783	PKMYT1||Protein kinase, membrane associated tyrosine/threonine 1	Hs.151220|PALLD			A_23_P70161	Hs.482077	ITGA2||Integrin, alpha 2 (CD49B, alpha 2 subunit of VLA-2 receptor)	Hs.3873|PPT1
A_23_P209337	Hs.664764	FAM119A||Family with sequence similarity 119, member A	Hs.1600|CCT5		A_23_P127533	Hs.503716	DCUN1D5||DCN1, defective in cullin neddylation 1, domain containing 5 (S. cerevisiae)	Hs.151777|EIF2S1			A_23_P141180	Hs.462379	TOM1L2||Target of myb1-like 2 (chicken)	Hs.387804|PABPC1
A_23_P252371	Hs.546282	RBBP8||Retinoblastoma binding protein 8	Hs.160375|FOXB1		A_23_P14193	Hs.115474	RFC3||Replication factor C (activator 1) 3, 38kDa	Hs.151787|EFTUD2			A_23_P35414	Hs.303090	PPP1R3C||Protein phosphatase 1, regulatory (inhibitor) subunit 3C	Hs.388004|AHCY
A_23_P258221	Hs.719074	ABCC5||ATP-binding cassette, sub-family C (CFTR/MRP), member 5	Hs.162121|COPA		A_23_P137057	Hs.632282	SLC25A5||Solute carrier family 25 (mitochondrial carrier; adenine nucleotide translocator), member 5	Hs.15243|IFFO1			A_23_P200015	Hs.559718	AK5||Adenylate kinase 5	Hs.388170|TSR1
A_23_P208450	Hs.356231	SLC25A23||Solute carrier family 25 (mitochondrial carrier; phosphate carrier), member 23	Hs.162717|HPDL		A_23_P23318	Hs.310809	WDR3||WD repeat domain 3	Hs.152774|TRAK2			A_23_P161727	Hs.709660	HSPB2||Heat shock 27kDa protein 2	Hs.396644|
A_23_P37914	Hs.164118	SLC5A11||Solute carrier family 5 (sodium/glucose cotransporter), member 11	Hs.163451|PYCR1		A_23_P434768	Data not found	||Data not found	Hs.153026|SWAP70			A_23_P344973	Hs.632717	MYL6||Myosin, light chain 6, alkali, smooth muscle and non-muscle	Hs.398157|PLK2
A_23_P57181	Hs.69330	RBBP9||Retinoblastoma binding protein 9	Hs.164060|GRB10		A_23_P168800	Hs.85951	XPOT||Exportin, tRNA (nuclear export receptor for tRNAs)	Hs.153850|CHTF18			A_23_P217080	Data not found	||Data not found	Hs.40098|GREM1
A_23_P20022	Hs.710088	C7orf68||Chromosome 7 open reading frame 68	Hs.164070|THEM4		A_23_P254733	Hs.575032	MLF1IP||MLF1 interacting protein	Hs.153952|NT5E			A_23_P54649	Hs.460996	TRADD||TNFRSF1A-associated via death domain	Hs.401842|RSL1D1
A_23_P37514	Hs.17936	C15orf39||Chromosome 15 open reading frame 39	Hs.164118|SLC5A11		A_23_P58353	Hs.480073	HNRNPD||Heterogeneous nuclear ribonucleoprotein D (AU-rich element RNA binding protein 1, 37kDa)	Hs.154210|S1PR1			A_23_P404628	Hs.458485	ISG15||ISG15 ubiquitin-like modifier	Hs.40499|DKK1
A_23_P218753	Hs.105642	GNB1L||Guanine nucleotide binding protein (G protein), beta polypeptide 1-like	Hs.164226|THBS1		A_23_P135914	Hs.514435	SF3B3||Splicing factor 3b, subunit 3, 130kDa	Hs.154276|BACH1			A_23_P811	Hs.458485	ISG15||ISG15 ubiquitin-like modifier	Hs.405144|SFRS3
A_23_P78682	Hs.23111	FARSA||Phenylalanyl-tRNA synthetase, alpha subunit	Hs.166924|SEC13		A_23_P201655	Hs.591506	MYCBP||C-myc binding protein	Hs.154495|ACHE			A_23_P67661	Hs.421621	COX7A1||Cytochrome c oxidase subunit VIIa polypeptide 1 (muscle)	Hs.408061|FABP5
A_23_P40588	Data not found	||Data not found	Hs.167046|ADORA2B		A_23_P93767	Hs.233495	PLEKHA8||Pleckstrin homology domain containing, family A (phosphoinositide binding specific) member 8	Hs.15535|RPL11			A_23_P163506	Hs.513803	CYBA||Cytochrome b-245, alpha polypeptide	Hs.408434|COPZ2
A_23_P99891	Hs.513071	MESDC1||Mesoderm development candidate 1	Hs.167115|ENDOD1		A_23_P53646	Data not found	||Data not found	Hs.156346|TOP2A			A_23_P165636	Hs.516155	CAPG||Capping protein (actin filament), gelsolin-like	Hs.409602|SULF1
A_23_P428849	Hs.517815	CHCHD4||Coiled-coil-helix-coiled-coil-helix domain containing 4	Hs.167679|SH3BP2		A_23_P74953	Hs.380857	RCC2||Regulator of chromosome condensation 2	Hs.156367|RPS29			A_23_P213319	Data not found	||Data not found	Hs.410977|TAGLN
A_23_P108331	Hs.203910	SGTA||Small glutamine-rich tetratricopeptide repeat (TPR)-containing, alpha	Hs.168073|TRPC4AP		A_23_P119964	Hs.135406	CEBPZ||CCAAT/enhancer binding protein (C/EBP), zeta	Hs.156667|CALCOCO1			A_23_P50786	Hs.466539	CLIP3||CAP-GLY domain containing linker protein 3	Hs.412462|R3HDM1
A_23_P56316	Hs.75056	TIMM13||Translocase of inner mitochondrial membrane 13 homolog (yeast)	Hs.169378|MPDZ		A_23_P3247	Hs.458747	ANP32A||Acidic (leucine-rich) nuclear phosphoprotein 32 family, member A	Hs.157351|OLA1			A_23_P47725	Hs.585540	MAP6||Microtubule-associated protein 6	Hs.413297|RGS16
A_23_P68958	Hs.633087	||CDNA clone IMAGE:3878236	Hs.169840|TTK		A_23_P416821	Hs.487670	TMEM196||Transmembrane protein 196	Hs.157401|TPRKB			A_23_P16239	Hs.465929	CNN1||Calponin 1, basic, smooth muscle	Hs.414795|SERPINE1
A_23_P82600	Hs.655788	NDUFB2||NADH dehydrogenase (ubiquinone) 1 beta subcomplex, 2, 8kDa	Hs.171695|DUSP1		A_23_P144796	Hs.424312	PDLIM4||PDZ and LIM domain 4	Hs.157461|PRR16			A_23_P65817	Data not found	||Data not found	Hs.419463|RPL23A
A_23_P97964	Hs.180312	MRPS16||Mitochondrial ribosomal protein S16	Hs.171995|KLK3		A_23_P54140	Hs.68879	BMP4||Bone morphogenetic protein 4	Hs.159142|LFNG			A_23_P83098	Hs.76392	ALDH1A1||Aldehyde dehydrogenase 1 family, member A1	Hs.421194|TPST1
A_23_P206268	Hs.461722	TRAPPC2L||Trafficking protein particle complex 2-like	Hs.172587|RAD51L1		A_23_P126925	Hs.355934	SFPQ||Splicing factor proline/glutamine-rich (polypyrimidine tract binding protein associated)	Hs.1594|CENPA			A_23_P72961	Hs.56	PRPS1||Phosphoribosyl pyrophosphate synthetase 1	Hs.421621|COX7A1
A_23_P91590	Hs.24763	RANBP1||RAN binding protein 1	Hs.172928|COL1A1		A_23_P59926	Hs.492314	LAPTM4B||Lysosomal protein transmembrane 4 beta	Hs.159430|FNDC3B			A_23_P121285	Data not found	||Data not found	Hs.424908|LSM5
A_23_P341471	Hs.524630	UBE2N||Ubiquitin-conjugating enzyme E2N (UBC13 homolog, yeast)	Hs.173162|COX4NB		A_23_P17575	Hs.388004	AHCY||S-adenosylhomocysteine hydrolase	Hs.159492|SACS			A_23_P51187	Hs.496255	PRKCZ||Protein kinase C, zeta	Hs.425125|RPL29
A_23_P152984	Hs.534385	THOC4||THO complex 4	Hs.175905|AUH		A_23_P133123	Hs.294088	MND1||Meiotic nuclear divisions 1 homolog (S. cerevisiae)	Hs.159546|ABCD1			A_23_P82886	Hs.711	DEFA6||Defensin, alpha 6, Paneth cell-specific	Hs.4253|CCDC86
A_23_P37445	Hs.356502	RPLP1||Ribosomal protein, large, P1	Hs.177530|ATP5E		A_23_P54297	Hs.404056	EIF3J||Eukaryotic translation initiation factor 3, subunit J	Hs.15977|NDUFB9			A_23_P374844	Hs.278959	GAL||Galanin prepropeptide	Hs.42949|HES6
A_23_P41096	Hs.356440	CCDC72||Coiled-coil domain containing 72	Hs.177766|PARP1		A_23_P135104	Hs.382044	MRPS2||Mitochondrial ribosomal protein S2	Hs.1600|CCT5			A_23_P202624	Hs.278959	GAL||Galanin prepropeptide	Hs.430075|COX7C
A_23_P571	Hs.706748	SLC2A1||Solute carrier family 2 (facilitated glucose transporter), member 1	Hs.177841|BHLHE41		A_23_P128674	Hs.644125	KCTD12||Potassium channel tetramerisation domain containing 12	Hs.162717|HPDL			A_23_P214484	Data not found	||Data not found	Hs.430733|CLNS1A
A_23_P79398	Hs.25333	IL1R2||Interleukin 1 receptor, type II	Hs.178305|PIGK		A_23_P206059	Hs.567385	PRC1||Protein regulator of cytokinesis 1	Hs.163543|AIFM3			A_23_P319432	Hs.477879	H2AFX||H2A histone family, member X	Hs.432132|G0S2
A_23_P60811	Data not found	||Data not found	Hs.178728|MBD3		A_23_P108022	Hs.643436	ZNF146||Zinc finger protein 146	Hs.163990|FRMPD1			A_23_P361347	Hs.248172	HIST1H4I||Histone cluster 1, H4i	Hs.432574|POLR2H
A_23_P74914	Hs.533628	URB2||URB2 ribosome biogenesis 2 homolog (S. cerevisiae)	Hs.179312|SNAPC1		A_23_P38748	Hs.233119	ME2||Malic enzyme 2, NAD(+)-dependent, mitochondrial	Hs.165803|FAM83E			A_23_P49878	Hs.592116	FAM64A||Family with sequence similarity 64, member A	Hs.432674|LARS
A_23_P133049	Hs.75438	QDPR||Quinoid dihydropteridine reductase	Hs.17936|C15orf39		A_23_P137689	Hs.507515	OLFML2B||Olfactomedin-like 2B	Hs.167046|ADORA2B			A_23_P206059	Hs.567385	PRC1||Protein regulator of cytokinesis 1	Hs.433278|EBPL
A_23_P102231	Hs.516076	SNRPG||Small nuclear ribonucleoprotein polypeptide G	Hs.179522|SLC2A8		A_23_P28886	Hs.147433	PCNA||Proliferating cell nuclear antigen	Hs.16757|GKN2			A_23_P52017	Hs.121028	ASPM||Asp (abnormal spindle) homolog, microcephaly associated (Drosophila)	Hs.434044|PRKCDBP
A_23_P84782	Hs.435759	THAP4||THAP domain containing 4	Hs.179986|FLOT1		A_23_P200386	Hs.709204	KHDRBS1||KH domain containing, RNA binding, signal transduction associated 1	Hs.169840|TTK			A_23_P155815	Hs.567567	NCAPG||Non-SMC condensin I complex, subunit G	Hs.434953|HMGB2
A_23_P92129	Hs.719200	IFRD2||Interferon-related developmental regulator 2	Hs.180062|PSMB8		A_23_P55073	Hs.463936	NOL11||Nucleolar protein 11	Hs.170568|TATDN1			A_23_P155765	Hs.434953	HMGB2||High-mobility group box 2	Hs.435013|VGLL3
A_23_P19202	Hs.372265	BXDC1||Brix domain containing 1	Hs.180312|MRPS16		A_23_P203900	Hs.709216	SCARB1||Scavenger receptor class B, member 1	Hs.1706|IRF9			A_23_P13852	Hs.719087	STRAP||Serine/threonine kinase receptor associated protein	Hs.435166|LBR
A_23_P1585	Hs.110849	ESRRA||Estrogen-related receptor alpha	Hs.180591|NUP35		A_23_P363936	Hs.135554	HSPA4L||Heat shock 70kDa protein 4-like	Hs.171695|DUSP1			A_23_P118834	Hs.156346	TOP2A||Topoisomerase (DNA) II alpha 170kDa	Hs.435215|VEGFC
A_23_P156226	Hs.595053	HSPD1||Heat shock 60kDa protein 1 (chaperonin)	Hs.180711|STX3		A_23_P128503	Hs.272350	IL26||Interleukin 26	Hs.172772|TCEB2			A_23_P259586	Hs.169840	TTK||TTK protein kinase	Hs.435735|SLC5A6
A_23_P17392	Hs.90073	CSE1L||CSE1 chromosome segregation 1-like (yeast)	Hs.180919|ID2		A_23_P217068	Data not found	||Data not found	Hs.172865|CSTF1			A_23_P254733	Hs.575032	MLF1IP||MLF1 interacting protein	Hs.435850|LYPLA1
A_23_P151074	Data not found	||Data not found	Hs.182215|ARL3		A_23_P169446	Hs.146688	PTGES||Prostaglandin E synthase	Hs.173043|MTA2			A_23_P7033	Hs.306123	MAGEF1||Melanoma antigen family F, 1	Hs.435933|PHF10
A_23_P97700	Hs.715525	TXNIP||Thioredoxin interacting protein	Hs.182255|NHP2L1		A_23_P124570	Hs.221472	FER||Fer (fps/fes related) tyrosine kinase	Hs.173233|TMEM100			A_23_P7144	Hs.789	CXCL1||Chemokine (C-X-C motif) ligand 1 (melanoma growth stimulating activity, alpha)	Hs.437060|CYCS
A_23_P85630	Hs.654622	LSM10||LSM10, U7 small nuclear RNA associated	Hs.182729|RNMTL1		A_23_P41025	Hs.313544	GNL3||Guanine nucleotide binding protein-like 3 (nucleolar)	Hs.173464|FKBP8			A_23_P214080	Hs.326035	EGR1||Early growth response 1	Hs.437403|PPA1
A_23_P320185	Hs.406062	NDUFA11||NADH dehydrogenase (ubiquinone) 1 alpha subcomplex, 11, 14.7kDa	Hs.182885|SLC35B2		A_23_P12336	Hs.26006	PRMT6||Protein arginine methyltransferase 6	Hs.175322|USP13			A_23_P32253	Hs.79334	NFIL3||Nuclear factor, interleukin 3 regulated	Hs.438231|TFPI2
A_23_P258167	Data not found	||Data not found	Hs.183114|ARHGAP28		A_23_P49878	Hs.592116	FAM64A||Family with sequence similarity 64, member A	Hs.17631|FZD5			A_23_P89431	Hs.303649	CCL2||Chemokine (C-C motif) ligand 2	Hs.438953|SGCB
A_23_P28571	Hs.585944	CHAC2||ChaC, cation transport regulator homolog 2 (E. coli)	Hs.184233|HSPA9		A_23_P349928	Hs.369056	SP100||SP100 nuclear antigen	Hs.177766|PARP1			A_23_P46470	Hs.605445	ERRFI1||ERBB receptor feedback inhibitor 1	Hs.440599|DDX1
A_23_P211159	Hs.284491	PDXK||Pyridoxal (pyridoxine, vitamin B6) kinase	Hs.18442|ENOPH1		A_23_P253192	Hs.381219	RPL15||Ribosomal protein L15	Hs.177861|SF3B14			A_23_P208706	Hs.624291	BAX||BCL2-associated X protein	Hs.441047|ADM
A_23_P13663	Hs.505154	FAM60A||Family with sequence similarity 60, member A	Hs.18676|SPRY2		A_23_P436179	Hs.632282	SLC25A5||Solute carrier family 25 (mitochondrial carrier; adenine nucleotide translocator), member 5	Hs.178357|C9orf82			A_23_P90689	Hs.467751	TRIB2||Tribbles homolog 2 (Drosophila)	Hs.443861|SRPK1
A_23_P110611	Hs.24088	GIN1||Gypsy retrotransposon integrase 1	Hs.187459|ZDHHC14		A_23_P208706	Hs.624291	BAX||BCL2-associated X protein	Hs.179565|MCM3			A_23_P5005	Hs.95424	MAP4K1||Mitogen-activated protein kinase kinase kinase kinase 1	Hs.44402|CSTF3
A_23_P127995	Hs.430733	CLNS1A||Chloride channel, nucleotide-sensitive, 1A	Hs.18889|SEC31B		A_23_P39704	Hs.309090	SFRS7||Splicing factor, arginine/serine-rich 7, 35kDa	Hs.179718|MYBL2			A_23_P55349	Hs.370166	WSCD1||WSC domain containing 1	Hs.444099|AADACL1
A_23_P36924	Hs.507584	POLR1D||Polymerase (RNA) I polypeptide D, 16kDa	Hs.189075|TWF1		A_23_P209020	Hs.631580	UBA2||Ubiquitin-like modifier activating enzyme 2	Hs.180142|CALML5			A_23_P102320	Hs.180591	NUP35||Nucleoporin 35kDa	Hs.444118|MCM6
A_23_P36157	Hs.655372	WDR74||WD repeat domain 74	Hs.189445|MATN2		A_23_P141549	Hs.546287	RPS7||Ribosomal protein S7	Hs.180591|NUP35			A_23_P168800	Hs.85951	XPOT||Exportin, tRNA (nuclear export receptor for tRNAs)	Hs.444986|METAP2
A_23_P101332	Hs.709967	KRI1||KRI1 homolog (S. cerevisiae)	Hs.18946|MRPS26		A_23_P29803	Hs.432574	POLR2H||Polymerase (RNA) II (DNA directed) polypeptide H	Hs.181244|HLA-A			A_23_P128663	Data not found	||Data not found	Hs.445758|E2F5
A_23_P33803	Data not found	||Data not found	Hs.189641|SEC24D		A_23_P157607	Hs.512627	INTS10||Integrator complex subunit 10	Hs.181300|SEL1L			A_23_P137689	Hs.507515	OLFML2B||Olfactomedin-like 2B	Hs.446149|LDHB
A_23_P212937	Hs.309763	GRSF1||G-rich RNA sequence binding factor 1	Hs.190544|PXK		A_23_P27597	Hs.528007	U2AF2||U2 small nuclear RNA auxiliary factor 2	Hs.18192|SRRM1			A_23_P200493	Hs.435166	LBR||Lamin B receptor	Hs.450230|IGFBP3
A_23_P20864	Hs.653262	ANGPTL2||Angiopoietin-like 2	Hs.192221|ELL2		A_23_P56922	Hs.1197	HSPE1||Heat shock 10kDa protein 1 (chaperonin 10)	Hs.182825|RPL35			A_23_P203686	Hs.503315	PRKRIR||Protein-kinase, interferon-inducible double stranded RNA dependent inhibitor, repressor of (P58 repressor)	Hs.458360|UCK2
A_23_P413617	Hs.32196	MRPL36||Mitochondrial ribosomal protein L36	Hs.193133|SASH1		A_23_P427718	Hs.399984	WDR75||WD repeat domain 75	Hs.18349|MRPL15			A_23_P133147	Hs.119192	H2AFZ||H2A histone family, member Z	Hs.458485|ISG15
A_23_P74380	Hs.523506	WARS2||Tryptophanyl tRNA synthetase 2, mitochondrial	Hs.193842|TDRD7		A_23_P166508	Hs.335413	||Homo sapiens, clone IMAGE:5241654, mRNA	Hs.184085|CRYAA			A_23_P144294	Hs.331431	PDS5A||PDS5, regulator of cohesion maintenance, homolog A (S. cerevisiae)	Hs.458598|UTP14A
A_23_P151436	Hs.507769	ALG5||Asparagine-linked glycosylation 5, dolichyl-phosphate beta-glucosyltransferase homolog (S. cerevisiae)	Hs.194695|DIRAS3		A_23_P126825	Hs.75231	SLC16A1||Solute carrier family 16, member 1 (monocarboxylic acid transporter 1)	Hs.184233|HSPA9			A_23_P105942	Hs.151777	EIF2S1||Eukaryotic translation initiation factor 2, subunit 1 alpha, 35kDa	Hs.458747|ANP32A
A_23_P15493	Hs.12677	PTRH2||Peptidyl-tRNA hydrolase 2	Hs.19492|PCDH8		A_23_P321497	Data not found	||Data not found	Hs.18426|HRSP12			A_23_P311150	Hs.269909	C14orf147||Chromosome 14 open reading frame 147	Hs.459927|PTMA
A_23_P80336	Hs.595072	TOMM22||Translocase of outer mitochondrial membrane 22 homolog (yeast)	Hs.195040|HSD11B1		A_23_P48669	Hs.84113	CDKN3||Cyclin-dependent kinase inhibitor 3	Hs.184492|ELAVL1			A_23_P89755	Hs.302408	RNF138||Ring finger protein 138	Hs.460996|TRADD
A_23_P167698	Hs.291212	TBCA||Tubulin folding cofactor A	Hs.195464|FLNA		A_23_P160856	Hs.106212	HNRNPU||Heterogeneous nuclear ribonucleoprotein U (scaffold attachment factor A)	Hs.184720|ALMS1			A_23_P404091	Hs.511816	GRPEL2||GrpE-like 2, mitochondrial (E. coli)	Hs.462379|TOM1L2
A_23_P213728	Hs.529846	CAMLG||Calcium modulating ligand	Hs.195727|CD248		A_23_P204937	Hs.507866	C13orf15||Chromosome 13 open reading frame 15	Hs.18788|HSD17B14			A_23_P59828	Hs.499839	RPL7A||Ribosomal protein L7a	Hs.462998|IGFBP4
A_23_P34628	Hs.481852	GTF2B||General transcription factor IIB	Hs.195740|AATF		A_23_P106822	Hs.271695	NOB1||NIN1/RPN12 binding protein 1 homolog (S. cerevisiae)	Hs.188464|MAN2B2			A_23_P117852	Hs.81892	KIAA0101||KIAA0101	Hs.463964|WIPI1
A_23_P323943	Hs.148907	SLC5A12||Solute carrier family 5 (sodium/glucose cotransporter), member 12	Hs.198072|PDE4B		A_23_P128230	Hs.524430	NR4A1||Nuclear receptor subfamily 4, group A, member 1	Hs.189445|MATN2			A_23_P201655	Hs.591506	MYCBP||C-myc binding protein	Hs.465929|CNN1
A_23_P41359	Hs.120766	ZNF330||Zinc finger protein 330	Hs.198760|NEFH		A_23_P161336	Hs.437403	PPA1||Pyrophosphatase (inorganic) 1	Hs.18946|MRPS26			A_23_P17575	Hs.388004	AHCY||S-adenosylhomocysteine hydrolase	Hs.466539|CLIP3
A_23_P250629	Hs.180062	PSMB8||Proteasome (prosome, macropain) subunit, beta type, 8 (large multifunctional peptidase 7)	Hs.199579|MRPL42		A_23_P19219	Hs.292316	ASF1A||ASF1 anti-silencing function 1 homolog A (S. cerevisiae)	Hs.189772|CCT2			A_23_P314086	Data not found	||Data not found	Hs.467701|ODC1
A_23_P210726	Data not found	||Data not found	Hs.200016|NUDT11		A_23_P49286	Hs.370504	RPS15A||Ribosomal protein S15a	Hs.190518|C21orf45			A_23_P53476	Hs.446149	LDHB||Lactate dehydrogenase B	Hs.467751|TRIB2
A_23_P252128	Hs.534360	TRIP6||Thyroid hormone receptor interactor 6	Hs.200051|ACBD6		A_23_P19712	Hs.234896	GMNN||Geminin, DNA replication inhibitor	Hs.190520|LSM6			A_23_P200661	Hs.719078	SERBP1||SERPINE1 mRNA binding protein 1	Hs.468410|EPAS1
A_23_P14493	Hs.231761	C14orf104||Chromosome 14 open reading frame 104	Hs.200100|C7orf41		A_23_P79738	Hs.388739	XRCC5||X-ray repair complementing defective repair in Chinese hamster cells 5 (double-strand-break rejoining)	Hs.190622|DDX58			A_23_P128554	Hs.433278	EBPL||Emopamil binding protein-like	Hs.469030|MTHFD2
A_23_P214091	Hs.435850	LYPLA1||Lysophospholipase I	Hs.200333|APOB48R		A_23_P213754	Hs.396644	||Poly(A) binding protein interacting protein 2, mRNA (cDNA clone MGC:43513 IMAGE:5268469)	Hs.190968|RPS21			A_23_P214037	Hs.557550	NPM1||Nucleophosmin (nucleolar phosphoprotein B23, numatrin)	Hs.469264|RPIA
A_23_P97610	Hs.387995	GLT25D2||Glycosyltransferase 25 domain containing 2	Hs.200600|SCAMP3		A_23_P99930	Hs.572318	TIPIN||TIMELESS interacting protein	Hs.190977|ENPP2			A_23_P253412	Hs.288224	MRPL50||Mitochondrial ribosomal protein L50	Hs.469723|RCC1
A_23_P146431	Hs.368255	KIAA0368||KIAA0368	Hs.201034|NTN4		A_23_P154025	Hs.632535	SSB||Sjogren syndrome antigen B (autoantigen La)	Hs.19114|HMGB3			A_23_P31315	Hs.381189	CBX3||Chromobox homolog 3 (HP1 gamma homolog, Drosophila)	Hs.471104|NOP58
A_23_P133332	Hs.482491	MRPS27||Mitochondrial ribosomal protein S27	Hs.201641|BASP1		A_23_P5901	Hs.235782	SLCO4A1||Solute carrier organic anion transporter family, member 4A1	Hs.191334|UNG			A_23_P434305	Hs.459927	PTMA||Prothymosin, alpha	Hs.472038|UTP11L
A_23_P3247	Hs.458747	ANP32A||Acidic (leucine-rich) nuclear phosphoprotein 32 family, member A	Hs.201978|PTGS1		A_23_P155989	Hs.529778	CENPK||Centromere protein K	Hs.192221|ELL2			A_23_P111753	Hs.50252	MRPL32||Mitochondrial ribosomal protein L32	Hs.473648|GART
A_23_P374104	Hs.653262	ANGPTL2||Angiopoietin-like 2	Hs.202453|		A_23_P55190	Hs.151787	EFTUD2||Elongation factor Tu GTP binding domain containing 2	Hs.193832|GPATCH4			A_23_P1206	Hs.280130	RPS24||Ribosomal protein S24	Hs.473838|PSMG1
A_23_P100420	Data not found	||Data not found	Hs.203420|TNK1		A_23_P123413	Hs.491805	TOX||Thymocyte selection-associated high mobility group box	Hs.194143|BRCA1			A_23_P110802	Hs.631967	CENPH||Centromere protein H	Hs.474206|HIRA
A_23_P71591	Hs.442199	NOL8||Nucleolar protein 8	Hs.203691|DCBLD2		A_23_P252335	Hs.190518	C21orf45||Chromosome 21 open reading frame 45	Hs.194301|MAP1A			A_23_P87769	Hs.330663	C12orf48||Chromosome 12 open reading frame 48	Hs.477128|CCDC80
A_23_P105664	Data not found	||Data not found	Hs.203717|FN1		A_23_P10385	Hs.656473	DTL||Denticleless homolog (Drosophila)	Hs.194698|CCNB2			A_23_P102231	Hs.516076	SNRPG||Small nuclear ribonucleoprotein polypeptide G	Hs.477481|MCM2
A_23_P135423	Hs.190544	PXK||PX domain containing serine/threonine kinase	Hs.203910|SGTA		A_23_P340909	Hs.88523	C13orf3||Chromosome 13 open reading frame 3	Hs.194777|MEP1B			A_23_P90612	Hs.444118	MCM6||Minichromosome maintenance complex component 6	Hs.477879|H2AFX
A_23_P82748	Data not found	||Data not found	Hs.204041|AHSA1		A_23_P99260	Hs.444986	METAP2||Methionyl aminopeptidase 2	Hs.195659|SRC			A_23_P5901	Hs.235782	SLCO4A1||Solute carrier organic anion transporter family, member 4A1	Hs.479808|IGFBP7
A_23_P372925	Hs.22452	TMEM63C||Transmembrane protein 63C	Hs.204475|HTATSF1		A_23_P106633	Data not found	||Data not found	Hs.195727|CD248			A_23_P112412	Hs.494648	TEX10||Testis expressed 10	Hs.480073|HNRNPD
A_23_P341532	Hs.631789	SETDB2||SET domain, bifurcated 2	Hs.2057|UMPS		A_23_P92261	Hs.146161	ECE2||Endothelin converting enzyme 2	Hs.196054|HDAC9			A_23_P209471	Hs.643951	PPM1G||Protein phosphatase 1G (formerly 2C), magnesium-dependent, gamma isoform	Hs.480378|DDIT4L
A_23_P102508	Hs.435735	SLC5A6||Solute carrier family 5 (sodium-dependent vitamin transporter), member 6	Hs.206770|ZBTB22		A_23_P167269	Hs.267446	C4orf43||Chromosome 4 open reading frame 43	Hs.197755|C20orf195			A_23_P436179	Hs.632282	SLC25A5||Solute carrier family 25 (mitochondrial carrier; adenine nucleotide translocator), member 5	Hs.481526|NSUN2
A_23_P68730	Data not found	||Data not found	Hs.207631|LMO7		A_23_P46936	Hs.1395	EGR2||Early growth response 2 (Krox-20 homolog, Drosophila)	Hs.198158|PBLD			A_23_P77526	Hs.419463	RPL23A||Ribosomal protein L23a	Hs.481980|DAB2
A_23_P107086	Hs.388170	TSR1||TSR1, 20S rRNA accumulation, homolog (S. cerevisiae)	Hs.208124|ESR1		A_23_P203030	Hs.335551	DLAT||Dihydrolipoamide S-acetyltransferase	Hs.198252|CXCR3			A_23_P102870	Hs.125113	CCT8||Chaperonin containing TCP1, subunit 8 (theta)	Hs.482077|ITGA2
A_23_P12062	Hs.356554	TRIT1||TRNA isopentenyltransferase 1	Hs.210995|CA12		A_23_P34915	Hs.460	ATF3||Activating transcription factor 3	Hs.199579|MRPL42			A_23_P80098	Hs.473648	GART||Phosphoribosylglycinamide formyltransferase, phosphoribosylglycinamide synthetase, phosphoribosylaminoimidazole synthetase	Hs.482491|MRPS27
A_23_P380724	Hs.654646	UBOX5||U-box domain containing 5	Hs.211238|IL1F9		A_23_P19543	Hs.443861	SRPK1||SFRS protein kinase 1	Hs.199850|DCHS1			A_23_P3247	Hs.458747	ANP32A||Acidic (leucine-rich) nuclear phosphoprotein 32 family, member A	Hs.482976|C5orf30
A_23_P40750	Hs.432642	MAPK12||Mitogen-activated protein kinase 12	Hs.211571|HCCS		A_23_P62659	Hs.3873	PPT1||Palmitoyl-protein thioesterase 1	Hs.19987|FLJ14213			A_23_P78888	Hs.299002	FBL||Fibrillarin	Hs.483944|ADAM19
A_23_P15202	Hs.654427	DHODH||Dihydroorotate dehydrogenase	Hs.212332|CAV2		A_23_P68006	Hs.701982	IL1R1||Interleukin 1 receptor, type I	Hs.200770|SKAP2			A_23_P69873	Data not found	||Data not found	Hs.484227|THOC3
A_23_P35655	Data not found	||Data not found	Hs.2128|DUSP5		A_23_P370434	Hs.555866	C1QBP||Complement component 1, q subcomponent binding protein	Hs.201034|NTN4			A_23_P400435	Hs.224764	CRLS1||Cardiolipin synthase 1	Hs.487635|BZW2
A_23_P35094	Hs.463797	MRTO4||MRNA turnover 4 homolog (S. cerevisiae)	Hs.21639|SPEG		A_23_P218967	Hs.432674	LARS||Leucyl-tRNA synthetase	Hs.201071|RGAG1			A_23_P19543	Hs.443861	SRPK1||SFRS protein kinase 1	Hs.490203|CALD1
A_23_P56922	Hs.1197	HSPE1||Heat shock 10kDa protein 1 (chaperonin 10)	Hs.22011|C1QTNF6		A_23_P58280	Hs.69851	GAR1||GAR1 ribonucleoprotein homolog (yeast)	Hs.201446|PERP			A_23_P213973	Hs.184233	HSPA9||Heat shock 70kDa protein 9 (mortalin)	Hs.490394|SSBP1
A_23_P41280	Hs.518774	PAICS||Phosphoribosylaminoimidazole carboxylase, phosphoribosylaminoimidazole succinocarboxamide synthetase	Hs.220963|MDP-1		A_23_P212870	Hs.604588	SMAD1||SMAD family member 1	Hs.201641|BASP1			A_23_P218967	Hs.432674	LARS||Leucyl-tRNA synthetase	Hs.491232|SLC39A14
A_23_P91328	Hs.376064	NOP56||NOP56 ribonucleoprotein homolog (yeast)	Hs.224008|FEZ1		A_23_P60754	Hs.592004	PUS1||Pseudouridylate synthase 1	Hs.202097|PCOLCE			A_23_P41942	Hs.282387	POLR3G||Polymerase (RNA) III (DNA directed) polypeptide G (32kD)	Hs.491234|RIT1
A_23_P11774	Hs.472038	UTP11L||UTP11-like, U3 small nucleolar ribonucleoprotein, (yeast)	Hs.22452|TMEM63C		A_23_P154938	Hs.474206	HIRA||HIR histone cell cycle regulation defective homolog A (S. cerevisiae)	Hs.202453|			A_23_P126825	Hs.75231	SLC16A1||Solute carrier family 16, member 1 (monocarboxylic acid transporter 1)	Hs.492516|PFDN2
A_23_P200404	Hs.470907	AK2||Adenylate kinase 2	Hs.224764|CRLS1		A_23_P158096	Data not found	||Data not found	Hs.202522|C1orf85			A_23_P108641	Hs.516077	FAM136A||Family with sequence similarity 136, member A	Hs.492618|EXT1
A_23_P131646	Hs.469264	RPIA||Ribose 5-phosphate isomerase A	Hs.22587|SSX2IP		A_23_P110802	Hs.631967	CENPH||Centromere protein H	Hs.202672|DNMT1			A_23_P127995	Hs.430733	CLNS1A||Chloride channel, nucleotide-sensitive, 1A	Hs.494261|PSAT1
A_23_P61398	Data not found	||Data not found	Hs.225936|SYN1		A_23_P47034	Hs.118651	HHEX||Hematopoietically expressed homeobox	Hs.203637|PLS1			A_23_P212870	Hs.604588	SMAD1||SMAD family member 1	Hs.494648|TEX10
A_23_P99930	Hs.572318	TIPIN||TIMELESS interacting protein	Hs.226007|RDH11		A_23_P423472	Hs.533655	TYSND1||Trypsin domain containing 1	Hs.203691|DCBLD2			A_23_P90484	Hs.709416	SARS2||Seryl-tRNA synthetase 2, mitochondrial	Hs.496255|PRKCZ
A_23_P19576	Hs.110695	SF3B5||Splicing factor 3b, subunit 5, 10kDa	Hs.230601|DNAJC19		A_23_P77526	Hs.419463	RPL23A||Ribosomal protein L23a	Hs.205163|MRPL3			A_23_P58538	Data not found	||Data not found	Hs.496646|IL13RA1
A_23_P502427	Hs.283734	MRPL47||Mitochondrial ribosomal protein L47	Hs.23111|FARSA		A_23_P401	Hs.497741	CENPF||Centromere protein F, 350/400ka (mitosin)	Hs.205558|GLIPR1			A_23_P15202	Hs.654427	DHODH||Dihydroorotate dehydrogenase	Hs.499839|RPL7A
A_23_P72138	Hs.75724	MRPS22||Mitochondrial ribosomal protein S22	Hs.231411|TBRG4		A_23_P31124	Hs.47629	COL21A1||Collagen, type XXI, alpha 1	Hs.208912|CENPM			A_23_P73383	Data not found	||Data not found	Hs.502182|BDNF
A_23_P205218	Hs.458598	UTP14A||UTP14, U3 small nucleolar ribonucleoprotein, homolog A (yeast)	Hs.231761|C14orf104		A_23_P126291	Hs.334612	SNRPE||Small nuclear ribonucleoprotein polypeptide E	Hs.209945|TDP1			A_23_P56316	Hs.75056	TIMM13||Translocase of inner mitochondrial membrane 13 homolog (yeast)	Hs.50252|MRPL32
A_23_P141194	Hs.407955	ICT1||Immature colon carcinoma transcript 1	Hs.23198|C1orf31		A_23_P115455	Hs.515329	RPL22||Ribosomal protein L22	Hs.209983|STMN1			A_23_P68958	Hs.633087	||CDNA clone IMAGE:3878236	Hs.502829|SF1
A_23_P140256	Hs.75514	NP||Nucleoside phosphorylase	Hs.232021|REV3L		A_23_P154315	Hs.590900	MRPS9||Mitochondrial ribosomal protein S9	Hs.21187|TRUB1			A_23_P318220	Hs.502829	SF1||Splicing factor 1	Hs.503284|ARRB1
A_23_P73383	Data not found	||Data not found	Hs.232375|ACAT1		A_23_P209471	Hs.643951	PPM1G||Protein phosphatase 1G (formerly 2C), magnesium-dependent, gamma isoform	Hs.2131|AVPR1A			A_23_P105664	Data not found	||Data not found	Hs.503315|PRKRIR
A_23_P413761	Hs.405144	SFRS3||Splicing factor, arginine/serine-rich 3	Hs.233240|COL6A3		A_23_P2725	Hs.381123	RPL21||Ribosomal protein L21	Hs.21413|SLC12A5			A_23_P98310	Hs.44402	CSTF3||Cleavage stimulation factor, 3' pre-RNA, subunit 3, 77kDa	Hs.503716|DCUN1D5
A_23_P97584	Hs.85769	DNTTIP2||Deoxynucleotidyltransferase, terminal, interacting protein 2	Hs.233568|HIST1H2AL		A_23_P88331	Hs.77695	DLGAP5||Discs, large (Drosophila) homolog-associated protein 5	Hs.216386|TMEM5			A_23_P158096	Data not found	||Data not found	Hs.504687|MYL9
A_23_P349928	Hs.369056	SP100||SP100 nuclear antigen	Hs.234249|MAPK8IP1		A_23_P28420	Hs.157351	OLA1||Obg-like ATPase 1	Hs.21765|FADS3			A_23_P85593	Hs.118241	CABC1||Chaperone, ABC1 activity of bc1 complex homolog (S. pombe)	Hs.505154|FAM60A
A_23_P162805	Data not found	||Data not found	Hs.234434|HEY1		A_23_P257057	Hs.368402	C8orf55||Chromosome 8 open reading frame 55	Hs.21837|SEZ6			A_23_P28571	Hs.585944	CHAC2||ChaC, cation transport regulator homolog 2 (E. coli)	Hs.505924|HMGA2
A_23_P62659	Hs.3873	PPT1||Palmitoyl-protein thioesterase 1	Hs.235782|SLCO4A1		A_23_P163481	Hs.631699	BUB1B||Budding uninhibited by benzimidazoles 1 homolog beta (yeast)	Hs.22065|CDC42SE1			A_23_P127533	Hs.503716	DCUN1D5||DCN1, defective in cullin neddylation 1, domain containing 5 (S. cerevisiae)	Hs.506989|RFC5
A_23_P4522	Hs.114412	TXNL1||Thioredoxin-like 1	Hs.235935|NOV		A_23_P127220	Hs.260720	DNAJC12||DnaJ (Hsp40) homolog, subfamily C, member 12	Hs.221472|FER			A_23_P104116	Hs.356873	RBM8A||RNA binding motif protein 8A	Hs.507515|OLFML2B
A_23_P33613	Hs.632191	DCTPP1||DCTP pyrophosphatase 1	Hs.236030|SMARCC2		A_23_P43150	Hs.612084	ZHX1||Zinc fingers and homeoboxes 1	Hs.222510|DAZAP1			A_23_P413761	Hs.405144	SFRS3||Splicing factor, arginine/serine-rich 3	Hs.507584|POLR1D
A_23_P25644	Hs.508769	PCID2||PCI domain containing 2	Hs.23642|SAC3D1		A_23_P64681	Data not found	||Data not found	Hs.223141|DDX21			A_23_P97584	Hs.85769	DNTTIP2||Deoxynucleotidyltransferase, terminal, interacting protein 2	Hs.507798|LHFP
A_23_P251662	Hs.715555	SMS||Spermine synthase	Hs.237028|NPR3		A_23_P50946	Hs.471783	RAMP1||Receptor (G protein-coupled) activity modifying protein 1	Hs.224008|FEZ1			A_23_P349928	Hs.369056	SP100||SP100 nuclear antigen	Hs.511251|SQRDL
A_23_P87139	Hs.523687	CLP1||CLP1, cleavage and polyadenylation factor I subunit, homolog (S. cerevisiae)	Hs.237506|DNAJB5		A_23_P78509	Hs.466917	SFRS16||Splicing factor, arginine/serine-rich 16	Hs.22452|TMEM63C			A_23_P162805	Data not found	||Data not found	Hs.511816|GRPEL2
A_23_P257911	Hs.99819	USP16||Ubiquitin specific peptidase 16	Hs.237825|SRP72		A_23_P329254	Data not found	||Data not found	Hs.224764|CRLS1			A_23_P62659	Hs.3873	PPT1||Palmitoyl-protein thioesterase 1	Hs.512152|HLA-G
A_23_P147043	Hs.435949	IKZF1||IKAROS family zinc finger 1 (Ikaros)	Hs.239370|GPSM1		A_23_P55477	Hs.167046	ADORA2B||Adenosine A2b receptor	Hs.2258|MMP10			A_23_P99930	Hs.572318	TIPIN||TIMELESS interacting protein	Hs.513803|CYBA
A_23_P156265	Hs.546390	RPL26L1||Ribosomal protein L26-like 1	Hs.239891|GPR35		A_23_P308073	Hs.159492	SACS||Spastic ataxia of Charlevoix-Saguenay (sacsin)	Hs.22584|PDYN			A_23_P72138	Hs.75724	MRPS22||Mitochondrial ribosomal protein S22	Hs.514242|PLEKHM1
A_23_P58353	Hs.480073	HNRNPD||Heterogeneous nuclear ribonucleoprotein D (AU-rich element RNA binding protein 1, 37kDa)	Hs.24088|GIN1		A_23_P76961	Hs.156367	RPS29||Ribosomal protein S29	Hs.225953|CAPN11			A_23_P205218	Hs.458598	UTP14A||UTP14, U3 small nucleolar ribonucleoprotein, homolog A (yeast)	Hs.514435|SF3B3
A_23_P310317	Hs.519672	TCOF1||Treacher Collins-Franceschetti syndrome 1	Hs.24119|NEK7		A_23_P102471	Hs.597656	MSH2||MutS homolog 2, colon cancer, nonpolyposis type 1 (E. coli)	Hs.226390|RRM2			A_23_P33613	Hs.632191	DCTPP1||DCTP pyrophosphatase 1	Hs.514870|ATP5F1
A_23_P20683	Hs.493309	KIAA0020||KIAA0020	Hs.243596|KATNAL1		A_23_P28571	Hs.585944	CHAC2||ChaC, cation transport regulator homolog 2 (E. coli)	Hs.22678|C10orf2			A_23_P251662	Hs.715555	SMS||Spermine synthase	Hs.515344|PDCD2L
A_23_P161918	Hs.4253	CCDC86||Coiled-coil domain containing 86	Hs.245540|ARL4A		A_23_P167607	Hs.436187	TRIP13||Thyroid hormone receptor interactor 13	Hs.230601|DNAJC19			A_23_P58353	Hs.480073	HNRNPD||Heterogeneous nuclear ribonucleoprotein D (AU-rich element RNA binding protein 1, 37kDa)	Hs.516076|SNRPG
A_23_P103631	Hs.346868	EBNA1BP2||EBNA1 binding protein 2	Hs.24601|FBLN1		A_23_P81219	Hs.546392	PLAC8||Placenta-specific 8	Hs.231411|TBRG4			A_23_P161918	Hs.4253	CCDC86||Coiled-coil domain containing 86	Hs.516077|FAM136A
A_23_P23443	Hs.465374	EFHD2||EF-hand domain family, member D2	Hs.24763|RANBP1		A_23_P339098	Hs.524014	SLC35F2||Solute carrier family 35, member F2	Hs.231761|C14orf104			A_23_P6303	Hs.365116	U2AF1||U2 small nuclear RNA auxiliary factor 1	Hs.516155|CAPG
A_23_P6303	Hs.365116	U2AF1||U2 small nuclear RNA auxiliary factor 1	Hs.248172|HIST1H4I		A_23_P252991	Hs.604001	HNRNPH1||Heterogeneous nuclear ribonucleoprotein H1 (H)	Hs.232054|SLC47A1			A_23_P1585	Hs.110849	ESRRA||Estrogen-related receptor alpha	Hs.517768|BRP44
A_23_P112756	Hs.239370	GPSM1||G-protein signaling modulator 1 (AGS3-like, C. elegans)	Hs.2490|CASP1		A_23_P214411	Hs.268849	GLO1||Glyoxalase I	Hs.232721|UIMC1			A_23_P41280	Hs.518774	PAICS||Phosphoribosylaminoimidazole carboxylase, phosphoribosylaminoimidazole succinocarboxamide synthetase	Hs.517815|CHCHD4
A_23_P405088	Hs.31595	CLDN11||Claudin 11	Hs.249184|POU5F1		A_23_P71053	Hs.533355	MPP6||Membrane protein, palmitoylated 6 (MAGUK p55 subfamily member 6)	Hs.233119|ME2			A_23_P91328	Hs.376064	NOP56||NOP56 ribonucleoprotein homolog (yeast)	Hs.518611|TBC1D14
A_23_P45475	Hs.69089	GLA||Galactosidase, alpha	Hs.250236|LCE1E		A_23_P1206	Hs.280130	RPS24||Ribosomal protein S24	Hs.233160|STC2			A_23_P56922	Hs.1197	HSPE1||Heat shock 10kDa protein 1 (chaperonin 10)	Hs.518774|PAICS
A_23_P501451	Hs.719110	SULT1A4||Sulfotransferase family, cytosolic, 1A, phenol-preferring, member 4	Hs.25040|ZNF239		A_23_P254612	Hs.485380	DBF4||DBF4 homolog (S. cerevisiae)	Hs.233495|PLEKHA8			A_23_P360983	Hs.591757	NDUFAF2||NADH dehydrogenase (ubiquinone) 1 alpha subcomplex, assembly factor 2	Hs.519568|P4HA2
A_23_P134176	Hs.487046	SOD2||Superoxide dismutase 2, mitochondrial	Hs.250615|CYP2A6		A_23_P202474	Hs.715543	BCCIP||BRCA2 and CDKN1A interacting protein	Hs.23439|C4orf32			A_23_P161336	Hs.437403	PPA1||Pyrophosphatase (inorganic) 1	Hs.519672|TCOF1
A_23_P33053	Hs.272822	RUVBL1||RuvB-like 1 (E. coli)	Hs.250666|HES1		A_23_P207014	Hs.412587	RAD51C||RAD51 homolog C (S. cerevisiae)	Hs.234896|GMNN			A_23_P80336	Hs.595072	TOMM22||Translocase of outer mitochondrial membrane 22 homolog (yeast)	Hs.520037|NEU1
A_23_P372234	Hs.210995	CA12||Carbonic anhydrase XII	Hs.252229|MAFG		A_23_P205218	Hs.458598	UTP14A||UTP14, U3 small nucleolar ribonucleoprotein, homolog A (yeast)	Hs.235782|SLCO4A1			A_23_P33053	Hs.272822	RUVBL1||RuvB-like 1 (E. coli)	Hs.520943|EIF4H
A_23_P382775	Hs.467020	BBC3||BCL2 binding component 3	Hs.252451|SEMA3A		A_23_P211900	Hs.203637	PLS1||Plastin 1 (I isoform)	Hs.236828|WRNIP1			A_23_P21652	Hs.272822	RUVBL1||RuvB-like 1 (E. coli)	Hs.521651|STMN2
A_23_P21652	Hs.272822	RUVBL1||RuvB-like 1 (E. coli)	Hs.252549|CTSZ		A_23_P152268	Hs.355643	RNPS1||RNA binding protein S1, serine-rich domain	Hs.237856|SLC15A3			A_23_P75540	Hs.150458	RPUSD4||RNA pseudouridylate synthase domain containing 4	Hs.522110|CREB3
A_23_P163416	Hs.591003	NIPA2||Non imprinted in Prader-Willi/Angelman syndrome 2	Hs.253193|ZNF442		A_23_P26143	Data not found	||Data not found	Hs.238303|PYROXD2			A_23_P59876	Hs.408061	FABP5||Fatty acid binding protein 5 (psoriasis-associated)	Hs.522665|MAGED2
A_23_P144816	Hs.519320	VDAC1||Voltage-dependent anion channel 1	Hs.25333|IL1R2		A_23_P36226	Hs.568613	SLC25A33||Solute carrier family 25, member 33	Hs.239370|GPSM1			A_23_P210283	Hs.459927	PTMA||Prothymosin, alpha	Hs.522675|LAS1L
A_23_P75540	Hs.150458	RPUSD4||RNA pseudouridylate synthase domain containing 4	Hs.25338|PRSS23		A_23_P134113	Hs.347144	C6orf192||Chromosome 6 open reading frame 192	Hs.23960|CCNB1			A_23_P156226	Hs.595053	HSPD1||Heat shock 60kDa protein 1 (chaperonin)	Hs.522891|CXCL12
A_23_P59876	Hs.408061	FABP5||Fatty acid binding protein 5 (psoriasis-associated)	Hs.255935|BTG1		A_23_P52298	Hs.90691	NPM3||Nucleophosmin/nucleoplasmin, 3	Hs.240|KIF20B			A_23_P17392	Hs.90073	CSE1L||CSE1 chromosome segregation 1-like (yeast)	Hs.523238|NOLC1
A_23_P165840	Hs.467701	ODC1||Ornithine decarboxylase 1	Hs.255973|EID1		A_23_P113634	Hs.460988	CBFB||Core-binding factor, beta subunit	Hs.24119|NEK7			A_23_P487	Hs.458360	UCK2||Uridine-cytidine kinase 2	Hs.523446|COL11A1
A_23_P210283	Hs.459927	PTMA||Prothymosin, alpha	Hs.258429|ERCC5		A_23_P140088	Hs.306291	RNASEH2B||Ribonuclease H2, subunit B	Hs.241407|SERPINB13			A_23_P318284	Hs.82432	GPD1L||Glycerol-3-phosphate dehydrogenase 1-like	Hs.524630|UBE2N
A_23_P83298	Hs.660115	PRRX2||Paired related homeobox 2	Hs.26010|PFKP		A_23_P132874	Hs.655111	C3orf26||Chromosome 3 open reading frame 26	Hs.2420|SOD3			A_23_P17998	Hs.250666	HES1||Hairy and enhancer of split 1, (Drosophila)	Hs.524828|ZNF664
A_23_P131846	Hs.48029	SNAI1||Snail homolog 1 (Drosophila)	Hs.262886|INPP5D		A_23_P27490	Hs.202672	DNMT1||DNA (cytosine-5-)-methyltransferase 1	Hs.242014|CLRN3			A_23_P202140	Hs.523238	NOLC1||Nucleolar and coiled-body phosphoprotein 1	Hs.525232|LRP10
A_23_P202140	Hs.523238	NOLC1||Nucleolar and coiled-body phosphoprotein 1	Hs.263671|RDX		A_23_P50108	Hs.414407	NDC80||NDC80 homolog, kinetochore complex component (S. cerevisiae)	Hs.2430|VPS72			A_23_P145619	Hs.647086	REPIN1||Replication initiator 1	Hs.526902|RGMB
A_23_P146654	Hs.377484	BAG1||BCL2-associated athanogene	Hs.263812|NUDC		A_23_P13663	Hs.505154	FAM60A||Family with sequence similarity 60, member A	Hs.24379|TRAPPC1			A_23_P29803	Hs.432574	POLR2H||Polymerase (RNA) II (DNA directed) polypeptide H	Hs.530275|NIPSNAP3A
A_23_P8452	Hs.159142	LFNG||LFNG O-fucosylpeptide 3-beta-N-acetylglucosaminyltransferase	Hs.264887|FGFR1		A_23_P144476	Hs.436944	SPRY1||Sprouty homolog 1, antagonist of FGF signaling (Drosophila)	Hs.24510|C4orf26			A_23_P128403	Hs.69499	TRIAP1||TP53 regulated inhibitor of apoptosis 1	Hs.532082|IL6ST
A_23_P357780	Hs.744	FDX1||Ferredoxin 1	Hs.26593|HDAC10		A_23_P81006	Hs.624	IL8||Interleukin 8	Hs.246413|RBM12			A_23_P423472	Hs.533655	TYSND1||Trypsin domain containing 1	Hs.532359|RPL5
A_23_P37685	Hs.459652	TMEM204||Transmembrane protein 204	Hs.266223|SLC22A8		A_23_P124417	Hs.469649	BUB1||Budding uninhibited by benzimidazoles 1 homolog (yeast)	Hs.247362|DDAH2			A_23_P431890	Hs.230601	DNAJC19||DnaJ (Hsp40) homolog, subfamily C, member 19	Hs.533655|TYSND1
A_23_P65427	Hs.434081	PSME2||Proteasome (prosome, macropain) activator subunit 2 (PA28 beta)	Hs.266873|GIPC3		A_23_P126426	Hs.632398	DPH2||DPH2 homolog (S. cerevisiae)	Hs.248149|NEUROG1			A_23_P132874	Hs.655111	C3orf26||Chromosome 3 open reading frame 26	Hs.534169|HSPA14
A_23_P80362	Hs.182255	NHP2L1||NHP2 non-histone chromosome protein 2-like 1 (S. cerevisiae)	Hs.26703|CNOT8		A_23_P106192	Hs.707896	FOS||V-fos FBJ murine osteosarcoma viral oncogene homolog	Hs.248153|CAPN5			A_23_P128986	Hs.655105	C14orf156||Chromosome 14 open reading frame 156	Hs.534334|NOP2
A_23_P78134	Hs.30011	TMEM93||Transmembrane protein 93	Hs.269092|CDYL		A_23_P258108	Data not found	||Data not found	Hs.248171|HIST3H3			A_23_P11774	Hs.472038	UTP11L||UTP11-like, U3 small nucleolar ribonucleoprotein, (yeast)	Hs.534385|THOC4
A_23_P257945	Hs.211571	HCCS||Holocytochrome c synthase (cytochrome c heme-lyase)	Hs.269512|FSTL1		A_23_P58321	Hs.58974	CCNA2||Cyclin A2	Hs.248172|HIST1H4I			A_23_P131646	Hs.469264	RPIA||Ribose 5-phosphate isomerase A	Hs.534499|KRTAP1-5
A_23_P256773	Hs.502770	TSSC1||Tumor suppressing subtransferable candidate 1	Hs.269592|CC2D1A		A_23_P70047	Hs.268939	MATR3||Matrin 3	Hs.249718|EIF4E			A_23_P61398	Data not found	||Data not found	Hs.535901|BOP1
A_23_P14376	Hs.719241	DHRS4||Dehydrogenase/reductase (SDR family) member 4	Hs.269909|C14orf147		A_23_P431769	Hs.434059	ETV4||Ets variant 4	Hs.24979|STYK1			A_23_P103631	Hs.346868	EBNA1BP2||EBNA1 binding protein 2	Hs.546269|RPL10A
A_23_P157215	Hs.487635	BZW2||Basic leucine zipper and W2 domains 2	Hs.27059|GMPPA		A_23_P158148	Hs.82916	CCT6A||Chaperonin containing TCP1, subunit 6A (zeta 1)	Hs.250666|HES1			A_23_P503200	Hs.435933	PHF10||PHD finger protein 10	Hs.546286|RPS3
A_23_P76109	Hs.488173	RILPL2||Rab interacting lysosomal protein-like 2	Hs.270845|KIF23		A_23_P98310	Hs.44402	CSTF3||Cleavage stimulation factor, 3' pre-RNA, subunit 3, 77kDa	Hs.250822|AURKA			A_23_P359654	Hs.524828	ZNF664||Zinc finger protein 664	Hs.546392|PLAC8
A_23_P409386	Hs.99486	SLC25A22||Solute carrier family 25 (mitochondrial carrier: glutamate), member 22	Hs.270978|MEST		A_23_P152984	Hs.534385	THOC4||THO complex 4	Hs.251531|PSMA4			A_23_P157215	Hs.487635	BZW2||Basic leucine zipper and W2 domains 2	Hs.555866|C1QBP
A_23_P145194	Hs.106880	BYSL||Bystin-like	Hs.271695|NOB1		A_23_P14062	Hs.524574	NUP107||Nucleoporin 107kDa	Hs.252451|SEMA3A			A_23_P165840	Hs.467701	ODC1||Ornithine decarboxylase 1	Hs.557550|NPM1
A_23_P163380	Hs.459049	MTHFS||5,10-methenyltetrahydrofolate synthetase (5-formyltetrahydrofolate cyclo-ligase)	Hs.272259|IGF2		A_23_P70168	Hs.481860	TARS||Threonyl-tRNA synthetase	Hs.252828|POP1			A_23_P215652	Hs.231411	TBRG4||Transforming growth factor beta regulator 4	Hs.558476|DNAJC2
A_23_P378488	Hs.422113	ZNF511||Zinc finger protein 511	Hs.272822|RUVBL1		A_23_P29747	Data not found	||Data not found	Hs.253247|OSR2			A_23_P310317	Hs.519672	TCOF1||Treacher Collins-Franceschetti syndrome 1	Hs.558499|CD320
A_23_P359654	Hs.524828	ZNF664||Zinc finger protein 664	Hs.272927|SEC23A		A_23_P77459	Hs.460978	NAE1||NEDD8 activating enzyme E1 subunit 1	Hs.25338|PRSS23			A_23_P133	Hs.591518	KDM1||Lysine (K)-specific demethylase 1	Hs.559718|AK5
A_23_P133	Hs.591518	KDM1||Lysine (K)-specific demethylase 1	Hs.274313|IGFBP6		A_23_P97584	Hs.85769	DNTTIP2||Deoxynucleotidyltransferase, terminal, interacting protein 2	Hs.25363|PSEN2			A_23_P141606	Hs.371914	BLMH||Bleomycin hydrolase	Hs.56|PRPS1
A_23_P28533	Hs.655259	MRPS5||Mitochondrial ribosomal protein S5	Hs.274402|HSPA1A		A_23_P108042	Hs.97084	NCR1||Natural cytotoxicity triggering receptor 1	Hs.25450|SLC29A1			A_23_P128674	Hs.644125	KCTD12||Potassium channel tetramerisation domain containing 12	Hs.567385|PRC1
A_23_P125574	Hs.522605	MID1IP1||MID1 interacting protein 1 (gastrulation specific G12 homolog (zebrafish))	Hs.274416|NDUFA6		A_23_P112652	Hs.444851	CNOT10||CCR4-NOT transcription complex, subunit 10	Hs.256639|PPIH			A_23_P68717	Hs.473838	PSMG1||Proteasome (prosome, macropain) assembly chaperone 1	Hs.567567|NCAPG
A_23_P74609	Hs.432132	G0S2||G0/G1switch 2	Hs.274772|RSL24D1		A_23_P122906	Hs.654801	AUTS2||Autism susceptibility candidate 2	Hs.258212|TMEM159			A_23_P254573	Hs.558476	DNAJC2||DnaJ (Hsp40) homolog, subfamily C, member 2	Hs.567598|LBH
A_23_P132874	Hs.655111	C3orf26||Chromosome 3 open reading frame 26	Hs.275086|PRDM10		A_23_P31437	Hs.272795	CYP2W1||Cytochrome P450, family 2, subfamily W, polypeptide 1	Hs.258574|OR2C1			A_23_P63829	Hs.534169	HSPA14||Heat shock 70kDa protein 14	Hs.568613|SLC25A33
A_23_P215652	Hs.231411	TBRG4||Transforming growth factor beta regulator 4	Hs.275243|S100A6		A_23_P103159	Hs.208912	CENPM||Centromere protein M	Hs.26006|PRMT6			A_23_P108842	Hs.1183	DUSP2||Dual specificity phosphatase 2	Hs.569713|CCDC45
A_23_P107644	Hs.464734	SNRPD1||Small nuclear ribonucleoprotein D1 polypeptide 16kDa	Hs.276878|NUP93		A_23_P169887	Hs.75782	GTF3C2||General transcription factor IIIC, polypeptide 2, beta 110kDa	Hs.260720|DNAJC12			A_23_P33803	Data not found	||Data not found	Hs.570855|PDGFC
A_23_P128986	Hs.655105	C14orf156||Chromosome 14 open reading frame 156	Hs.278277|OXCT1		A_23_P202988	Hs.524009	AASDHPPT||Aminoadipate-semialdehyde dehydrogenase-phosphopantetheinyl transferase	Hs.26136|PIGY			A_23_P155826	Hs.518611	TBC1D14||TBC1 domain family, member 14	Hs.572318|TIPIN
A_23_P106822	Hs.271695	NOB1||NIN1/RPN12 binding protein 1 homolog (S. cerevisiae)	Hs.278432|MYH6		A_23_P166306	Hs.533013	CBS||Cystathionine-beta-synthase	Hs.265174|RPL32			A_23_P8452	Hs.159142	LFNG||LFNG O-fucosylpeptide 3-beta-N-acetylglucosaminyltransferase	Hs.575032|MLF1IP
A_23_P70409	Hs.719353	POLR1C||Polymerase (RNA) I polypeptide C, 30kDa	Hs.278573|CD59		A_23_P11372	Hs.412707	HPRT1||Hypoxanthine phosphoribosyltransferase 1	Hs.26670|PIK3IP1			A_23_P74609	Hs.432132	G0S2||G0/G1switch 2	Hs.57988|RHBDF1
A_23_P140844	Hs.344400	MPHOSPH6||M-phase phosphoprotein 6	Hs.278950|PCDHB1		A_23_P212639	Hs.533122	TRA2B||Transformer 2 beta homolog (Drosophila)	Hs.26703|CNOT8			A_23_P164702	Data not found	||Data not found	Hs.5836|MRPS23
A_23_P123905	Hs.602571	EXOSC3||Exosome component 3	Hs.278959|GAL		A_23_P83835	Hs.491646	SGK196||Protein kinase-like protein SgK196	Hs.267446|C4orf43			A_23_P36226	Hs.568613	SLC25A33||Solute carrier family 25, member 33	Hs.584801|SFRS2
A_23_P154025	Hs.632535	SSB||Sjogren syndrome antigen B (autoantigen La)	Hs.279463|GDF2		A_23_P100660	Hs.694727	SERPINF1||Serpin peptidase inhibitor, clade F (alpha-2 antiplasmin, pigment epithelium derived factor), member 1	Hs.268849|GLO1			A_23_P77103	Hs.878	SORD||Sorbitol dehydrogenase	Hs.585540|MAP6
A_23_P370434	Hs.555866	C1QBP||Complement component 1, q subcomponent binding protein	Hs.279746|TRPV2		A_23_P135323	Hs.108112	POLE3||Polymerase (DNA directed), epsilon 3 (p17 subunit)	Hs.268939|MATR3			A_23_P328720	Hs.106601	KLHL8||Kelch-like 8 (Drosophila)	Hs.585944|CHAC2
A_23_P132486	Hs.719350	OXSM||3-oxoacyl-ACP synthase, mitochondrial	Hs.279836|COMMD9		A_23_P344421	Hs.524121	ROBO4||Roundabout homolog 4, magic roundabout (Drosophila)	Hs.269027|GALNT5			A_23_P42763	Hs.520943	EIF4H||Eukaryotic translation initiation factor 4H	Hs.590900|MRPS9
A_23_P325542	Hs.284297	DUS3L||Dihydrouridine synthase 3-like (S. cerevisiae)	Hs.279908|TFB1M		A_23_P359654	Hs.524828	ZNF664||Zinc finger protein 664	Hs.269512|FSTL1			A_23_P202474	Hs.715543	BCCIP||BRCA2 and CDKN1A interacting protein	Hs.591133|FBN1
A_23_P25163	Hs.199579	MRPL42||Mitochondrial ribosomal protein L42	Hs.279929|TMED9		A_23_P70445	Hs.443021	HIST1H3E||Histone cluster 1, H3e	Hs.269909|C14orf147			A_23_P502427	Hs.283734	MRPL47||Mitochondrial ribosomal protein L47	Hs.591347|TPD52L1
A_23_P254573	Hs.558476	DNAJC2||DnaJ (Hsp40) homolog, subfamily C, member 2	Hs.280130|RPS24		A_23_P9582	Hs.12084	TUFM||Tu translation elongation factor, mitochondrial	Hs.270291|ACTN4			A_23_P122782	Hs.363137	TCP1||T-complex 1	Hs.591506|MYCBP
A_23_P117933	Hs.546256	GCSH||Glycine cleavage system protein H (aminomethyl carrier)	Hs.280378|SNRPB2		A_23_P99996	Data not found	||Data not found	Hs.270437|COL4A3BP			A_23_P209020	Hs.631580	UBA2||Ubiquitin-like modifier activating enzyme 2	Hs.591518|KDM1
A_23_P431890	Hs.230601	DNAJC19||DnaJ (Hsp40) homolog, subfamily C, member 19	Hs.280782|BEST3		A_23_P108842	Hs.1183	DUSP2||Dual specificity phosphatase 2	Hs.271695|NOB1			A_23_P99260	Hs.444986	METAP2||Methionyl aminopeptidase 2	Hs.591712|ASB5
A_23_P213069	Hs.31082	TMEM33||Transmembrane protein 33	Hs.281342|ADORA3		A_23_P12784	Hs.140720	FRAT2||Frequently rearranged in advanced T-cell lymphomas 2	Hs.271791|ATR			A_23_P133332	Hs.482491	MRPS27||Mitochondrial ribosomal protein S27	Hs.591757|NDUFAF2
A_23_P24926	Data not found	||Data not found	Hs.281898|AIM2		A_23_P128403	Hs.69499	TRIAP1||TP53 regulated inhibitor of apoptosis 1	Hs.272168|SERINC3			A_23_P78311	Hs.301048	SEH1L||SEH1-like (S. cerevisiae)	Hs.591761|HOMER1
A_23_P113482	Hs.144304	COQ2||Coenzyme Q2 homolog, prenyltransferase (yeast)	Hs.2820|OXTR		A_23_P162822	Hs.294041	EXOSC8||Exosome component 8	Hs.27222|NHP2			A_23_P65767	Hs.274772	RSL24D1||Ribosomal L24 domain containing 1	Hs.592116|FAM64A
A_23_P28625	Hs.73291	WDR12||WD repeat domain 12	Hs.282326|RCAN1		A_23_P257482	Hs.483921	GEMIN5||Gem (nuclear organelle) associated protein 5	Hs.272350|IL26			A_23_P428849	Hs.517815	CHCHD4||Coiled-coil-helix-coiled-coil-helix domain containing 4	Hs.59236|ANKRD27
A_23_P13609	Hs.433863	PEBP1||Phosphatidylethanolamine binding protein 1	Hs.282376|RPS4Y1		A_23_P103631	Hs.346868	EBNA1BP2||EBNA1 binding protein 2	Hs.272630|ATP6V1D			A_23_P75330	Hs.808	HNRNPF||Heterogeneous nuclear ribonucleoprotein F	Hs.594481|SERPINB2
A_23_P9212	Hs.522310	NANS||N-acetylneuraminic acid synthase	Hs.282387|POLR3G		A_23_P202594	Hs.124246	C10orf119||Chromosome 10 open reading frame 119	Hs.272795|CYP2W1			A_23_P36924	Hs.507584	POLR1D||Polymerase (RNA) I polypeptide D, 16kDa	Hs.595053|HSPD1
A_23_P5266	Hs.515242	MRPL34||Mitochondrial ribosomal protein L34	Hs.283734|MRPL47		A_23_P96641	Hs.654581	PRPS2||Phosphoribosyl pyrophosphate synthetase 2	Hs.272822|RUVBL1			A_23_P14493	Hs.231761	C14orf104||Chromosome 14 open reading frame 104	Hs.595072|TOMM22
A_23_P161336	Hs.437403	PPA1||Pyrophosphatase (inorganic) 1	Hs.283865|C20orf54		A_23_P67723	Data not found	||Data not found	Hs.274313|IGFBP6			A_23_P107086	Hs.388170	TSR1||TSR1, 20S rRNA accumulation, homolog (S. cerevisiae)	Hs.602571|EXOSC3
A_23_P360983	Hs.591757	NDUFAF2||NADH dehydrogenase (ubiquinone) 1 alpha subcomplex, assembly factor 2	Hs.284217|TSHZ1		A_23_P80940	Hs.331420	PPAT||Phosphoribosyl pyrophosphate amidotransferase	Hs.274415|PQLC3			A_23_P12062	Hs.356554	TRIT1||TRNA isopentenyltransferase 1	Hs.604588|SMAD1
A_23_P63829	Hs.534169	HSPA14||Heat shock 70kDa protein 14	Hs.284244|FGF2		A_23_P354297	Hs.153850	CHTF18||CTF18, chromosome transmission fidelity factor 18 homolog (S. cerevisiae)	Hs.274430|SURF6			A_23_P372925	Hs.22452	TMEM63C||Transmembrane protein 63C	Hs.605445|ERRFI1
A_23_P212307	Hs.373947	KIF9||Kinesin family member 9	Hs.284297|DUS3L		A_23_P216259	Hs.368433	TPD52||Tumor protein D52	Hs.274531|SKIV2L2			A_23_P214091	Hs.435850	LYPLA1||Lysophospholipase I	Hs.616962|GDF15
A_23_P68717	Hs.473838	PSMG1||Proteasome (prosome, macropain) assembly chaperone 1	Hs.284491|PDXK		A_23_P43898	Data not found	||Data not found	Hs.274772|RSL24D1			A_23_P102508	Hs.435735	SLC5A6||Solute carrier family 5 (sodium-dependent vitamin transporter), member 6	Hs.62192|F3
A_23_P141606	Hs.371914	BLMH||Bleomycin hydrolase	Hs.286226|MYO1C		A_23_P37474	Hs.6686	C15orf44||Chromosome 15 open reading frame 44	Hs.275675|KATNB1			A_23_P216200	Hs.624002	AGPAT5||1-acylglycerol-3-phosphate O-acyltransferase 5 (lysophosphatidic acid acyltransferase, epsilon)	Hs.624002|AGPAT5
A_23_P202881	Hs.224008	FEZ1||Fasciculation and elongation protein zeta 1 (zygin I)	Hs.287714|RAB32		A_23_P128364	Hs.524183	FKBP4||FK506 binding protein 4, 59kDa	Hs.275775|SEPP1			A_23_P59950	Hs.491232	SLC39A14||Solute carrier family 39 (zinc transporter), member 14	Hs.624291|BAX
A_23_P52986	Hs.60640	VWCE||Von Willebrand factor C and EGF domains	Hs.288151|THOC7		A_23_P128986	Hs.655105	C14orf156||Chromosome 14 open reading frame 156	Hs.27621|SEMA5A			A_23_P108554	Hs.440599	DDX1||DEAD (Asp-Glu-Ala-Asp) box polypeptide 1	Hs.628152|ALPK2
A_23_P128674	Hs.644125	KCTD12||Potassium channel tetramerisation domain containing 12	Hs.288224|MRPL50		A_23_P116674	Hs.524498	PA2G4||Proliferation-associated 2G4, 38kDa	Hs.277035|MGLL			A_23_P13663	Hs.505154	FAM60A||Family with sequence similarity 60, member A	Hs.631580|UBA2
A_23_P142634	Hs.470553	METTL5||Methyltransferase like 5	Hs.288880|RDH14		A_23_P100088	Hs.251531	PSMA4||Proteasome (prosome, macropain) subunit, alpha type, 4	Hs.278434|MED20			A_23_P77776	Hs.584801	SFRS2||Splicing factor, arginine/serine-rich 2	Hs.631967|CENPH
A_23_P170587	Hs.66170	SMYD2||SET and MYND domain containing 2	Hs.288936|MRPL9		A_23_P362824	Hs.172865	CSTF1||Cleavage stimulation factor, 3' pre-RNA, subunit 1, 50kDa	Hs.278573|CD59			A_23_P39704	Hs.309090	SFRS7||Splicing factor, arginine/serine-rich 7, 35kDa	Hs.632191|DCTPP1
A_23_P503200	Hs.435933	PHF10||PHD finger protein 10	Hs.289044|GPX8		A_23_P5115	Hs.325321	WDR18||WD repeat domain 18	Hs.278959|GAL			A_23_P255849	Hs.437060	CYCS||Cytochrome c, somatic	Hs.632282|SLC25A5
A_23_P320578	Hs.413297	RGS16||Regulator of G-protein signaling 16	Hs.289271|CYC1		A_23_P145619	Hs.647086	REPIN1||Replication initiator 1	Hs.279245|TACC1			A_23_P28420	Hs.157351	OLA1||Obg-like ATPase 1	Hs.632535|SSB
A_23_P120153	Hs.142074	RNF149||Ring finger protein 149	Hs.289347|DHRS3		A_23_P158925	Hs.99195	GPR125||G protein-coupled receptor 125	Hs.279696|SUMF2			A_23_P257609	Hs.425125	RPL29||Ribosomal protein L29	Hs.632717|MYL6
A_23_P153637	Hs.59236	ANKRD27||Ankyrin repeat domain 27 (VPS9 domain)	Hs.28988|GLRX		A_23_P95302	Hs.506989	RFC5||Replication factor C (activator 1) 5, 36.5kDa	Hs.279837|GSTM2			A_23_P135084	Hs.499839	RPL7A||Ribosomal protein L7a	Hs.633087|
A_23_P54597	Hs.401842	RSL1D1||Ribosomal L1 domain containing 1	Hs.291212|TBCA		A_23_P166716	Hs.715724	RG9MTD1||RNA (guanine-9-) methyltransferase domain containing 1	Hs.279953|EPN1			A_23_P258108	Data not found	||Data not found	Hs.634680|GPN3
A_23_P253963	Hs.106650	TMEM70||Transmembrane protein 70	Hs.291363|CHEK2		A_23_P120064	Hs.303808	C2orf3||Chromosome 2 open reading frame 3	Hs.280130|RPS24			A_23_P106822	Hs.271695	NOB1||NIN1/RPN12 binding protein 1 homolog (S. cerevisiae)	Hs.643813|ITGB1
A_23_P377957	Hs.644125	KCTD12||Potassium channel tetramerisation domain containing 12	Hs.292156|DKK3		A_23_P202392	Hs.554883	SUV39H2||Suppressor of variegation 3-9 homolog 2 (Drosophila)	Hs.2820|OXTR			A_23_P123905	Hs.602571	EXOSC3||Exosome component 3	Hs.643951|PPM1G
A_23_P321834	Hs.592082	AXIN1||Axin 1	Hs.292177|SLC27A5		A_23_P93282	Data not found	||Data not found	Hs.282376|RPS4Y1			A_23_P154025	Hs.632535	SSB||Sjogren syndrome antigen B (autoantigen La)	Hs.644125|KCTD12
A_23_P55477	Hs.167046	ADORA2B||Adenosine A2b receptor	Hs.292579|PTDSS1		A_23_P309803	Hs.38512	ZNF777||Zinc finger protein 777	Hs.282387|POLR3G			A_23_P370434	Hs.555866	C1QBP||Complement component 1, q subcomponent binding protein	Hs.646353|PSG11
A_23_P145146	Hs.367900	PDCD2||Programmed cell death 2	Hs.293818|NEIL2		A_23_P214474	Hs.525899	TOMM6||Translocase of outer mitochondrial membrane 6 homolog (yeast)	Hs.282417|PYGL			A_23_P58280	Hs.69851	GAR1||GAR1 ribonucleoprotein homolog (yeast)	Hs.647086|REPIN1
A_23_P59547	Hs.487933	NT5C3||5'-nucleotidase, cytosolic III	Hs.29444|MST150		A_23_P413761	Hs.405144	SFRS3||Splicing factor, arginine/serine-rich 3	Hs.282997|GBA			A_23_P252536	Hs.18946	MRPS26||Mitochondrial ribosomal protein S26	Hs.653262|ANGPTL2
A_23_P31713	Hs.445758	E2F5||E2F transcription factor 5, p130-binding	Hs.295563|C12orf45		A_23_P133365	Hs.443465	TCERG1||Transcription elongation regulator 1	Hs.283734|MRPL47			A_23_P129188	Hs.709550	CALML4||Calmodulin-like 4	Hs.654415|PSG5
A_23_P128532	Hs.295563	C12orf45||Chromosome 12 open reading frame 45	Hs.296942|KRT34		A_23_P165247	Hs.222510	DAZAP1||DAZ associated protein 1	Hs.283749|ANG			A_23_P43800	Hs.535901	BOP1||Block of proliferation 1	Hs.654427|DHODH
A_23_P132358	Hs.349111	MCAT||Malonyl CoA:ACP acyltransferase (mitochondrial)	Hs.29700|ZCCHC10		A_23_P257956	Hs.75117	ILF2||Interleukin enhancer binding factor 2, 45kDa	Hs.28491|SAT1			A_23_P54597	Hs.401842	RSL1D1||Ribosomal L1 domain containing 1	Hs.654543|TUBB2A
A_23_P302094	Hs.91579	IMP4||IMP4, U3 small nucleolar ribonucleoprotein, homolog (yeast)	Hs.29706|C14orf149		A_23_P387071	Hs.413678	ZNF830||Zinc finger protein 830	Hs.288034|SLC39A8			A_23_P145146	Hs.367900	PDCD2||Programmed cell death 2	Hs.654568|KRT19
A_23_P51646	Hs.632415	PLK3||Polo-like kinase 3 (Drosophila)	Hs.29802|SLIT2		A_23_P161918	Hs.4253	CCDC86||Coiled-coil domain containing 86	Hs.288224|MRPL50			A_23_P153637	Hs.59236	ANKRD27||Ankyrin repeat domain 27 (VPS9 domain)	Hs.654599|NUCB2
A_23_P341378	Hs.712617	POLR3H||Polymerase (RNA) III (DNA directed) polypeptide H (22.9kD)	Hs.298198|CMTM3		A_23_P136222	Hs.226390	RRM2||Ribonucleotide reductase M2 polypeptide	Hs.288348|KIAA1305			A_23_P55477	Hs.167046	ADORA2B||Adenosine A2b receptor	Hs.655105|C14orf156
A_23_P146479	Hs.159448	SURF2||Surfeit 2	Hs.298345|SLBP		A_23_P163929	Hs.463506	AKAP1||A kinase (PRKA) anchor protein 1	Hs.288658|ZNF35			A_23_P25163	Hs.199579	MRPL42||Mitochondrial ribosomal protein L42	Hs.655111|C3orf26
A_23_P58280	Hs.69851	GAR1||GAR1 ribonucleoprotein homolog (yeast)	Hs.298654|DUSP6		A_23_P52017	Hs.121028	ASPM||Asp (abnormal spindle) homolog, microcephaly associated (Drosophila)	Hs.288940|TMEM8			A_23_P128532	Hs.295563	C12orf45||Chromosome 12 open reading frame 45	Hs.655152|GALNTL4
A_23_P252536	Hs.18946	MRPS26||Mitochondrial ribosomal protein S26	Hs.299002|FBL		A_23_P211738	Hs.643744	UBP1||Upstream binding protein 1 (LBP-1a)	Hs.289106|EMID1			A_23_P24926	Data not found	||Data not found	Hs.6838|RND3
A_23_P129188	Hs.709550	CALML4||Calmodulin-like 4	Hs.299055|GDI2		A_23_P166826	Hs.476353	DCP1A||DCP1 decapping enzyme homolog A (S. cerevisiae)	Hs.289271|CYC1			A_23_P113482	Hs.144304	COQ2||Coenzyme Q2 homolog, prenyltransferase (yeast)	Hs.69499|TRIAP1
A_23_P257242	Data not found	||Data not found	Hs.30011|TMEM93		A_23_P18579	Hs.668806	PTTG2||Pituitary tumor-transforming 2	Hs.292156|DKK3			A_23_P28625	Hs.73291	WDR12||WD repeat domain 12	Hs.696283|NOP16
A_23_P139500	Hs.177841	BHLHE41||Basic helix-loop-helix family, member e41	Hs.300141|RPL39		A_23_P105392	Hs.189772	CCT2||Chaperonin containing TCP1, subunit 2 (beta)	Hs.292316|ASF1A			A_23_P380998	Hs.412462	R3HDM1||R3H domain containing 1	Hs.69851|GAR1
A_23_P169050	Hs.521124	MRPS28||Mitochondrial ribosomal protein S28	Hs.301048|SEH1L		A_23_P1361	Hs.500645	ALDH18A1||Aldehyde dehydrogenase 18 family, member A1	Hs.292524|CCNH			A_23_P209987	Data not found	||Data not found	Hs.699247|CRIM1
A_23_P106275	Data not found	||Data not found	Hs.302016|PBOV1		A_23_P50096	Hs.592338	TYMS||Thymidylate synthetase	Hs.292570|WDR85			A_23_P41917	Hs.591761	HOMER1||Homer homolog 1 (Drosophila)	Hs.699301|VDAC3
A_23_P52380	Hs.696014	DNAJB12||DnaJ (Hsp40) homolog, subfamily B, member 12	Hs.302408|RNF138		A_23_P204364	Hs.534334	NOP2||NOP2 nucleolar protein homolog (yeast)	Hs.293274|APCDD1			A_23_P57417	Hs.143751	MMP11||Matrix metallopeptidase 11 (stromelysin 3)	Hs.700572|CYB5R3
A_23_P104116	Hs.356873	RBM8A||RNA binding motif protein 8A	Hs.30246|SLC19A2		A_23_P360245	Hs.140443	NUDCD2||NudC domain containing 2	Hs.293689|MCFD2			A_23_P31713	Hs.445758	E2F5||E2F transcription factor 5, p130-binding	Hs.704007|RTN4
A_23_P14284	Hs.226007	RDH11||Retinol dehydrogenase 11 (all-trans/9-cis/11-cis)	Hs.302742|MRPS6		A_23_P58390	Hs.23439	C4orf32||Chromosome 4 open reading frame 32	Hs.294041|EXOSC8			A_23_P139418	Hs.655152	GALNTL4||UDP-N-acetyl-alpha-D-galactosamine:polypeptide N-acetylgalactosaminyltransferase-like 4	Hs.709216|SCARB1
A_23_P2223	Hs.632731	MYL6B||Myosin, light chain 6B, alkali, smooth muscle and non-muscle	Hs.303090|PPP1R3C		A_23_P63205	Hs.348418	DR1||Down-regulator of transcription 1, TBP-binding (negative cofactor 2)	Hs.294088|MND1			A_23_P30254	Hs.398157	PLK2||Polo-like kinase 2 (Drosophila)	Hs.709416|SARS2
A_23_P34018	Hs.300141	RPL39||Ribosomal protein L39	Hs.30345|TRAP1		A_23_P18292	Hs.719095	RPL14||Ribosomal protein L14	Hs.29444|MST150			A_23_P92129	Hs.719200	IFRD2||Interferon-related developmental regulator 2	Hs.709550|CALML4
A_23_P202978	Hs.2490	CASP1||Caspase 1, apoptosis-related cysteine peptidase (interleukin 1, beta, convertase)	Hs.303649|CCL2		A_23_P203686	Hs.503315	PRKRIR||Protein-kinase, interferon-inducible double stranded RNA dependent inhibitor, repressor of (P58 repressor)	Hs.295449|PVALB			A_23_P112756	Hs.239370	GPSM1||G-protein signaling modulator 1 (AGS3-like, C. elegans)	Hs.709660|HSPB2
A_23_P132388	Hs.718545	SCO2||SCO cytochrome oxidase deficient homolog 2 (yeast)	Hs.304249|UGCG		A_23_P104651	Hs.434886	CDCA5||Cell division cycle associated 5	Hs.295563|C12orf45			A_23_P203900	Hs.709216	SCARB1||Scavenger receptor class B, member 1	Hs.711|DEFA6
A_23_P250671	Hs.76686	GPX1||Glutathione peroxidase 1	Hs.30495|MRO		A_23_P13852	Hs.719087	STRAP||Serine/threonine kinase receptor associated protein	Hs.296942|KRT34			A_23_P209625	Hs.715731	CYP1B1||Cytochrome P450, family 1, subfamily B, polypeptide 1	Hs.715543|BCCIP
A_23_P103675	Data not found	||Data not found	Hs.306051|WNT5B		A_23_P5551	Hs.79110	NCL||Nucleolin	Hs.297343|CAMKK2			A_23_P93750	Hs.424908	LSM5||LSM5 homolog, U6 small nuclear RNA associated (S. cerevisiae)	Hs.715555|SMS
A_23_P47135	Hs.438863	NR1H3||Nuclear receptor subfamily 1, group H, member 3	Hs.306123|MAGEF1		A_23_P150446	Hs.502244	EIF3M||Eukaryotic translation initiation factor 3, subunit M	Hs.298351|ASPSCR1			A_23_P119693	Hs.558499	CD320||CD320 molecule	Hs.715600|TSC22D2
A_23_P130689	Hs.631633	ELOF1||Elongation factor 1 homolog (S. cerevisiae)	Hs.306212|ATP8B3		A_23_P252211	Hs.481551	MTRR||5-methyltetrahydrofolate-homocysteine methyltransferase reductase	Hs.299002|FBL			A_23_P32384	Hs.289271	CYC1||Cytochrome c-1	Hs.715731|CYP1B1
A_23_P31534	Hs.490394	SSBP1||Single-stranded DNA binding protein 1	Hs.306339|SRPX2		A_23_P257104	Hs.595669	NCBP1||Nuclear cap binding protein subunit 1, 80kDa	Hs.300141|RPL39			A_23_P154447	Hs.471104	NOP58||NOP58 ribonucleoprotein homolog (yeast)	Hs.716416|EI24
A_23_P144726	Hs.696283	NOP16||NOP16 nucleolar protein homolog (yeast)	Hs.308613|MTERFD1		A_23_P359111	Hs.719078	SERBP1||SERPINE1 mRNA binding protein 1	Hs.301048|SEH1L			A_23_P114783	Hs.177766	PARP1||Poly (ADP-ribose) polymerase 1	Hs.719078|SERBP1
A_23_P126291	Hs.334612	SNRPE||Small nuclear ribonucleoprotein polypeptide E	Hs.30868|RTN4R		A_23_P18149	Hs.265174	RPL32||Ribosomal protein L32	Hs.301062|GALNT9			A_23_P314151	Hs.523238	NOLC1||Nucleolar and coiled-body phosphoprotein 1	Hs.719087|STRAP
A_23_P164702	Data not found	||Data not found	Hs.309090|SFRS7		A_23_P214037	Hs.557550	NPM1||Nucleophosmin (nucleolar phosphoprotein B23, numatrin)	Hs.301478|CLMN			A_23_P113623	Hs.719232	MRPL45||Mitochondrial ribosomal protein L45	Hs.719200|IFRD2
A_23_P92424	Hs.322901	UTP3||UTP3, small subunit (SSU) processome component, homolog (S. cerevisiae)	Hs.309288|CUGBP2		A_23_P17998	Hs.250666	HES1||Hairy and enhancer of split 1, (Drosophila)	Hs.302408|RNF138			A_23_P154315	Hs.590900	MRPS9||Mitochondrial ribosomal protein S9	Hs.719232|MRPL45
A_23_P36226	Hs.568613	SLC25A33||Solute carrier family 25, member 33	Hs.309763|GRSF1		A_23_P110742	Hs.484227	THOC3||THO complex 3	Hs.303090|PPP1R3C			A_23_P34018	Hs.300141	RPL39||Ribosomal protein L39	Hs.719263|CCDC107
A_23_P77103	Hs.878	SORD||Sorbitol dehydrogenase	Hs.3100|KARS		A_23_P43141	Hs.405590	EIF3E||Eukaryotic translation initiation factor 3, subunit E	Hs.303649|CCL2			A_23_P51906	Hs.492516	PFDN2||Prefoldin subunit 2	Hs.73291|WDR12
A_23_P74229	Hs.471768	STK40||Serine/threonine kinase 40	Hs.310421|APBB1IP		A_23_P259314	Hs.282376	RPS4Y1||Ribosomal protein S4, Y-linked 1	Hs.303787|BCAP29			A_23_P117068	Hs.105465	SNRPF||Small nuclear ribonucleoprotein polypeptide F	Hs.74368|CKAP4
A_23_P119693	Hs.558499	CD320||CD320 molecule	Hs.31082|TMEM33		A_23_P166698	Data not found	||Data not found	Hs.303808|C2orf3			A_23_P31534	Hs.490394	SSBP1||Single-stranded DNA binding protein 1	Hs.74615|PDGFRA
A_23_P154085	Hs.471401	BCS1L||BCS1-like (yeast)	Hs.311190|MRPL14		A_23_P29575	Hs.631971	MRPS36||Mitochondrial ribosomal protein S36	Hs.306051|WNT5B			A_23_P144726	Hs.696283	NOP16||NOP16 nucleolar protein homolog (yeast)	Hs.75056|TIMM13
A_23_P314151	Hs.523238	NOLC1||Nucleolar and coiled-body phosphoprotein 1	Hs.315137|AARS		A_23_P116999	Hs.634680	GPN3||GPN-loop GTPase 3	Hs.306123|MAGEF1			A_23_P126291	Hs.334612	SNRPE||Small nuclear ribonucleoprotein polypeptide E	Hs.75231|SLC16A1
A_23_P51906	Hs.492516	PFDN2||Prefoldin subunit 2	Hs.31595|CLDN11		A_23_P78410	Hs.532835	C18orf55||Chromosome 18 open reading frame 55	Hs.306291|RNASEH2B			A_23_P5551	Hs.79110	NCL||Nucleolin	Hs.75317|SLC16A2
A_23_P39329	Hs.515259	SSBP4||Single stranded DNA binding protein 4	Hs.31720|HEPH		A_23_P34018	Hs.300141	RPL39||Ribosomal protein L39	Hs.306791|POLD2			A_23_P210649	Data not found	||Data not found	Hs.75724|MRPS22
A_23_P150035	Hs.412842	CDC123||Cell division cycle 123 homolog (S. cerevisiae)	Hs.317593|TMCO3		A_23_P139376	Hs.546286	RPS3||Ribosomal protein S3	Hs.306814|LOXL4			A_23_P16523	Hs.616962	GDF15||Growth differentiation factor 15	Hs.76392|ALDH1A1
A_23_P128403	Hs.69499	TRIAP1||TP53 regulated inhibitor of apoptosis 1	Hs.318775|OSBPL6		A_23_P203649	Data not found	||Data not found	Hs.308613|MTERFD1			A_23_P81219	Hs.546392	PLAC8||Placenta-specific 8	Hs.789|CXCL1
A_23_P423472	Hs.533655	TYSND1||Trypsin domain containing 1	Hs.3192|PCBD1		A_23_P428849	Hs.517815	CHCHD4||Coiled-coil-helix-coiled-coil-helix domain containing 4	Hs.309090|SFRS7			A_23_P98321	Hs.716416	EI24||Etoposide induced 2.4 mRNA	Hs.78944|RGS2
A_23_P258321	Hs.44298	MRPS17||Mitochondrial ribosomal protein S17	Hs.32148|SELS		A_23_P137143	Hs.4747	DKC1||Dyskeratosis congenita 1, dyskerin	Hs.310421|APBB1IP			A_23_P27947	Hs.515344	PDCD2L||Programmed cell death 2-like	Hs.79110|NCL
A_23_P4611	Hs.292177	SLC27A5||Solute carrier family 27 (fatty acid transporter), member 5	Hs.321541|RAB11A		A_23_P133147	Hs.119192	H2AFZ||H2A histone family, member Z	Hs.31074|SGSH			A_23_P320578	Hs.413297	RGS16||Regulator of G-protein signaling 16	Hs.79334|NFIL3
A_23_P63897	Hs.501345	CTBP2||C-terminal binding protein 2	Hs.32196|MRPL36		A_23_P30254	Hs.398157	PLK2||Polo-like kinase 2 (Drosophila)	Hs.310809|WDR3			A_23_P134113	Hs.347144	C6orf192||Chromosome 6 open reading frame 192	Hs.808|HNRNPF
A_23_P170978	Hs.377705	ZNF692||Zinc finger protein 692	Hs.322901|UTP3		A_23_P58433	Hs.658842	COL25A1||Collagen, type XXV, alpha 1	Hs.311072|MRPS35			A_23_P141315	Hs.85570	NLE1||Notchless homolog 1 (Drosophila)	Hs.81791|TNFRSF11B
A_23_P117068	Hs.105465	SNRPF||Small nuclear ribonucleoprotein polypeptide F	Hs.323562|MAGT1		A_23_P156842	Hs.719206	EEF1E1||Eukaryotic translation elongation factor 1 epsilon 1	Hs.311609|DDX39			A_23_P256021	Hs.522675	LAS1L||LAS1-like (S. cerevisiae)	Hs.81892|KIAA0101
A_23_P114783	Hs.177766	PARP1||Poly (ADP-ribose) polymerase 1	Hs.325321|WDR18		A_23_P117943	Hs.58373	C16orf91||Chromosome 16 open reading frame 91	Hs.311640|RPS27A			A_23_P257863	Hs.1600	CCT5||Chaperonin containing TCP1, subunit 5 (epsilon)	Hs.82432|GPD1L
A_23_P100315	Hs.628831	DECR2||2,4-dienoyl CoA reductase 2, peroxisomal	Hs.325667|THSD1		A_23_P68958	Hs.633087	||CDNA clone IMAGE:3878236	Hs.311776|TCEAL3			A_23_P82693	Hs.387804	PABPC1||Poly(A) binding protein, cytoplasmic 1	Hs.85570|NLE1
A_23_P113623	Hs.719232	MRPL45||Mitochondrial ribosomal protein L45	Hs.326035|EGR1		A_23_P149239	Hs.506748	HDGF||Hepatoma-derived growth factor (high-mobility group protein 1-like)	Hs.312098|ADAM15			A_23_P307400	Hs.569713	CCDC45||Coiled-coil domain containing 45	Hs.85769|DNTTIP2
A_23_P145619	Hs.647086	REPIN1||Replication initiator 1	Hs.326556|ULBP3		A_23_P44974	Hs.333823	MRPL13||Mitochondrial ribosomal protein L13	Hs.313|SPP1			A_23_P359111	Hs.719078	SERBP1||SERPINE1 mRNA binding protein 1	Hs.85951|XPOT
A_23_P80389	Hs.439524	TRMU||TRNA 5-methylaminomethyl-2-thiouridylate methyltransferase	Hs.327527|SMARCA4		A_23_P69873	Data not found	||Data not found	Hs.313544|GNL3			A_23_P202594	Hs.124246	C10orf119||Chromosome 10 open reading frame 119	Hs.878|SORD
A_23_P126825	Hs.75231	SLC16A1||Solute carrier family 16, member 1 (monocarboxylic acid transporter 1)	Hs.327631|RDH13		A_23_P24926	Data not found	||Data not found	Hs.316890|SNX5			A_23_P161399	Data not found	||Data not found	Hs.90073|CSE1L
A_23_P73763	Hs.444619	LAGE3||L antigen family, member 3	Hs.329266|HIP1		A_23_P43012	Data not found	||Data not found	Hs.31712|RRAGD			A_23_P259692	Hs.494261	PSAT1||Phosphoserine aminotransferase 1	Hs.95424|MAP4K1
A_23_P29803	Hs.432574	POLR2H||Polymerase (RNA) II (DNA directed) polypeptide H	Hs.330463|FRMD4A		A_23_P26717	Hs.406300	RPL23||Ribosomal protein L23	Hs.319334|NASP			A_23_P120315	Hs.469030	MTHFD2||Methylenetetrahydrofolate dehydrogenase (NADP+ dependent) 2, methenyltetrahydrofolate cyclohydrolase	Hs.98008|GK2
A_23_P139418	Hs.655152	GALNTL4||UDP-N-acetyl-alpha-D-galactosamine:polypeptide N-acetylgalactosaminyltransferase-like 4	Hs.330663|C12orf48		A_23_P98321	Hs.716416	EI24||Etoposide induced 2.4 mRNA	Hs.323489|PTCD3			A_23_P95302	Hs.506989	RFC5||Replication factor C (activator 1) 5, 36.5kDa	Hs.79110
A_23_P42265	Hs.534468	APOM||Apolipoprotein M	Hs.331431|PDS5A		A_23_P100292	Hs.343828	ZNF598||Zinc finger protein 598	Hs.325321|WDR18			A_23_P250801	Hs.477481	MCM2||Minichromosome maintenance complex component 2	Hs.79334
A_23_P44166	Hs.9857	DCXR||Dicarbonyl/L-xylulose reductase	Hs.332197|PXDN		A_23_P324384	Data not found	||Data not found	Hs.326035|EGR1			A_23_P5115	Hs.325321	WDR18||WD repeat domain 18	Hs.808
A_23_P17998	Hs.250666	HES1||Hairy and enhancer of split 1, (Drosophila)	Hs.332706|OPTN		A_23_P116016	Data not found	||Data not found	Hs.330663|C12orf48			A_23_P152984	Hs.534385	THOC4||THO complex 4	Hs.81791
A_23_P32384	Hs.289271	CYC1||Cytochrome c-1	Hs.333388|EEF1D		A_23_P123563	Hs.130138	||CDNA FLJ36315 fis, clone THYMU2005240, highly similar to 40S RIBOSOMAL PROTEIN S6	Hs.331420|PPAT			A_23_P59147	Hs.103106	LSM2||LSM2 homolog, U6 small nuclear RNA associated (S. cerevisiae)	Hs.81892
A_23_P32463	Hs.632041	EXOSC4||Exosome component 4	Hs.334019|CR1		A_23_P37776	Hs.95231	FHOD1||Formin homology 2 domain containing 1	Hs.331431|PDS5A			A_23_P46306	Hs.469723	RCC1||Regulator of chromosome condensation 1	Hs.82432
A_23_P310911	Hs.371914	BLMH||Bleomycin hydrolase	Hs.334370|BEX1		A_23_P65110	Hs.505469	RACGAP1||Rac GTPase activating protein 1	Hs.332706|OPTN			A_23_P116999	Hs.634680	GPN3||GPN-loop GTPase 3	Hs.85570
A_23_P80129	Hs.110757	RRP1||Ribosomal RNA processing 1 homolog (S. cerevisiae)	Hs.334515|ZSCAN10		A_23_P319432	Hs.477879	H2AFX||H2A histone family, member X	Hs.332708|FBLN5			A_23_P113078	Hs.337295	STIP1||Stress-induced-phosphoprotein 1	Hs.85769
A_23_P487	Hs.458360	UCK2||Uridine-cytidine kinase 2	Hs.334612|SNRPE		A_23_P24763	Hs.446588	RPS13||Ribosomal protein S13	Hs.333125|FTHL17			A_23_P12133	Hs.532359	RPL5||Ribosomal protein L5	Hs.85951
A_23_P318284	Hs.82432	GPD1L||Glycerol-3-phosphate dehydrogenase 1-like	Hs.334684|VPS26B		A_23_P69249	Hs.435326	ACTL6A||Actin-like 6A	Hs.333823|MRPL13			A_23_P43071	Hs.308613	MTERFD1||MTERF domain containing 1	Hs.878
A_23_P39034	Hs.327527	SMARCA4||SWI/SNF related, matrix associated, actin dependent regulator of chromatin, subfamily a, member 4	Hs.337295|STIP1		A_23_P7835	Hs.73962	EPHA7||EPH receptor A7	Hs.334562|CDC2			A_23_P106998	Hs.5836	MRPS23||Mitochondrial ribosomal protein S23	Hs.90073
A_23_P202104	Hs.381072	PPIF||Peptidylprolyl isomerase F	Hs.343828|ZNF598		A_23_P256933	Hs.477028	RPL24||Ribosomal protein L24	Hs.334587|RBPMS			A_23_P341471	Hs.524630	UBE2N||Ubiquitin-conjugating enzyme E2N (UBC13 homolog, yeast)	Hs.95424
A_23_P27947	Hs.515344	PDCD2L||Programmed cell death 2-like	Hs.344151|GOLGA4		A_23_P11283	Hs.632828	HNRNPH2||Heterogeneous nuclear ribonucleoprotein H2 (H')	Hs.334612|SNRPE			A_23_P128126	Hs.10842	RAN||RAN, member RAS oncogene family	Hs.98008
A_23_P59147	Hs.103106	LSM2||LSM2 homolog, U6 small nuclear RNA associated (S. cerevisiae)	Hs.344400|MPHOSPH6		A_23_P134314	Hs.654989	C7orf11||Chromosome 7 open reading frame 11	Hs.33476|MICAL1			A_23_P79951	Hs.224764	CRLS1||Cardiolipin synthase 1
A_23_P46306	Hs.469723	RCC1||Regulator of chromosome condensation 1	Hs.3447|TMEM98		A_23_P25163	Hs.199579	MRPL42||Mitochondrial ribosomal protein L42	Hs.334832|CYB5R1			A_23_P259314	Hs.282376	RPS4Y1||Ribosomal protein S4, Y-linked 1
A_23_P67323	Hs.467151	JOSD2||Josephin domain containing 2	Hs.345849|SFT2D3		A_23_P88630	Hs.716515	BLM||Bloom syndrome, RecQ helicase-like	Hs.335034|DPYD			A_23_P110843	Hs.26703	CNOT8||CCR4-NOT transcription complex, subunit 8
A_23_P140805	Hs.9661	PSMB10||Proteasome (prosome, macropain) subunit, beta type, 10	Hs.346868|EBNA1BP2		A_23_P34788	Hs.69360	KIF2C||Kinesin family member 2C	Hs.335106|ZFYVE1			A_23_P46275	Hs.514870	ATP5F1||ATP synthase, H+ transporting, mitochondrial F0 complex, subunit B1
A_23_P155097	Hs.75527	ADSL||Adenylosuccinate lyase	Hs.347144|C6orf192		A_23_P76799	Hs.509140	BAZ1A||Bromodomain adjacent to zinc finger domain, 1A	Hs.3352|HDAC2			A_23_P213754	Hs.396644	||Poly(A) binding protein interacting protein 2, mRNA (cDNA clone MGC:43513 IMAGE:5268469)
A_23_P46975	Hs.500721	MMS19||MMS19 nucleotide excision repair homolog (S. cerevisiae)	Hs.348411|TYW3		A_23_P311143	Hs.362702	CCDC138||Coiled-coil domain containing 138	Hs.335413|			A_23_P139376	Hs.546286	RPS3||Ribosomal protein S3
A_23_P24597	Hs.702021	HSPA8||Heat shock 70kDa protein 8	Hs.349111|MCAT		A_23_P216200	Hs.624002	AGPAT5||1-acylglycerol-3-phosphate O-acyltransferase 5 (lysophosphatidic acid acyltransferase, epsilon)	Hs.335550|TSEN2			A_23_P204364	Hs.534334	NOP2||NOP2 nucleolar protein homolog (yeast)
A_23_P90497	Hs.406708	LILRA4||Leukocyte immunoglobulin-like receptor, subfamily A (with TM domain), member 4	Hs.350899|CAPN2		A_23_P134714	Hs.18426	HRSP12||Heat-responsive protein 12	Hs.335551|DLAT			A_23_P135914	Hs.514435	SF3B3||Splicing factor 3b, subunit 3, 130kDa
A_23_P8794	Data not found	||Data not found	Hs.351798|TBC1D8B		A_23_P259586	Hs.169840	TTK||TTK protein kinase	Hs.336564|SLC16A11			A_23_P251593	Hs.546269	RPL10A||Ribosomal protein L10a
A_23_P141315	Hs.85570	NLE1||Notchless homolog 1 (Drosophila)	Hs.352225|HIST1H2AH		A_23_P11862	Hs.443551	C1orf112||Chromosome 1 open reading frame 112	Hs.337295|STIP1			A_23_P166698	Data not found	||Data not found
A_23_P256021	Hs.522675	LAS1L||LAS1-like (S. cerevisiae)	Hs.352626|TMC2		A_23_P69826	Hs.696074	DHX15||DEAH (Asp-Glu-Ala-His) box polypeptide 15	Hs.337766|RPL18A			A_23_P60069	Hs.699301	VDAC3||Voltage-dependent anion channel 3
A_23_P112596	Hs.656586	ADK||Adenosine kinase	Hs.356231|SLC25A23		A_23_P33045	Hs.546390	RPL26L1||Ribosomal protein L26-like 1	Hs.339831|PENK			A_23_P7423	Hs.481526	NSUN2||NOL1/NOP2/Sun domain family, member 2
A_23_P86731	Hs.25040	ZNF239||Zinc finger protein 239	Hs.356440|CCDC72		A_23_P5318	Hs.368084	LRPPRC||Leucine-rich PPR-motif containing	Hs.339845|PTH2			A_23_P110742	Hs.484227	THOC3||THO complex 3
A_23_P95302	Hs.506989	RFC5||Replication factor C (activator 1) 5, 36.5kDa	Hs.356502|RPLP1		A_23_P69429	Hs.644628	RPL4||Ribosomal protein L4	Hs.34024|TNIK			A_23_P154938	Hs.474206	HIRA||HIR histone cell cycle regulation defective homolog A (S. cerevisiae)
A_23_P250801	Hs.477481	MCM2||Minichromosome maintenance complex component 2	Hs.356554|TRIT1		A_23_P210283	Hs.459927	PTMA||Prothymosin, alpha	Hs.34333|CCBE1			A_23_P48002	Data not found	||Data not found
A_23_P337201	Hs.237825	SRP72||Signal recognition particle 72kDa	Hs.356873|RBM8A		A_23_P157669	Hs.15977	NDUFB9||NADH dehydrogenase (ubiquinone) 1 beta subcomplex, 9, 22kDa	Hs.343828|ZNF598			A_23_P114947	Hs.78944	RGS2||Regulator of G-protein signaling 2, 24kDa
A_23_P316601	Hs.491234	RIT1||Ras-like without CAAX 1	Hs.363137|TCP1		A_23_P139216	Hs.533566	H19||H19, imprinted maternally expressed transcript (non-protein coding)	Hs.346868|EBNA1BP2			A_23_P31143	Hs.591347	TPD52L1||Tumor protein D52-like 1
A_23_P14876	Hs.533732	SRP14||Signal recognition particle 14kDa (homologous Alu RNA binding protein)	Hs.363308|ORAI2		A_23_P11774	Hs.472038	UTP11L||UTP11-like, U3 small nucleolar ribonucleoprotein, (yeast)	Hs.347144|C6orf192			A_23_P125016	Data not found	||Data not found
A_23_P258108	Data not found	||Data not found	Hs.364980|STYX		A_23_P207811	Hs.482038	PAIP1||Poly(A) binding protein interacting protein 1	Hs.348418|DR1			A_23_P110811	Hs.430075	COX7C||Cytochrome c oxidase subunit VIIc
A_23_P141028	Hs.433419	COX4I1||Cytochrome c oxidase subunit IV isoform 1	Hs.365116|U2AF1		A_23_P123952	Hs.476179	SMARCC1||SWI/SNF related, matrix associated, actin dependent regulator of chromatin, subfamily c, member 1	Hs.348419|MUCL1			A_23_P74449	Hs.162717	HPDL||4-hydroxyphenylpyruvate dioxygenase-like
A_23_P110433	Hs.121432	PPWD1||Peptidylprolyl isomerase domain and WD repeat containing 1	Hs.367854|PRMT5		A_23_P111037	Hs.546315	HIST1H3A||Histone cluster 1, H3a	Hs.35086|USP1			A_23_P218753	Hs.105642	GNB1L||Guanine nucleotide binding protein (G protein), beta polypeptide 1-like
A_23_P80551	Data not found	||Data not found	Hs.367879|C15orf32		A_23_P380998	Hs.412462	R3HDM1||R3H domain containing 1	Hs.350966|PTTG1			A_23_P316601	Hs.491234	RIT1||Ras-like without CAAX 1
A_23_P257609	Hs.425125	RPL29||Ribosomal protein L29	Hs.367900|PDCD2		A_23_P115872	Hs.14559	CEP55||Centrosomal protein 55kDa	Hs.352|FOLR3			A_23_P81954	Hs.520037	NEU1||Sialidase 1 (lysosomal sialidase)
A_23_P135084	Hs.499839	RPL7A||Ribosomal protein L7a	Hs.368096|KIF26B		A_23_P11214	Hs.437084	NKRF||NFKB repressing factor	Hs.352155|RLN3			A_23_P212400	Hs.129910	HYAL3||Hyaluronoglucosaminidase 3
A_23_P152804	Hs.463456	NME1||Non-metastatic cells 1, protein (NM23A) expressed in	Hs.368255|KIAA0368		A_23_P44956	Hs.529631	RPL35A||Ribosomal protein L35a	Hs.35433|CDC42BPA			A_23_P202881	Hs.224008	FEZ1||Fasciculation and elongation protein zeta 1 (zygin I)
A_23_P132705	Hs.288151	THOC7||THO complex 7 homolog (Drosophila)	Hs.368404|EXT2		A_23_P104116	Hs.356873	RBM8A||RNA binding motif protein 8A	Hs.355455|ANKRD57			A_23_P20864	Hs.653262	ANGPTL2||Angiopoietin-like 2
A_23_P146908	Hs.431109	STX8||Syntaxin 8	Hs.368431|RUNX1T1		A_23_P27947	Hs.515344	PDCD2L||Programmed cell death 2-like	Hs.355643|RNPS1			A_23_P374104	Hs.653262	ANGPTL2||Angiopoietin-like 2
A_23_P333060	Hs.696086	SMARCE1||SWI/SNF related, matrix associated, actin dependent regulator of chromatin, subfamily e, member 1	Hs.368710|CCDC99		A_23_P143446	Hs.420696	MRPL39||Mitochondrial ribosomal protein L39	Hs.355750|TAF1D			A_23_P131202	Hs.42949	HES6||Hairy and enhancer of split 6 (Drosophila)
A_23_P91870	Hs.518119	CHCHD6||Coiled-coil-helix-coiled-coil-helix domain containing 6	Hs.368733|RGS20		A_23_P8452	Hs.159142	LFNG||LFNG O-fucosylpeptide 3-beta-N-acetylglucosaminyltransferase	Hs.355820|CITED4			A_23_P71328	Hs.189445	MATN2||Matrilin 2
A_23_P58529	Hs.719162	DIMT1L||DIM1 dimethyladenosine transferase 1-like (S. cerevisiae)	Hs.368912|DPP4		A_23_P68942	Hs.119598	RPL3||Ribosomal protein L3	Hs.355934|SFPQ			A_23_P203702	Hs.503284	ARRB1||Arrestin, beta 1
A_23_P207742	Hs.724	THRA||Thyroid hormone receptor, alpha (erythroblastic leukemia viral (v-erb-a) oncogene homolog, avian)	Hs.368971|NCOA6		A_23_P77776	Hs.584801	SFRS2||Splicing factor, arginine/serine-rich 2	Hs.356549|SNRPD3
A_23_P390133	Data not found	||Data not found	Hs.369017|RAB2A		A_23_P48314	Hs.458280	PABPC3||Poly(A) binding protein, cytoplasmic 3	Hs.356554|TRIT1
A_23_P203120	Hs.370510	CADM1||Cell adhesion molecule 1	Hs.369056|SP100		A_23_P87351	Hs.445705	RRM1||Ribonucleotide reductase M1	Hs.356572|RPS3A
A_23_P131202	Hs.42949	HES6||Hairy and enhancer of split 6 (Drosophila)	Hs.369068|DYNC1LI2		A_23_P54617	Hs.613351	KIF22||Kinesin family member 22	Hs.356873|RBM8A
A_23_P210763	Hs.714736	JAG1||Jagged 1 (Alagille syndrome)	Hs.369091|SNX25		A_23_P29592	Hs.632578	ZNF639||Zinc finger protein 639	Hs.36053|C5orf13
A_23_P158096	Data not found	||Data not found	Hs.369397|TGFBI		A_23_P140705	Hs.525796	C15orf23||Chromosome 15 open reading frame 23	Hs.362702|CCDC138
A_23_P85593	Hs.118241	CABC1||Chaperone, ABC1 activity of bc1 complex homolog (S. pombe)	Hs.369430|PAM		A_23_P208470	Hs.184492	ELAVL1||ELAV (embryonic lethal, abnormal vision, Drosophila)-like 1 (Hu antigen R)	Hs.363137|TCP1
A_23_P63541	Hs.368096	KIF26B||Kinesin family member 26B	Hs.369488|DSCR3		A_23_P102870	Hs.125113	CCT8||Chaperonin containing TCP1, subunit 8 (theta)	Hs.363492|DDX18
A_23_P41942	Hs.282387	POLR3G||Polymerase (RNA) III (DNA directed) polypeptide G (32kD)	Hs.369840|NID2		A_23_P120660	Hs.190968	RPS21||Ribosomal protein S21	Hs.365116|U2AF1
A_23_P63997	Data not found	||Data not found	Hs.370166|WSCD1		A_23_P111753	Hs.50252	MRPL32||Mitochondrial ribosomal protein L32	Hs.367842|MKI67IP
A_23_P98310	Hs.44402	CSTF3||Cleavage stimulation factor, 3' pre-RNA, subunit 3, 77kDa	Hs.370254|BAD		A_23_P14493	Hs.231761	C14orf104||Chromosome 14 open reading frame 104	Hs.367900|PDCD2
A_23_P32323	Hs.709318	LYRM4||LYR motif containing 4	Hs.370379|ZNF462		A_23_P251776	Hs.592004	PUS1||Pseudouridylate synthase 1	Hs.367935|RPS2P32
A_23_P120746	Hs.389037	MCM3AP||Minichromosome maintenance complex component 3 associated protein	Hs.370503|FYB		A_23_P128554	Hs.433278	EBPL||Emopamil binding protein-like	Hs.368011|MRRF
A_23_P82693	Hs.387804	PABPC1||Poly(A) binding protein, cytoplasmic 1	Hs.370510|CADM1		A_23_P207940	Hs.654527	PTPN2||Protein tyrosine phosphatase, non-receptor type 2	Hs.368084|LRPPRC
A_23_P89460	Hs.195740	AATF||Apoptosis antagonizing transcription factor	Hs.370725|OSBPL1A		A_23_P218619	Hs.590896	MRPL30||Mitochondrial ribosomal protein L30	Hs.368160|PCDHGC3
A_23_P307400	Hs.569713	CCDC45||Coiled-coil domain containing 45	Hs.371001|EIF3B		A_23_P118834	Hs.156346	TOP2A||Topoisomerase (DNA) II alpha 170kDa	Hs.368260|ATAD4
A_23_P137689	Hs.507515	OLFML2B||Olfactomedin-like 2B	Hs.371016|TBC1D2		A_23_P68068	Hs.643480	WDR54||WD repeat domain 54	Hs.368402|C8orf55
A_23_P365694	Hs.59506	DMRT2||Doublesex and mab-3 related transcription factor 2	Hs.371914|BLMH		A_23_P59950	Hs.491232	SLC39A14||Solute carrier family 39 (zinc transporter), member 14	Hs.368433|TPD52
A_23_P39185	Hs.327631	RDH13||Retinol dehydrogenase 13 (all-trans/9-cis)	Hs.372265|BXDC1		A_23_P133332	Hs.482491	MRPS27||Mitochondrial ribosomal protein S27	Hs.368598|ZC3H15
A_23_P212400	Hs.129910	HYAL3||Hyaluronoglucosaminidase 3	Hs.372309|C10orf84		A_23_P215208	Hs.137516	FIGNL1||Fidgetin-like 1	Hs.368783|NAT5
A_23_P216149	Hs.442707	TERF1||Telomeric repeat binding factor (NIMA-interacting) 1	Hs.372579|VASN		A_23_P200955	Hs.356572	RPS3A||Ribosomal protein S3A	Hs.368805|HAAO
A_23_P57513	Hs.22011	C1QTNF6||C1q and tumor necrosis factor related protein 6	Hs.372914|NDRG1		A_23_P151649	Hs.73722	APEX1||APEX nuclease (multifunctional DNA repair enzyme) 1	Hs.368912|DPP4
A_23_P216307	Hs.368431	RUNX1T1||Runt-related transcription factor 1; translocated to, 1 (cyclin D-related)	Hs.373074|CRYBB2		A_23_P157628	Hs.105924	DEFB4||Defensin, beta 4	Hs.369056|SP100
A_23_P156970	Hs.270978	MEST||Mesoderm specific transcript homolog (mouse)	Hs.373498|SLC22A17		A_23_P109171	Hs.129702	BFSP1||Beaded filament structural protein 1, filensin	Hs.36927|HSPH1
A_23_P55606	Hs.709890	ZNF516||Zinc finger protein 516	Hs.373741|HM13		A_23_P56316	Hs.75056	TIMM13||Translocase of inner mitochondrial membrane 13 homolog (yeast)	Hs.369422|MXRA5
A_23_P50000	Hs.154396	FAM57A||Family with sequence similarity 57, member A	Hs.373857|KLF12		A_23_P80098	Hs.473648	GART||Phosphoribosylglycinamide formyltransferase, phosphoribosylglycinamide synthetase, phosphoribosylaminoimidazole synthetase	Hs.369520|SYTL2
A_23_P7732	Hs.591767	CETN3||Centrin, EF-hand protein, 3 (CDC31 homolog, yeast)	Hs.373947|KIF9		A_23_P43071	Hs.308613	MTERFD1||MTERF domain containing 1	Hs.369606|CPSF6
A_23_P252322	Hs.177530	ATP5E||ATP synthase, H+ transporting, mitochondrial F1 complex, epsilon subunit	Hs.374191|LEPREL1		A_23_P31414	Hs.432948	ORC5L||Origin recognition complex, subunit 5-like (yeast)	Hs.369675|ANGPT1
A_23_P78092	Hs.591198	EVI2A||Ecotropic viral integration site 2A	Hs.374485|ZNF706		A_23_P254081	Hs.550502	LIAS||Lipoic acid synthetase	Hs.369755|INPP5F
A_23_P7577	Hs.29700	ZCCHC10||Zinc finger, CCHC domain containing 10	Hs.374596|TPT1		A_23_P56567	Hs.143818	GEMIN6||Gem (nuclear organelle) associated protein 6	Hs.37009|ALPI
A_23_P160466	Hs.30246	SLC19A2||Solute carrier family 19 (thiamine transporter), member 2	Hs.374774|ANKRD29		A_23_P8038	Hs.57813	ZNRD1||Zinc ribbon domain containing 1	Hs.370166|WSCD1
A_23_P23575	Hs.719153	SLC39A1||Solute carrier family 39 (zinc transporter), member 1	Hs.374950|MT1X		A_23_P35667	Hs.501289	IKZF5||IKAROS family zinc finger 5 (Pegasus)	Hs.370504|RPS15A
A_23_P108871	Hs.418416	ZC3H8||Zinc finger CCCH-type containing 8	Hs.375129|MMP3		A_23_P213458	Hs.591768	BTF3||Basic transcription factor 3	Hs.370549|BCL11A
A_23_P159421	Data not found	||Data not found	Hs.376064|NOP56		A_23_P307400	Hs.569713	CCDC45||Coiled-coil domain containing 45	Hs.37055|FGF5
A_23_P37168	Hs.278432	MYH6||Myosin, heavy chain 6, cardiac muscle, alpha	Hs.37616|STRA13		A_23_P97265	Hs.193832	GPATCH4||G patch domain containing 4	Hs.37058|CALCA
A_23_P112916	Data not found	||Data not found	Hs.377484|BAG1		A_23_P165402	Hs.177861	SF3B14||Splicing factor 3B, 14 kDa subunit	Hs.370858|FUCA1
A_23_P100065	Hs.546408	GOLGA6||Golgi autoantigen, golgin subfamily a, 6	Hs.377705|ZNF692		A_23_P121182	Hs.63290	HACL1||2-hydroxyacyl-CoA lyase 1	Hs.371016|TBC1D2
A_23_P5211	Hs.432676	MUC16||Mucin 16, cell surface associated	Hs.379466|UBE2A		A_23_P103942	Hs.462640	DNAJC11||DnaJ (Hsp40) homolog, subfamily C, member 11	Hs.371199|SGCE
A_23_P9170	Hs.471014	TLN1||Talin 1	Hs.380027|C1orf61		A_23_P113623	Hs.719232	MRPL45||Mitochondrial ribosomal protein L45	Hs.371282|TCF3
A_23_P203052	Hs.503878	NCAM1||Neural cell adhesion molecule 1	Hs.380906|MYADM		A_23_P361347	Hs.248172	HIST1H4I||Histone cluster 1, H4i	Hs.371914|BLMH
A_23_P68922	Hs.517610	MICALL1||MICAL-like 1	Hs.380920|C4orf46		A_23_P88119	Hs.36927	HSPH1||Heat shock 105kDa/110kDa protein 1	Hs.372331|SPTAN1
A_23_P203323	Hs.334684	VPS26B||Vacuolar protein sorting 26 homolog B (S. pombe)	Hs.381072|PPIF		A_23_P160598	Hs.525091	TOE1||Target of EGR1, member 1 (nuclear)	Hs.373498|SLC22A17
A_23_P16922	Hs.471200	NRP2||Neuropilin 2	Hs.381099|LCP1		A_23_P33103	Hs.473087	CTPS||CTP synthase	Hs.373857|KLF12
A_23_P161883	Data not found	||Data not found	Hs.381189|CBX3		A_23_P96420	Hs.380118	RBMX||RNA binding motif protein, X-linked	Hs.3745|MFGE8
A_23_P20035	Hs.718624	GPR146||G protein-coupled receptor 146	Hs.381300|C6orf1		A_23_P17814	Hs.149623	PLA2G3||Phospholipase A2, group III	Hs.374950|MT1X
A_23_P43317	Hs.495311	PRDM12||PR domain containing 12	Hs.383108|		A_23_P150979	Hs.348419	MUCL1||Mucin-like 1	Hs.375129|MMP3
A_23_P205970	Hs.578684	LRRC28||Leucine rich repeat containing 28	Hs.38449|SERPINE2		A_23_P78311	Hs.301048	SEH1L||SEH1-like (S. cerevisiae)	Hs.376064|NOP56
A_23_P79518	Hs.126256	IL1B||Interleukin 1, beta	Hs.384598|SERPING1		A_23_P25073	Hs.311072	MRPS35||Mitochondrial ribosomal protein S35	Hs.377010|CAD
A_23_P137814	Hs.596514	ATP6V0B||ATPase, H+ transporting, lysosomal 21kDa, V0 subunit b	Hs.387207|SGCD		A_23_P253571	Hs.474980	PHF5A||PHD finger protein 5A	Hs.377070|GRIA3
A_23_P211748	Hs.445272	GTF2E1||General transcription factor IIE, polypeptide 1, alpha 56kDa	Hs.387208|FAU		A_23_P128728	Hs.708024	ARG2||Arginase, type II	Hs.378103|RPS5
A_23_P43800	Hs.535901	BOP1||Block of proliferation 1	Hs.3873|PPT1		A_23_P74740	Hs.419640	PARK7||Parkinson disease (autosomal recessive, early onset) 7	Hs.37916|DPP7
A_23_P103180	Hs.348411	TYW3||TRNA-yW synthesizing protein 3 homolog (S. cerevisiae)	Hs.387804|PABPC1		A_23_P50137	Hs.465144	MEX3C||Mex-3 homolog C (C. elegans)	Hs.380118|RBMX
A_23_P87323	Hs.279836	COMMD9||COMM domain containing 9	Hs.387995|GLT25D2		A_23_P256956	Hs.718626	KIF20A||Kinesin family member 20A	Hs.380801|PCNXL3
A_23_P30315	Hs.487412	TRIM7||Tripartite motif-containing 7	Hs.388004|AHCY		A_23_P119018	Hs.241407	SERPINB13||Serpin peptidase inhibitor, clade B (ovalbumin), member 13	Hs.380857|RCC2
A_23_P3215	Hs.127432	DTWD1||DTW domain containing 1	Hs.388170|TSR1		A_23_P67708	Hs.371282	TCF3||Transcription factor 3 (E2A immunoglobulin enhancer binding factors E12/E47)	Hs.380906|MYADM
A_23_P252704	Hs.374485	ZNF706||Zinc finger protein 706	Hs.388668|KLHL2		A_23_P388146	Hs.715493	ZNF587||Zinc finger protein 587	Hs.380933|RPL22L1
A_23_P87769	Hs.330663	C12orf48||Chromosome 12 open reading frame 48	Hs.388918|RECK		A_23_P24176	Hs.596479	CCNJ||Cyclin J	Hs.380953|RPL38
A_23_P99260	Hs.444986	METAP2||Methionyl aminopeptidase 2	Hs.388927|YY1		A_23_P254702	Hs.484813	DEK||DEK oncogene	Hs.381123|RPL21
A_23_P162807	Hs.154655	MRPS31||Mitochondrial ribosomal protein S31	Hs.389037|MCM3AP		A_23_P154447	Hs.471104	NOP58||NOP58 ribonucleoprotein homolog (yeast)	Hs.381189|CBX3
A_23_P40309	Hs.280378	SNRPB2||Small nuclear ribonucleoprotein polypeptide B''	Hs.389734|TCEAL8		A_23_P57823	Hs.475401	TATDN2||TatD DNase domain containing 2	Hs.381219|RPL15
A_23_P78311	Hs.301048	SEH1L||SEH1-like (S. cerevisiae)	Hs.396644|		A_23_P85682	Hs.594180	NFIA||Nuclear factor I/A	Hs.381222|hCG_20426
A_23_P76851	Hs.367854	PRMT5||Protein arginine methyltransferase 5	Hs.397465|HIPK2		A_23_P92129	Hs.719200	IFRD2||Interferon-related developmental regulator 2	Hs.382044|MRPS2
A_23_P65767	Hs.274772	RSL24D1||Ribosomal L24 domain containing 1	Hs.398111|C13orf27		A_23_P75071	Hs.240	KIF20B||Kinesin family member 20B	Hs.384598|SERPING1
A_23_P121386	Hs.412196	IFT57||Intraflagellar transport 57 homolog (Chlamydomonas)	Hs.398157|PLK2		A_23_P157196	Hs.367935	RPS2P32||Ribosomal protein S2 pseudogene 32	Hs.38512|ZNF777
A_23_P140301	Hs.558799	PSMA3||Proteasome (prosome, macropain) subunit, alpha type, 3	Hs.398989|BEX2		A_23_P128067	Hs.632703	RPL41||Ribosomal protein L41	Hs.3873|PPT1
A_23_P84651	Hs.518249	CNBP||CCHC-type zinc finger, nucleic acid binding protein	Hs.399952|ZNF681		A_23_P328720	Hs.106601	KLHL8||Kelch-like 8 (Drosophila)	Hs.387601|FOXRED2
A_23_P202474	Hs.715543	BCCIP||BRCA2 and CDKN1A interacting protein	Hs.40098|GREM1		A_23_P84821	Hs.532019	MRPL1||Mitochondrial ribosomal protein L1	Hs.387804|PABPC1
A_23_P75330	Hs.808	HNRNPF||Heterogeneous nuclear ribonucleoprotein F	Hs.401842|RSL1D1		A_23_P258689	Hs.535896	HEATR2||HEAT repeat containing 2	Hs.388004|AHCY
A_23_P46095	Hs.556017	C1orf131||Chromosome 1 open reading frame 131	Hs.404321|GARS		A_23_P102320	Hs.180591	NUP35||Nucleoporin 35kDa	Hs.388170|TSR1
A_23_P21618	Hs.719126	PDZRN3||PDZ domain containing ring finger 3	Hs.40499|DKK1		A_23_P215652	Hs.231411	TBRG4||Transforming growth factor beta regulator 4	Hs.388364|RNF175
A_23_P209020	Hs.631580	UBA2||Ubiquitin-like modifier activating enzyme 2	Hs.405144|SFRS3		A_23_P24716	Hs.118552	TMEM132A||Transmembrane protein 132A	Hs.388733|PNPT1
A_23_P122782	Hs.363137	TCP1||T-complex 1	Hs.4055|KLF6		A_23_P100883	Hs.462732	SUZ12||Suppressor of zeste 12 homolog (Drosophila)	Hs.388739|XRCC5
A_23_P54626	Hs.461113	CIRH1A||Cirrhosis, autosomal recessive 1A (cirhin)	Hs.405610|MBD1		A_23_P41424	Hs.288034	SLC39A8||Solute carrier family 39 (zinc transporter), member 8	Hs.389649|EIF4A3
A_23_P42763	Hs.520943	EIF4H||Eukaryotic translation initiation factor 4H	Hs.405692|CCDC53		A_23_P253412	Hs.288224	MRPL50||Mitochondrial ribosomal protein L50	Hs.389996|CHCHD2
A_23_P60283	Data not found	||Data not found	Hs.406062|NDUFA11		A_23_P102231	Hs.516076	SNRPG||Small nuclear ribonucleoprotein polypeptide G	Hs.396644|
A_23_P16214	Hs.515154	FBXW9||F-box and WD repeat domain containing 9	Hs.406423|SF3B2		A_23_P153637	Hs.59236	ANKRD27||Ankyrin repeat domain 27 (VPS9 domain)	Hs.397465|HIPK2
A_23_P77776	Hs.584801	SFRS2||Splicing factor, arginine/serine-rich 2	Hs.406708|LILRA4		A_23_P341471	Hs.524630	UBE2N||Ubiquitin-conjugating enzyme E2N (UBC13 homolog, yeast)	Hs.397609|RPS16
A_23_P39704	Hs.309090	SFRS7||Splicing factor, arginine/serine-rich 7, 35kDa	Hs.406890|ANKS6		A_23_P12272	Hs.533474	PPP1R8||Protein phosphatase 1, regulatory (inhibitor) subunit 8	Hs.398157|PLK2
A_23_P255849	Hs.437060	CYCS||Cytochrome c, somatic	Hs.407955|ICT1		A_23_P64029	Hs.355750	TAF1D||TATA box binding protein (TBP)-associated factor, RNA polymerase I, D, 41kDa	Hs.399984|WDR75
A_23_P28420	Hs.157351	OLA1||Obg-like ATPase 1	Hs.408061|FABP5		A_23_P213973	Hs.184233	HSPA9||Heat shock 70kDa protein 9 (mortalin)	Hs.40098|GREM1
A_23_P160503	Hs.458283	GLRX2||Glutaredoxin 2	Hs.408434|COPZ2		A_23_P336513	Hs.483921	GEMIN5||Gem (nuclear organelle) associated protein 5	Hs.401537|SPPL2A
A_23_P259328	Hs.7277	PEX3||Peroxisomal biogenesis factor 3	Hs.409578|STK38		A_23_P259451	Hs.190520	LSM6||LSM6 homolog, U6 small nuclear RNA associated (S. cerevisiae)	Hs.401842|RSL1D1
A_23_P121806	Hs.18442	ENOPH1||Enolase-phosphatase 1	Hs.409602|SULF1		A_23_P125016	Data not found	||Data not found	Hs.401903|COX5A
A_23_P214037	Hs.557550	NPM1||Nucleophosmin (nucleolar phosphoprotein B23, numatrin)	Hs.410388|LACTB		A_23_P162970	Hs.411865	IPO4||Importin 4	Hs.401929|DNASE1L1
A_23_P155907	Hs.480364	METAP1||Methionyl aminopeptidase 1	Hs.410977|TAGLN		A_23_P47357	Hs.512676	RPS25||Ribosomal protein S25	Hs.402752|TAF15
A_23_P253412	Hs.288224	MRPL50||Mitochondrial ribosomal protein L50	Hs.412196|IFT57		A_23_P47788	Hs.42957	METTL1||Methyltransferase like 1	Hs.4029|YEATS4
A_23_P218997	Hs.50823	PDCD6||Programmed cell death 6	Hs.412462|R3HDM1		A_23_P128734	Hs.509791	ERH||Enhancer of rudimentary homolog (Drosophila)	Hs.404056|EIF3J
A_23_P133245	Hs.421245	IK||IK cytokine, down-regulator of HLA II	Hs.412710|NPHS2		A_23_P17163	Hs.632956	HNRNPA3P1||Heterogeneous nuclear ribonucleoprotein A3 pseudogene 1	Hs.404802|HDAC11
A_23_P148162	Hs.502773	ADI1||Acireductone dioxygenase 1	Hs.412842|CDC123		A_23_P403955	Data not found	||Data not found	Hs.40499|DKK1
A_23_P1206	Hs.280130	RPS24||Ribosomal protein S24	Hs.413297|RGS16		A_23_P502427	Hs.283734	MRPL47||Mitochondrial ribosomal protein L47	Hs.405144|SFRS3
A_23_P33494	Data not found	||Data not found	Hs.413812|RAC1		A_23_P74609	Hs.432132	G0S2||G0/G1switch 2	Hs.405590|EIF3E
A_23_P215751	Hs.651219	NDUFA5||NADH dehydrogenase (ubiquinone) 1 alpha subcomplex, 5, 13kDa	Hs.414795|SERPINE1		A_23_P364465	Hs.444279	GPBP1||GC-rich promoter binding protein 1	Hs.405925|PSRC1
A_23_P7101	Hs.298345	SLBP||Stem-loop binding protein	Hs.415299|ITPA		A_23_P33613	Hs.632191	DCTPP1||DCTP pyrophosphatase 1	Hs.406300|RPL23
A_23_P105609	Hs.524741	ANAPC7||Anaphase promoting complex subunit 7	Hs.415414|FAM104B		A_23_P117976	Hs.275675	KATNB1||Katanin p80 (WD repeat containing) subunit B 1	Hs.406590|MRFAP1
A_23_P430064	Hs.607819	SLC25A32||Solute carrier family 25, member 32	Hs.416755|LARP6		A_23_P411335	Hs.655182	SGOL2||Shugoshin-like 2 (S. pombe)	Hs.408018|RPL36
A_23_P45345	Hs.204475	HTATSF1||HIV-1 Tat specific factor 1	Hs.41683|ALX1		A_23_P84259	Hs.401903	COX5A||Cytochrome c oxidase subunit Va	Hs.408061|FABP5
A_23_P34578	Hs.75528	GNL2||Guanine nucleotide binding protein-like 2 (nucleolar)	Hs.418416|ZC3H8		A_23_P146506	Hs.494337	GOLM1||Golgi membrane protein 1	Hs.408434|COPZ2
A_23_P7423	Hs.481526	NSUN2||NOL1/NOP2/Sun domain family, member 2	Hs.419463|RPL23A		A_23_P2446	Hs.216386	TMEM5||Transmembrane protein 5	Hs.408767|CRYAB
A_23_P258964	Hs.445403	IARS||Isoleucyl-tRNA synthetase	Hs.419815|EGF		A_23_P215875	Hs.532265	WDSOF1||WD repeats and SOF1 domain containing	Hs.408846|SEMA4A
A_23_P212617	Hs.529618	TFRC||Transferrin receptor (p90, CD71)	Hs.420483|BCHE		A_23_P82693	Hs.387804	PABPC1||Poly(A) binding protein, cytoplasmic 1	Hs.409065|FEN1
A_23_P217797	Hs.99120	DDX3Y||DEAD (Asp-Glu-Ala-Asp) box polypeptide 3, Y-linked	Hs.421194|TPST1		A_23_P6281	Hs.474053	COL6A1||Collagen, type VI, alpha 1	Hs.409412|PARP2
A_23_P59950	Hs.491232	SLC39A14||Solute carrier family 39 (zinc transporter), member 14	Hs.421245|IK		A_23_P46275	Hs.514870	ATP5F1||ATP synthase, H+ transporting, mitochondrial F0 complex, subunit B1	Hs.409602|SULF1
A_23_P108554	Hs.440599	DDX1||DEAD (Asp-Glu-Ala-Asp) box polypeptide 1	Hs.421576|MAGOH		A_23_P257753	Hs.75277	RMND5A||Required for meiotic nuclear division 5 homolog A (S. cerevisiae)	Hs.409934|HLA-DQB1
A_23_P20905	Hs.278277	OXCT1||3-oxoacid CoA transferase 1	Hs.421621|COX7A1		A_23_P117494	Hs.652308	MTHFD1||Methylenetetrahydrofolate dehydrogenase (NADP+ dependent) 1, methenyltetrahydrofolate cyclohydrolase, formyltetrahydrofolate synthetase	Hs.409965|PNN
A_23_P120315	Hs.469030	MTHFD2||Methylenetetrahydrofolate dehydrogenase (NADP+ dependent) 2, methenyltetrahydrofolate cyclohydrolase	Hs.421622|WIPF2		A_23_P258544	Data not found	||Data not found	Hs.410026|BCL2L2
A_23_P97725	Hs.518417	STX6||Syntaxin 6	Hs.422113|ZNF511		A_23_P216390	Hs.654643	EXOSC2||Exosome component 2	Hs.410477|PLA2R1
A_23_P66473	Hs.591185	PITPNC1||Phosphatidylinositol transfer protein, cytoplasmic 1	Hs.424908|LSM5		A_23_P16139	Hs.631627	CHERP||Calcium homeostasis endoplasmic reticulum protein	Hs.410970|MYL5
A_23_P54773	Hs.200333	APOB48R||Apolipoprotein B48 receptor	Hs.425125|RPL29		A_23_P28625	Hs.73291	WDR12||WD repeat domain 12	Hs.410977|TAGLN
A_23_P217098	Hs.459790	VPS13A||Vacuolar protein sorting 13 homolog A (S. cerevisiae)	Hs.4253|CCDC86		A_23_P213592	Hs.434888	RNF44||Ring finger protein 44	Hs.411125|MRPS12
A_23_P216655	Hs.575631	TRIM14||Tripartite motif-containing 14	Hs.426296|C10orf104		A_23_P113482	Hs.144304	COQ2||Coenzyme Q2 homolog, prenyltransferase (yeast)	Hs.411865|IPO4
A_23_P51669	Hs.656547	MSTO1||Misato homolog 1 (Drosophila)	Hs.426312|AMOTL2		A_23_P340722	Hs.85951	XPOT||Exportin, tRNA (nuclear export receptor for tRNAs)	Hs.412462|R3HDM1
A_23_P216200	Hs.624002	AGPAT5||1-acylglycerol-3-phosphate O-acyltransferase 5 (lysophosphatidic acid acyltransferase, epsilon)	Hs.426410|GPIHBP1		A_23_P145085	Hs.509736	HSP90AB1||Heat shock protein 90kDa alpha (cytosolic), class B member 1	Hs.412587|RAD51C
A_23_P34510	Data not found	||Data not found	Hs.42949|HES6		A_23_P83453	Hs.476179	SMARCC1||SWI/SNF related, matrix associated, actin dependent regulator of chromatin, subfamily c, member 1	Hs.412707|HPRT1
A_23_P170467	Hs.458499	USP3||Ubiquitin specific peptidase 3	Hs.429666|CEBPG		A_23_P122782	Hs.363137	TCP1||T-complex 1	Hs.412939|ELOVL6
A_23_P9603	Hs.491682	PRKDC||Protein kinase, DNA-activated, catalytic polypeptide	Hs.430075|COX7C		A_23_P59085	Hs.132854	HIST1H3I||Histone cluster 1, H3i	Hs.413297|RGS16
A_23_P64138	Hs.591947	ST3GAL4||ST3 beta-galactoside alpha-2,3-sialyltransferase 4	Hs.430551|IQGAP1		A_23_P7030	Hs.205163	MRPL3||Mitochondrial ribosomal protein L3	Hs.413678|ZNF830
A_23_P151679	Hs.130036	PPM1A||Protein phosphatase 1A (formerly 2C), magnesium-dependent, alpha isoform	Hs.430733|CLNS1A		A_23_P204039	Hs.369606	CPSF6||Cleavage and polyadenylation specific factor 6, 68kDa	Hs.414332|OAS2
A_23_P259692	Hs.494261	PSAT1||Phosphoserine aminotransferase 1	Hs.431109|STX8		A_23_P40700	Hs.719120	TOB2||Transducer of ERBB2, 2	Hs.414407|NDC80
A_23_P79951	Hs.224764	CRLS1||Cardiolipin synthase 1	Hs.431307|MRPL40		A_23_P165346	Hs.471452	FARSB||Phenylalanyl-tRNA synthetase, beta subunit	Hs.414795|SERPINE1
A_23_P170927	Hs.533514	ASMTL||Acetylserotonin O-methyltransferase-like	Hs.431400|RAI14		A_23_P63908	Hs.21187	TRUB1||TruB pseudouridine (psi) synthase homolog 1 (E. coli)	Hs.419463|RPL23A
A_23_P259314	Hs.282376	RPS4Y1||Ribosomal protein S4, Y-linked 1	Hs.432132|G0S2		A_23_P20463	Hs.81848	RAD21||RAD21 homolog (S. pombe)	Hs.419640|PARK7
A_23_P110843	Hs.26703	CNOT8||CCR4-NOT transcription complex, subunit 8	Hs.432330|RRAGA		A_23_P43800	Hs.535901	BOP1||Block of proliferation 1	Hs.4205|PCDH24
A_23_P75998	Hs.596449	SERPINH1||Serpin peptidase inhibitor, clade H (heat shock protein 47), member 1, (collagen binding protein 1)	Hs.432442|SLC34A3		A_23_P98042	Hs.223141	DDX21||DEAD (Asp-Glu-Ala-Asp) box polypeptide 21	Hs.420696|MRPL39
A_23_P46275	Hs.514870	ATP5F1||ATP synthase, H+ transporting, mitochondrial F0 complex, subunit B1	Hs.432574|POLR2H		A_23_P44586	Hs.401903	COX5A||Cytochrome c oxidase subunit Va	Hs.421194|TPST1
A_23_P213754	Hs.396644	||Poly(A) binding protein interacting protein 2, mRNA (cDNA clone MGC:43513 IMAGE:5268469)	Hs.432642|MAPK12		A_23_P55349	Hs.370166	WSCD1||WSC domain containing 1	Hs.421509|CCT4
A_23_P203686	Hs.503315	PRKRIR||Protein-kinase, interferon-inducible double stranded RNA dependent inhibitor, repressor of (P58 repressor)	Hs.432674|LARS		A_23_P99985	Data not found	||Data not found	Hs.421621|COX7A1
A_23_P377888	Hs.584863	MTMR15||Myotubularin related protein 15	Hs.432676|MUC16		A_23_P87192	Hs.409065	FEN1||Flap structure-specific endonuclease 1	Hs.424312|PDLIM4
A_23_P29452	Hs.596572	SR140||U2-associated SR140 protein	Hs.433278|EBPL		A_23_P72285	Hs.513851	YWHAE||Tyrosine 3-monooxygenase/tryptophan 5-monooxygenase activation protein, epsilon polypeptide	Hs.424414|MSX1
A_23_P2062	Hs.447794	APIP||APAF1 interacting protein	Hs.433307|BCKDHA		A_23_P402787	Hs.513313	FAM100A||Family with sequence similarity 100, member A	Hs.424908|LSM5
A_23_P27163	Hs.568006	RNASEH1||Ribonuclease H1	Hs.433391|MT1G		A_23_P208085	Hs.551713	MBP||Myelin basic protein	Hs.425125|RPL29
A_23_P133147	Hs.119192	H2AFZ||H2A histone family, member Z	Hs.433419|COX4I1		A_23_P50608	Hs.443831	PDCD5||Programmed cell death 5	Hs.4253|CCDC86
A_23_P19084	Hs.591731	HNRNPAB||Heterogeneous nuclear ribonucleoprotein A/B	Hs.433466|C2orf56		A_23_P63847	Hs.106469	SUPV3L1||Suppressor of var1, 3-like 1 (S. cerevisiae)	Hs.425427|LYAR
A_23_P4909	Data not found	||Data not found	Hs.433512|ACTR3		A_23_P154266	Hs.323489	PTCD3||Pentatricopeptide repeat domain 3	Hs.42645|SLC16A6
A_23_P45389	Hs.495704	RAB9A||RAB9A, member RAS oncogene family	Hs.433732|CLK1		A_23_P142146	Hs.515517	RPL18||Ribosomal protein L18	Hs.428027|PBX3
A_23_P63751	Hs.523302	PRDX3||Peroxiredoxin 3	Hs.433863|PEBP1		A_23_P117721	Hs.433427	RPS17||Ribosomal protein S17	Hs.42949|HES6
A_23_P99004	Hs.546261	HNRNPA1||Heterogeneous nuclear ribonucleoprotein A1	Hs.434044|PRKCDBP		A_23_P253519	Hs.527193	RPS23||Ribosomal protein S23	Hs.42957|METTL1
A_23_P205768	Hs.512908	ARPP-19||Cyclic AMP phosphoprotein, 19 kD	Hs.434081|PSME2		A_23_P6303	Hs.365116	U2AF1||U2 small nuclear RNA auxiliary factor 1	Hs.429666|CEBPG
A_23_P148629	Hs.461178	EIF1AY||Eukaryotic translation initiation factor 1A, Y-linked	Hs.434914|FRMD6		A_23_P146744	Data not found	||Data not found	Hs.430075|COX7C
A_23_P103248	Hs.552810	PIGM||Phosphatidylinositol glycan anchor biosynthesis, class M	Hs.434953|HMGB2		A_23_P90484	Hs.709416	SARS2||Seryl-tRNA synthetase 2, mitochondrial	Hs.430199|CCDC142
A_23_P204333	Hs.719348	ALG10||Asparagine-linked glycosylation 10, alpha-1,2-glucosyltransferase homolog (S. pombe)	Hs.435013|VGLL3		A_23_P63829	Hs.534169	HSPA14||Heat shock 70kDa protein 14	Hs.430435|NUP54
A_23_P53797	Hs.374596	TPT1||Tumor protein, translationally-controlled 1	Hs.435044|TBC1D22A		A_23_P79951	Hs.224764	CRLS1||Cardiolipin synthase 1	Hs.430733|CLNS1A
A_23_P109768	Hs.134623	RNF7||Ring finger protein 7	Hs.435126|SLC2A4RG		A_23_P163027	Hs.409412	PARP2||Poly (ADP-ribose) polymerase 2	Hs.432132|G0S2
A_23_P46180	Hs.512675	RPS8||Ribosomal protein S8	Hs.435166|LBR		A_23_P104680	Hs.380801	PCNXL3||Pecanex-like 3 (Drosophila)	Hs.432395|GPR39
A_23_P106998	Hs.5836	MRPS23||Mitochondrial ribosomal protein S23	Hs.435215|VEGFC		A_23_P82478	Hs.520619	PUS7||Pseudouridylate synthase 7 homolog (S. cerevisiae)	Hs.432574|POLR2H
A_23_P77876	Hs.646575	PSMD12||Proteasome (prosome, macropain) 26S subunit, non-ATPase, 12	Hs.435458|SETBP1		A_23_P30485	Hs.27222	NHP2||NHP2 ribonucleoprotein homolog (yeast)	Hs.432674|LARS
A_23_P12133	Hs.532359	RPL5||Ribosomal protein L5	Hs.435735|SLC5A6		A_23_P318284	Hs.82432	GPD1L||Glycerol-3-phosphate dehydrogenase 1-like	Hs.432752|POGK
A_23_P108724	Hs.531330	CBWD1||COBW domain containing 1	Hs.435759|THAP4		A_23_P151625	Data not found	||Data not found	Hs.432948|ORC5L
A_23_P43071	Hs.308613	MTERFD1||MTERF domain containing 1	Hs.435850|LYPLA1		A_23_P102770	Hs.368783	NAT5||N-acetyltransferase 5 (GCN5-related, putative)	Hs.433222|NPC2
A_23_P89056	Hs.276878	NUP93||Nucleoporin 93kDa	Hs.435933|PHF10		A_23_P73383	Data not found	||Data not found	Hs.433278|EBPL
A_23_P71328	Hs.189445	MATN2||Matrilin 2	Hs.435948|ATAD1		A_23_P16615	Hs.465808	HNRNPM||Heterogeneous nuclear ribonucleoprotein M	Hs.433427|RPS17
A_23_P138975	Hs.7527	REXO2||REX2, RNA exonuclease 2 homolog (S. cerevisiae)	Hs.435949|IKZF1		A_23_P141636	Hs.389649	EIF4A3||Eukaryotic translation initiation factor 4A, isoform 3	Hs.433529|RPS11
A_23_P128126	Hs.10842	RAN||RAN, member RAS oncogene family	Hs.436093|BAT2		A_23_P65370	Hs.719204	GLRX5||Glutaredoxin 5	Hs.433839|EEF1A2
A_23_P113891	Data not found	||Data not found	Hs.436102|AEN		A_23_P164718	Hs.466775	SNRPA||Small nuclear ribonucleoprotein polypeptide A	Hs.434044|PRKCDBP
A_23_P115749	Hs.372309	C10orf84||Chromosome 10 open reading frame 84	Hs.436161|MRPS18C		A_23_P70617	Hs.591333	NDUFAF4||NADH dehydrogenase (ubiquinone) 1 alpha subcomplex, assembly factor 4	Hs.434059|ETV4
A_23_P218928	Hs.567498	C4orf18||Chromosome 4 open reading frame 18	Hs.436329|SCRIB		A_23_P106162	Hs.437941	C14orf106||Chromosome 14 open reading frame 106	Hs.434213|C9orf89
A_23_P20494	Hs.372914	NDRG1||N-myc downstream regulated 1	Hs.436439|TWF2		A_23_P168419	Hs.647120	MLL3||Myeloid/lymphoid or mixed-lineage leukemia 3	Hs.434886|CDCA5
A_23_P16762	Hs.643580	PRPF40A||PRP40 pre-mRNA processing factor 40 homolog A (S. cerevisiae)	Hs.436495|MEX3D		A_23_P257609	Hs.425125	RPL29||Ribosomal protein L29	Hs.434888|RNF44
A_23_P27306	Hs.464422	COLEC12||Collectin sub-family member 12	Hs.436803|VBP1		A_23_P141606	Hs.371914	BLMH||Bleomycin hydrolase	Hs.434953|HMGB2
A_23_P74663	Hs.153088	TAF1A||TATA box binding protein (TBP)-associated factor, RNA polymerase I, A, 48kDa	Hs.436873|ITGAV		A_23_P155556	Data not found	||Data not found	Hs.435004|SEC23IP
A_23_P77066	Hs.564847	SNRPN||Small nuclear ribonucleoprotein polypeptide N	Hs.437060|CYCS		A_23_P15450	Hs.173233	TMEM100||Transmembrane protein 100	Hs.435013|VGLL3
A_23_P250054	Hs.553723	RNF123||Ring finger protein 123	Hs.437403|PPA1		A_23_P40044	Hs.377010	CAD||Carbamoyl-phosphate synthetase 2, aspartate transcarbamylase, and dihydroorotase	Hs.435166|LBR
A_23_P45517	Hs.124942	PPP2R3B||Protein phosphatase 2 (formerly 2A), regulatory subunit B'', beta	Hs.437444|CACNA1E		A_23_P138461	Hs.22678	C10orf2||Chromosome 10 open reading frame 2	Hs.435215|VEGFC
A_23_P161446	Hs.299055	GDI2||GDP dissociation inhibitor 2	Hs.437638|XBP1		A_23_P50008	Hs.462316	TTC19||Tetratricopeptide repeat domain 19	Hs.435326|ACTL6A
A_23_P101166	Hs.464416	USP14||Ubiquitin specific peptidase 14 (tRNA-guanine transglycosylase)	Hs.438231|TFPI2		A_23_P74449	Hs.162717	HPDL||4-hydroxyphenylpyruvate dioxygenase-like	Hs.435369|FHL1
A_23_P125829	Hs.78771	PGK1||Phosphoglycerate kinase 1	Hs.438336|C2orf30		A_23_P91930	Hs.477162	QTRTD1||Queuine tRNA-ribosyltransferase domain containing 1	Hs.435500|C8orf38
A_23_P110076	Data not found	||Data not found	Hs.438462|MT1H		A_23_P117623	Hs.209945	TDP1||Tyrosyl-DNA phosphodiesterase 1	Hs.435735|SLC5A6
A_23_P16817	Hs.433732	CLK1||CDC-like kinase 1	Hs.438723|SLC27A3		A_23_P51455	Hs.148178	RAP1GAP||RAP1 GTPase activating protein	Hs.435850|LYPLA1
A_23_P163440	Data not found	||Data not found	Hs.438782|HDAC5		A_23_P215245	Hs.154495	ACHE||Acetylcholinesterase (Yt blood group)	Hs.435933|PHF10
A_23_P82370	Data not found	||Data not found	Hs.438863|NR1H3		A_23_P137715	Hs.432752	POGK||Pogo transposable element with KRAB domain	Hs.435967|TADA1L
A_23_P79681	Hs.657345	LRRC2||Leucine rich repeat containing 2	Hs.438918|ACVR1B		A_23_P214091	Hs.435850	LYPLA1||Lysophospholipase I	Hs.436187|TRIP13
A_23_P130934	Hs.266873	GIPC3||GIPC PDZ domain containing family, member 3	Hs.438953|SGCB		A_23_P201789	Hs.443650	KDM5B||Lysine (K)-specific demethylase 5B	Hs.43627|SOX12
A_23_P58676	Hs.13528	C5orf23||Chromosome 5 open reading frame 23	Hs.439309|TMPRSS2		A_23_P82913	Hs.9925	TRMT12||TRNA methyltransferase 12 homolog (S. cerevisiae)	Hs.436367|LAMA3
A_23_P62387	Hs.200016	NUDT11||Nudix (nucleoside diphosphate linked moiety X)-type motif 11	Hs.439312|PLTP		A_23_P127186	Hs.501252	TACC2||Transforming, acidic coiled-coil containing protein 2	Hs.436448|FOXC2
A_23_P166400	Hs.73088	RASL10A||RAS-like, family 10, member A	Hs.439370|MRI1		A_23_P256872	Hs.591691	PCDH18||Protocadherin 18	Hs.436527|ANAPC1
A_23_P54367	Hs.654978	RAB27A||RAB27A, member RAS oncogene family	Hs.439524|TRMU		A_23_P50897	Hs.367842	MKI67IP||MKI67 (FHA domain) interacting nucleolar phosphoprotein	Hs.436564|PREP
A_23_P59828	Hs.499839	RPL7A||Ribosomal protein L7a	Hs.440599|DDX1		A_23_P118642	Hs.249718	EIF4E||Eukaryotic translation initiation factor 4E	Hs.436618|C12orf24
A_23_P127438	Hs.387208	FAU||Finkel-Biskis-Reilly murine sarcoma virus (FBR-MuSV) ubiquitously expressed	Hs.441047|ADM		A_23_P500421	Hs.472877	EYA2||Eyes absent homolog 2 (Drosophila)	Hs.436944|SPRY1
A_23_P97218	Hs.558519	ERO1LB||ERO1-like beta (S. cerevisiae)	Hs.442199|NOL8		A_23_P76918	Hs.440525	TIMM9||Translocase of inner mitochondrial membrane 9 homolog (yeast)	Hs.437060|CYCS
A_23_P14184	Hs.325667	THSD1||Thrombospondin, type I, domain containing 1	Hs.442707|TERF1		A_23_P100632	Hs.532803	HN1||Hematological and neurological expressed 1	Hs.437084|NKRF
A_23_P31838	Hs.333388	EEF1D||Eukaryotic translation elongation factor 1 delta (guanine nucleotide exchange protein)	Hs.44298|MRPS17		A_23_P105942	Hs.151777	EIF2S1||Eukaryotic translation initiation factor 2, subunit 1 alpha, 35kDa	Hs.437191|PTRF
A_23_P135292	Data not found	||Data not found	Hs.443625|COL3A1		A_23_P372925	Hs.22452	TMEM63C||Transmembrane protein 63C	Hs.437403|PPA1
A_23_P99036	Hs.438918	ACVR1B||Activin A receptor, type IB	Hs.443673|R3HDM2		A_23_P425704	Hs.643754	MED1||Mediator complex subunit 1	Hs.437941|C14orf106
A_23_P21622	Data not found	||Data not found	Hs.443723|GRPEL1		A_23_P123330	Data not found	||Data not found	Hs.438227|RPL34
A_23_P108823	Hs.318775	OSBPL6||Oxysterol binding protein-like 6	Hs.443861|SRPK1		A_23_P254573	Hs.558476	DNAJC2||DnaJ (Hsp40) homolog, subfamily C, member 2	Hs.438231|TFPI2
A_23_P170331	Hs.654529	AP3M2||Adaptor-related protein complex 3, mu 2 subunit	Hs.443914|SOD1		A_23_P31534	Hs.490394	SSBP1||Single-stranded DNA binding protein 1	Hs.438720|MCM7
A_23_P164237	Hs.589862	UTP6||UTP6, small subunit (SSU) processome component, homolog (yeast)	Hs.44402|CSTF3		A_23_P253281	Data not found	||Data not found	Hs.438872|C6orf72
A_23_P169428	Hs.632685	TRUB2||TruB pseudouridine (psi) synthase homolog 2 (E. coli)	Hs.444099|AADACL1		A_23_P108492	Hs.116602	MARS2||Methionyl-tRNA synthetase 2, mitochondrial	Hs.438953|SGCB
A_23_P211167	Hs.517331	C21orf2||Chromosome 21 open reading frame 2	Hs.444118|MCM6		A_23_P94095	Hs.530199	ANKRD46||Ankyrin repeat domain 46	Hs.439145|SCN9A
A_23_P19754	Hs.93764	CPA4||Carboxypeptidase A4	Hs.444157|PPHLN1		A_23_P98960	Hs.92308	LOC144438||Hypothetical LOC144438	Hs.439726|LAMB2
A_23_P89841	Data not found	||Data not found	Hs.444200|BPTF		A_23_P215566	Data not found	||Data not found	Hs.439991|TMEM177
A_23_P107064	Hs.203420	TNK1||Tyrosine kinase, non-receptor, 1	Hs.444213|TLE4		A_23_P79482	Hs.654534	CHN1||Chimerin (chimaerin) 1	Hs.44024|MRPL19
A_23_P96542	Hs.58633	VMA21||VMA21 vacuolar H+-ATPase homolog (S. cerevisiae)	Hs.44439|SOCS6		A_23_P253958	Hs.567412	LRRC17||Leucine rich repeat containing 17	Hs.440382|TRIM27
A_23_P61987	Hs.157527	TMEM121||Transmembrane protein 121	Hs.444488|SPP2		A_23_P398491	Hs.654661	C15orf57||Chromosome 15 open reading frame 57	Hs.440494|CMTM7
A_23_P30326	Hs.701555	TSSK1B||Testis-specific serine kinase 1B	Hs.444619|LAGE3		A_23_P318220	Hs.502829	SF1||Splicing factor 1	Hs.440525|TIMM9
A_23_P130965	Hs.515249	ARRDC2||Arrestin domain containing 2	Hs.444986|METAP2		A_23_P103951	Hs.126517	CD55||CD55 molecule, decay accelerating factor for complement (Cromer blood group)	Hs.440599|DDX1
A_23_P203807	Data not found	||Data not found	Hs.445272|GTF2E1		A_23_P106702	Hs.709308	RPS2||Ribosomal protein S2	Hs.441047|ADM
A_23_P210690	Hs.516826	TRIB3||Tribbles homolog 3 (Drosophila)	Hs.445351|LGALS1		A_23_P9061	Hs.492599	EIF3H||Eukaryotic translation initiation factor 3, subunit H	Hs.441488|TRIM41
A_23_P57836	Hs.719093	BHLHE40||Basic helix-loop-helix family, member e40	Hs.445403|IARS		A_23_P111635	Hs.11615	STYXL1||Serine/threonine/tyrosine interacting-like 1	Hs.441975|XAF1
A_23_P30254	Hs.398157	PLK2||Polo-like kinase 2 (Drosophila)	Hs.445570|CD63		A_23_P74155	Hs.355820	CITED4||Cbp/p300-interacting transactivator, with Glu/Asp-rich carboxy-terminal domain, 4	Hs.443021|HIST1H3E
A_23_P201066	Hs.497841	SUSD4||Sushi domain containing 4	Hs.445758|E2F5		A_23_P121095	Hs.475733	TOP2B||Topoisomerase (DNA) II beta 180kDa	Hs.443465|TCERG1
A_23_P1944	Data not found	||Data not found	Hs.445803|OSTC		A_23_P99582	Hs.409965	PNN||Pinin, desmosome associated protein	Hs.443551|C1orf112
A_23_P256540	Hs.515879	MRPL33||Mitochondrial ribosomal protein L33	Hs.445827|COL5A2		A_23_P83768	Hs.458499	USP3||Ubiquitin specific peptidase 3	Hs.443650|KDM5B
A_23_P411979	Hs.426296	C10orf104||Chromosome 10 open reading frame 104	Hs.446149|LDHB		A_23_P309250	Data not found	||Data not found	Hs.443831|PDCD5
A_23_P39955	Hs.516105	ACTG2||Actin, gamma 2, smooth muscle, enteric	Hs.446352|ERBB2		A_23_P95879	Hs.380953	RPL38||Ribosomal protein L38	Hs.443861|SRPK1
A_23_P63459	Hs.23198	C1orf31||Chromosome 1 open reading frame 31	Hs.446392|DYNLT3		A_23_P107086	Hs.388170	TSR1||TSR1, 20S rRNA accumulation, homolog (S. cerevisiae)	Hs.443881|PAXIP1
A_23_P362183	Hs.406890	ANKS6||Ankyrin repeat and sterile alpha motif domain containing 6	Hs.446427|OAZ1		A_23_P21706	Hs.473087	CTPS||CTP synthase	Hs.443948|IL8
A_23_P93750	Hs.424908	LSM5||LSM5 homolog, U6 small nuclear RNA associated (S. cerevisiae)	Hs.446445|YIF1A		A_23_P59147	Hs.103106	LSM2||LSM2 homolog, U6 small nuclear RNA associated (S. cerevisiae)	Hs.44402|CSTF3
A_23_P256542	Hs.584881	FAM162A||Family with sequence similarity 162, member A	Hs.446559|PCNX		A_23_P131866	Hs.250822	AURKA||Aurora kinase A	Hs.444028|CKAP2
A_23_P52610	Hs.700338	DDB2||Damage-specific DNA binding protein 2, 48kDa	Hs.446574|TMSB10		A_23_P400435	Hs.224764	CRLS1||Cardiolipin synthase 1	Hs.444046|NETO2
A_23_P18135	Hs.715617	MRPS25||Mitochondrial ribosomal protein S25	Hs.447794|APIP		A_23_P211047	Hs.154276	BACH1||BTB and CNC homology 1, basic leucine zipper transcription factor 1	Hs.444082|EZH2
A_23_P64650	Hs.632704	TSFM||Ts translation elongation factor, mitochondrial	Hs.448003|NSUN3		A_23_P60471	Hs.493739	UBAP2||Ubiquitin associated protein 2	Hs.444099|AADACL1
A_23_P38154	Hs.69745	FDXR||Ferredoxin reductase	Hs.449291|ISCA1		A_23_P119693	Hs.558499	CD320||CD320 molecule	Hs.444106|TOR2A
A_23_P5551	Hs.79110	NCL||Nucleolin	Hs.450230|IGFBP3		A_23_P155826	Hs.518611	TBC1D14||TBC1 domain family, member 14	Hs.444118|MCM6
A_23_P26424	Hs.461775	CPNE7||Copine VII	Hs.454640|LOC727751		A_23_P164702	Data not found	||Data not found	Hs.444236|SPATA16
A_23_P203900	Hs.709216	SCARB1||Scavenger receptor class B, member 1	Hs.458283|GLRX2		A_23_P115885	Hs.121260	MINPP1||Multiple inositol polyphosphate histidine phosphatase, 1	Hs.44424|SLC6A15
A_23_P1196	Hs.555956	NUDT5||Nudix (nucleoside diphosphate linked moiety X)-type motif 5	Hs.458360|UCK2		A_23_P80336	Hs.595072	TOMM22||Translocase of outer mitochondrial membrane 22 homolog (yeast)	Hs.444279|GPBP1
A_23_P210649	Data not found	||Data not found	Hs.458377|ZNF329		A_23_P7224	Hs.438227	RPL34||Ribosomal protein L34	Hs.444520|DHX35
A_23_P209625	Hs.715731	CYP1B1||Cytochrome P450, family 1, subfamily B, polypeptide 1	Hs.458397|AMAC1L2		A_23_P93750	Hs.424908	LSM5||LSM5 homolog, U6 small nuclear RNA associated (S. cerevisiae)	Hs.444663|GJD3
A_23_P16523	Hs.616962	GDF15||Growth differentiation factor 15	Hs.458485|ISG15		A_23_P201445	Hs.498317	PPPDE1||PPPDE peptidase domain containing 1	Hs.444851|CNOT10
A_23_P81219	Hs.546392	PLAC8||Placenta-specific 8	Hs.458487|KIAA0391		A_23_P252536	Hs.18946	MRPS26||Mitochondrial ribosomal protein S26	Hs.444915|SLC1A1
A_23_P154447	Hs.471104	NOP58||NOP58 ribonucleoprotein homolog (yeast)	Hs.458499|USP3		A_23_P258493	Hs.89497	LMNB1||Lamin B1	Hs.444931|MED17
A_23_P81212	Hs.436161	MRPS18C||Mitochondrial ribosomal protein S18C	Hs.458598|UTP14A		A_23_P163006	Hs.508848	HNRNPC||Heterogeneous nuclear ribonucleoprotein C (C1/C2)	Hs.444969|MEMO1
A_23_P154315	Hs.590900	MRPS9||Mitochondrial ribosomal protein S9	Hs.458747|ANP32A		A_23_P102262	Hs.44024	MRPL19||Mitochondrial ribosomal protein L19	Hs.444986|METAP2
A_23_P425066	Hs.373074	CRYBB2||Crystallin, beta B2	Hs.458973|ZFHX4		A_23_P148980	Hs.647707	DARS2||Aspartyl-tRNA synthetase 2, mitochondrial	Hs.445052|MSH6
A_23_P157066	Hs.371001	EIF3B||Eukaryotic translation initiation factor 3, subunit B	Hs.459049|MTHFS		A_23_P36924	Hs.507584	POLR1D||Polymerase (RNA) I polypeptide D, 16kDa	Hs.445098|DEPDC1
A_23_P98321	Hs.716416	EI24||Etoposide induced 2.4 mRNA	Hs.459153|BNC1		A_23_P143184	Hs.179718	MYBL2||V-myb myeloblastosis viral oncogene homolog (avian)-like 2	Hs.445245|KRTAP5-8
A_23_P53476	Hs.446149	LDHB||Lactate dehydrogenase B	Hs.459652|TMEM204		A_23_P7074	Hs.8715	C4orf14||Chromosome 4 open reading frame 14	Hs.445705|RRM1
A_23_P214139	Hs.232021	REV3L||REV3-like, catalytic subunit of DNA polymerase zeta (yeast)	Hs.459790|VPS13A		A_23_P87591	Hs.4029	YEATS4||YEATS domain containing 4	Hs.445757|CR2
A_23_P200661	Hs.719078	SERBP1||SERPINE1 mRNA binding protein 1	Hs.459927|PTMA		A_23_P145146	Hs.367900	PDCD2||Programmed cell death 2	Hs.445758|E2F5
A_23_P128554	Hs.433278	EBPL||Emopamil binding protein-like	Hs.460499|ATXN2L		A_23_P254288	Data not found	||Data not found	Hs.445977|GTF3A
A_23_P101208	Hs.465413	CYB5A||Cytochrome b5 type A (microsomal)	Hs.460996|TRADD		A_23_P7066	Hs.719072	RPL9||Ribosomal protein L9	Hs.446083|PTPRD
A_23_P82929	Hs.235935	NOV||Nephroblastoma overexpressed gene	Hs.461113|CIRH1A		A_23_P138967	Hs.719164	SDHD||Succinate dehydrogenase complex, subunit D, integral membrane protein	Hs.446149|LDHB
A_23_P31315	Hs.381189	CBX3||Chromobox homolog 3 (HP1 gamma homolog, Drosophila)	Hs.461178|EIF1AY		A_23_P90463	Hs.512610	LSM7||LSM7 homolog, U6 small nuclear RNA associated (S. cerevisiae)	Hs.446357|FAM177A1
A_23_P434305	Hs.459927	PTMA||Prothymosin, alpha	Hs.461420|MSRB2		A_23_P68717	Hs.473838	PSMG1||Proteasome (prosome, macropain) assembly chaperone 1	Hs.446588|RPS13
A_23_P111753	Hs.50252	MRPL32||Mitochondrial ribosomal protein L32	Hs.461722|TRAPPC2L		A_23_P58489	Hs.653162	FASTKD3||FAST kinase domains 3	Hs.448497|PODNL1
A_23_P368909	Data not found	||Data not found	Hs.461775|CPNE7		A_23_P108910	Hs.1594	CENPA||Centromere protein A	Hs.448572|KLHL34
A_23_P34766	Hs.473583	YBX1||Y box binding protein 1	Hs.461925|RPA1		A_23_P12062	Hs.356554	TRIT1||TRNA isopentenyltransferase 1	Hs.450230|IGFBP3
A_23_P110802	Hs.631967	CENPH||Centromere protein H	Hs.462341|MPRIP		A_23_P80545	Hs.673	IL12A||Interleukin 12A (natural killer cell stimulatory factor 1, cytotoxic lymphocyte maturation factor 1, p35)	Hs.458280|PABPC3
A_23_P110122	Hs.13291	CCNG2||Cyclin G2	Hs.462379|TOM1L2		A_23_P25246	Hs.2131	AVPR1A||Arginine vasopressin receptor 1A	Hs.458355|C1S
A_23_P86899	Hs.8526	B3GNT1||UDP-GlcNAc:betaGal beta-1,3-N-acetylglucosaminyltransferase 1	Hs.462392|ALKBH5		A_23_P251896	Hs.520623	C7orf27||Chromosome 7 open reading frame 27	Hs.458360|UCK2
A_23_P125016	Data not found	||Data not found	Hs.462998|IGFBP4		A_23_P132975	Hs.26136	PIGY||Phosphatidylinositol glycan anchor biosynthesis, class Y	Hs.458414|IFITM1
A_23_P3841	Hs.30345	TRAP1||TNF receptor-associated protein 1	Hs.463416|XYLT2		A_23_P146321	Hs.571841	RPL7||Ribosomal protein L7	Hs.458485|ISG15
A_23_P69877	Hs.719290	ZFP62||Zinc finger protein 62 homolog (mouse)	Hs.463421|ABCC3		A_23_P251662	Hs.715555	SMS||Spermine synthase	Hs.458499|USP3
A_23_P5115	Hs.325321	WDR18||WD repeat domain 18	Hs.463456|NME1		A_23_P60069	Hs.699301	VDAC3||Voltage-dependent anion channel 3	Hs.458598|UTP14A
A_23_P253774	Hs.37616	STRA13||Stimulated by retinoic acid 13 homolog (mouse)	Hs.463797|MRTO4		A_23_P306350	Hs.201071	RGAG1||Retrotransposon gag domain containing 1	Hs.458747|ANP32A
A_23_P154938	Hs.474206	HIRA||HIR histone cell cycle regulation defective homolog A (S. cerevisiae)	Hs.463964|WIPI1		A_23_P76882	Hs.107003	CCNB1IP1||Cyclin B1 interacting protein 1	Hs.459927|PTMA
A_23_P124035	Hs.311190	MRPL14||Mitochondrial ribosomal protein L14	Hs.464416|USP14		A_23_P92320	Hs.430435	NUP54||Nucleoporin 54kDa	Hs.460|ATF3
A_23_P253552	Hs.431307	MRPL40||Mitochondrial ribosomal protein L40	Hs.464422|COLEC12		A_23_P25905	Data not found	||Data not found	Hs.460298|POLR3E
A_23_P257863	Hs.1600	CCT5||Chaperonin containing TCP1, subunit 5 (epsilon)	Hs.464734|SNRPD1		A_23_P109774	Hs.655286	ZBTB11||Zinc finger and BTB domain containing 11	Hs.460978|NAE1
A_23_P39019	Hs.515164	GADD45GIP1||Growth arrest and DNA-damage-inducible, gamma interacting protein 1	Hs.464829|CDH2		A_23_P139466	Hs.567235	RPS26||Ribosomal protein S26	Hs.460988|CBFB
A_23_P134113	Hs.347144	C6orf192||Chromosome 6 open reading frame 192	Hs.464896|ZNF397OS		A_23_P95838	Hs.654386	CDH13||Cadherin 13, H-cadherin (heart)	Hs.460996|TRADD
A_23_P359111	Hs.719078	SERBP1||SERPINE1 mRNA binding protein 1	Hs.464971|PIK3C3		A_23_P42224	Hs.440382	TRIM27||Tripartite motif-containing 27	Hs.462316|TTC19
A_23_P202594	Hs.124246	C10orf119||Chromosome 10 open reading frame 119	Hs.465087|SMAD7		A_23_P252155	Hs.708072	STRBP||Spermatid perinuclear RNA binding protein	Hs.462379|TOM1L2
A_23_P116202	Hs.533738	C11orf60||Chromosome 11 open reading frame 60	Hs.465374|EFHD2		A_23_P71140	Hs.306791	POLD2||Polymerase (DNA directed), delta 2, regulatory subunit 50kDa	Hs.462640|DNAJC11
A_23_P259335	Hs.486084	C6orf203||Chromosome 6 open reading frame 203	Hs.465413|CYB5A		A_23_P51951	Hs.719320	IL24||Interleukin 24	Hs.462732|SUZ12
A_23_P330490	Hs.631693	LYSMD2||LysM, putative peptidoglycan-binding, domain containing 2	Hs.465498|TXNL4A		A_23_P310317	Hs.519672	TCOF1||Treacher Collins-Franceschetti syndrome 1	Hs.462998|IGFBP4
A_23_P68884	Hs.115242	DRG1||Developmentally regulated GTP binding protein 1	Hs.465645|C19orf10		A_23_P5339	Hs.439991	TMEM177||Transmembrane protein 177	Hs.463045|KAT2A
A_23_P97683	Data not found	||Data not found	Hs.465870|KEAP1		A_23_P320578	Hs.413297	RGS16||Regulator of G-protein signaling 16	Hs.463483|MMD
A_23_P128434	Hs.444157	PPHLN1||Periphilin 1	Hs.465929|CNN1		A_23_P256413	Hs.440494	CMTM7||CKLF-like MARVEL transmembrane domain containing 7	Hs.463506|AKAP1
A_23_P210327	Hs.709257	CEP68||Centrosomal protein 68kDa	Hs.466539|CLIP3		A_23_P141387	Hs.514196	RPL27||Ribosomal protein L27	Hs.463936|NOL11
A_23_P29655	Hs.47166	C3orf14||Chromosome 3 open reading frame 14	Hs.466919|GEMIN7		A_23_P155815	Hs.567567	NCAPG||Non-SMC condensin I complex, subunit G	Hs.463964|WIPI1
A_23_P61123	Hs.709581	COX16||COX16 cytochrome c oxidase assembly homolog (S. cerevisiae)	Hs.467020|BBC3		A_23_P102202	Hs.445052	MSH6||MutS homolog 6 (E. coli)	Hs.465144|MEX3C
A_23_P112512	Data not found	||Data not found	Hs.467151|JOSD2		A_23_P325040	Hs.11355	TMPO||Thymopoietin	Hs.465778|FCER2
A_23_P139376	Hs.546286	RPS3||Ribosomal protein S3	Hs.467304|IL11		A_23_P210649	Data not found	||Data not found	Hs.465808|HNRNPM
A_23_P385735	Hs.476365	SCP2||Sterol carrier protein 2	Hs.467701|ODC1		A_23_P78372	Hs.712543	THOC1||THO complex 1	Hs.465929|CNN1
A_23_P81954	Hs.520037	NEU1||Sialidase 1 (lysosomal sialidase)	Hs.467751|TRIB2		A_23_P12133	Hs.532359	RPL5||Ribosomal protein L5	Hs.466539|CLIP3
A_23_P214663	Data not found	||Data not found	Hs.467753|C1QC		A_23_P9381	Hs.368011	MRRF||Mitochondrial ribosome recycling factor	Hs.466693|SIRT2
A_23_P65068	Hs.659857	EID3||EP300 interacting inhibitor of differentiation 3	Hs.468410|EPAS1		A_23_P48002	Data not found	||Data not found	Hs.466775|SNRPA
A_23_P201758	Hs.510402	CD46||CD46 molecule, complement regulatory protein	Hs.469030|MTHFD2		A_23_P161152	Hs.558468	PDSS1||Prenyl (decaprenyl) diphosphate synthase, subunit 1	Hs.466917|SFRS16
A_23_P25605	Hs.63841	KBTBD7||Kelch repeat and BTB (POZ) domain containing 7	Hs.469264|RPIA		A_23_P42763	Hs.520943	EIF4H||Eukaryotic translation initiation factor 4H	Hs.467701|ODC1
A_23_P28295	Hs.657729	LRP2||Low density lipoprotein-related protein 2	Hs.469615|38604		A_23_P31143	Hs.591347	TPD52L1||Tumor protein D52-like 1	Hs.467751|TRIB2
A_23_P137931	Hs.281342	ADORA3||Adenosine A3 receptor	Hs.469723|RCC1		A_23_P59426	Hs.443881	PAXIP1||PAX interacting (with transcription-activation domain) protein 1	Hs.468058|GALNT14
A_23_P92490	Hs.124696	BDH2||3-hydroxybutyrate dehydrogenase, type 2	Hs.469881|LIMS2		A_23_P119102	Hs.515469	VASP||Vasodilator-stimulated phosphoprotein	Hs.468410|EPAS1
A_23_P367405	Hs.3192	PCBD1||Pterin-4 alpha-carbinolamine dehydratase/dimerization cofactor of hepatocyte nuclear factor 1 alpha	Hs.470553|METTL5		A_23_P151405	Hs.444028	CKAP2||Cytoskeleton associated protein 2	Hs.468426|SOCS5
A_23_P251593	Hs.546269	RPL10A||Ribosomal protein L10a	Hs.470907|AK2		A_23_P88849	Hs.1027	RRAD||Ras-related associated with diabetes	Hs.46850|GNPTAB
A_23_P121196	Hs.517817	TMEM43||Transmembrane protein 43	Hs.471014|TLN1		A_23_P90383	Hs.337766	RPL18A||Ribosomal protein L18a	Hs.469030|MTHFD2
A_23_P148959	Hs.656790	TM2D1||TM2 domain containing 1	Hs.471040|C2orf69		A_23_P90689	Hs.467751	TRIB2||Tribbles homolog 2 (Drosophila)	Hs.469134|LOC129293
A_23_P138514	Hs.534398	COMMD3||COMM domain containing 3	Hs.471104|NOP58		A_23_P424712	Hs.430199	CCDC142||Coiled-coil domain containing 142	Hs.469264|RPIA
A_23_P166698	Data not found	||Data not found	Hs.471200|NRP2		A_23_P132216	Hs.356549	SNRPD3||Small nuclear ribonucleoprotein D3 polypeptide 18kDa	Hs.469649|BUB1
A_23_P60069	Hs.699301	VDAC3||Voltage-dependent anion channel 3	Hs.471221|KLF7		A_23_P32938	Hs.591931	DDX10||DEAD (Asp-Glu-Ala-Asp) box polypeptide 10	Hs.469723|RCC1
A_23_P74648	Hs.263812	NUDC||Nuclear distribution gene C homolog (A. nidulans)	Hs.471401|BCS1L		A_23_P82474	Data not found	||Data not found	Hs.470457|COBLL1
A_23_P204364	Hs.534334	NOP2||NOP2 nucleolar protein homolog (yeast)	Hs.471610|ARMC9		A_23_P86660	Data not found	||Data not found	Hs.470654|CDCA7
A_23_P130304	Hs.465498	TXNL4A||Thioredoxin-like 4A	Hs.47166|C3orf14		A_23_P256021	Hs.522675	LAS1L||LAS1-like (S. cerevisiae)	Hs.471104|NOP58
A_23_P78438	Hs.8739	ELP2||Elongation protein 2 homolog (S. cerevisiae)	Hs.471768|STK40		A_23_P133694	Hs.25450	SLC29A1||Solute carrier family 29 (nucleoside transporters), member 1	Hs.471452|FARSB
A_23_P116999	Hs.634680	GPN3||GPN-loop GTPase 3	Hs.472038|UTP11L		A_23_P25293	Hs.5719	NCAPD2||Non-SMC condensin I complex, subunit D2	Hs.471783|RAMP1
A_23_P113078	Hs.337295	STIP1||Stress-induced-phosphoprotein 1	Hs.472101|PLCB4		A_23_P40989	Hs.175322	USP13||Ubiquitin specific peptidase 13 (isopeptidase T-3)	Hs.471873|DTYMK
A_23_P135914	Hs.514435	SF3B3||Splicing factor 3b, subunit 3, 130kDa	Hs.472213|RRBP1		A_23_P135084	Hs.499839	RPL7A||Ribosomal protein L7a	Hs.472010|PRNP
A_23_P356466	Data not found	||Data not found	Hs.473583|YBX1		A_23_P53476	Hs.446149	LDHB||Lactate dehydrogenase B	Hs.472038|UTP11L
A_23_P44836	Hs.84753	NT5DC2||5'-nucleotidase domain containing 2	Hs.473648|GART		A_23_P96990	Hs.497867	NVL||Nuclear VCP-like	Hs.472716|FAM83D
A_23_P48002	Data not found	||Data not found	Hs.473838|PSMG1		A_23_P58721	Data not found	||Data not found	Hs.472877|EYA2
A_23_P203702	Hs.503284	ARRB1||Arrestin, beta 1	Hs.474018|ADARB1		A_23_P354827	Data not found	||Data not found	Hs.473082|ZFP64
A_23_P28649	Hs.9527	C2orf28||Chromosome 2 open reading frame 28	Hs.474206|HIRA		A_23_P7423	Hs.481526	NSUN2||NOL1/NOP2/Sun domain family, member 2	Hs.473087|CTPS
A_23_P25984	Hs.510407	SETD3||SET domain containing 3	Hs.475353|LMCD1		A_23_P257863	Hs.1600	CCT5||Chaperonin containing TCP1, subunit 5 (epsilon)	Hs.473256|LAMA5
A_23_P117599	Hs.204041	AHSA1||AHA1, activator of heat shock 90kDa protein ATPase homolog 1 (yeast)	Hs.475663|RAB5A		A_23_P51906	Hs.492516	PFDN2||Prefoldin subunit 2	Hs.473286|GMEB2
A_23_P45928	Hs.511425	SRP9||Signal recognition particle 9kDa	Hs.475970|OXSR1		A_23_P308600	Hs.195659	SRC||V-src sarcoma (Schmidt-Ruppin A-2) viral oncogene homolog (avian)	Hs.473648|GART
A_23_P90909	Hs.288880	RDH14||Retinol dehydrogenase 14 (all-trans/9-cis/11-cis)	Hs.476218|COL7A1		A_23_P503200	Hs.435933	PHF10||PHD finger protein 10	Hs.473838|PSMG1
A_23_P48166	Hs.189075	TWF1||Twinfilin, actin-binding protein, homolog 1 (Drosophila)	Hs.476365|SCP2		A_23_P148807	Hs.533573	CDC7||Cell division cycle 7 homolog (S. cerevisiae)	Hs.474053|COL6A1
A_23_P168800	Hs.85951	XPOT||Exportin, tRNA (nuclear export receptor for tRNAs)	Hs.476415|APPL1		A_23_P14243	Hs.79353	TFDP1||Transcription factor Dp-1	Hs.474206|HIRA
A_23_P360213	Data not found	||Data not found	Hs.477114|PHLDB2		A_23_P151337	Data not found	||Data not found	Hs.474217|CDC45L
A_23_P40072	Hs.149894	MTIF2||Mitochondrial translational initiation factor 2	Hs.477128|CCDC80		A_23_P85593	Hs.118241	CABC1||Chaperone, ABC1 activity of bc1 complex homolog (S. pombe)	Hs.4747|DKC1
A_23_P112645	Hs.654423	ABO||ABO blood group (transferase A, alpha 1-3-N-acetylgalactosaminyltransferase; transferase B, alpha 1-3-galactosyltransferase)	Hs.477481|MCM2		A_23_P71727	Hs.83758	CKS2||CDC28 protein kinase regulatory subunit 2	Hs.474737|APOL3
A_23_P154840	Hs.443914	SOD1||Superoxide dismutase 1, soluble	Hs.477879|H2AFX		A_23_P431890	Hs.230601	DNAJC19||DnaJ (Hsp40) homolog, subfamily C, member 19	Hs.474980|PHF5A
A_23_P28318	Hs.433466	C2orf56||Chromosome 2 open reading frame 56	Hs.477892|GYG1		A_23_P161399	Data not found	||Data not found	Hs.475392|TMEM111
A_23_P122127	Hs.370503	FYB||FYN binding protein (FYB-120/130)	Hs.478067|LXN		A_23_P58622	Hs.108332	UBE2D2||Ubiquitin-conjugating enzyme E2D 2 (UBC4/5 homolog, yeast)	Hs.475401|TATDN2
A_23_P122863	Hs.164060	GRB10||Growth factor receptor-bound protein 10	Hs.479223|TAPT1		A_23_P133755	Hs.436564	PREP||Prolyl endopeptidase	Hs.475506|IQSEC1
A_23_P16130	Hs.250615	CYP2A6||Cytochrome P450, family 2, subfamily A, polypeptide 6	Hs.479766|TMEM165		A_23_P60488	Hs.129055	ODF2||Outer dense fiber of sperm tails 2	Hs.475733|TOP2B
A_23_P28683	Hs.515972	CPSF3||Cleavage and polyadenylation specific factor 3, 73kDa	Hs.479808|IGFBP7		A_23_P92012	Hs.335550	TSEN2||TRNA splicing endonuclease 2 homolog (S. cerevisiae)	Hs.476092|CLEC3B
A_23_P12100	Hs.281898	AIM2||Absent in melanoma 2	Hs.480073|HNRNPD		A_23_P321261	Hs.233119	ME2||Malic enzyme 2, NAD(+)-dependent, mitochondrial	Hs.476179|SMARCC1
A_23_P7992	Data not found	||Data not found	Hs.48029|SNAI1		A_23_P110843	Hs.26703	CNOT8||CCR4-NOT transcription complex, subunit 8	Hs.47629|COL21A1
A_23_P144872	Hs.483873	GM2A||GM2 ganglioside activator	Hs.480364|METAP1		A_23_P23141	Data not found	||Data not found	Hs.476353|DCP1A
A_23_P48481	Hs.172587	RAD51L1||RAD51-like 1 (S. cerevisiae)	Hs.480378|DDIT4L		A_23_P208260	Hs.378103	RPS5||Ribosomal protein S5	Hs.476525|TMEM48
A_23_P257762	Hs.591318	BOC||Boc homolog (mouse)	Hs.480653|ANXA5		A_23_P137514	Data not found	||Data not found	Hs.477028|RPL24
A_23_P258703	Hs.131436	FOXP4||Forkhead box P4	Hs.480701|MFSD8		A_23_P252369	Hs.124165	MRPS30||Mitochondrial ribosomal protein S30	Hs.477128|CCDC80
A_23_P124022	Hs.13885	MED10||Mediator complex subunit 10	Hs.480876|ANAPC10		A_23_P46539	Hs.405925	PSRC1||Proline/serine-rich coiled-coil 1	Hs.477162|QTRTD1
A_23_P140780	Hs.610979	||Transcribed locus, moderately similar to XP_587457.4 PREDICTED: similar to calcium-transporting ATPase 2C2 [Bos taurus]	Hs.481526|NSUN2		A_23_P18196	Hs.714318	RFC4||Replication factor C (activator 1) 4, 37kDa	Hs.477481|MCM2
A_23_P217304	Hs.522616	KDM6A||Lysine (K)-specific demethylase 6A	Hs.481545|ADCY2		A_23_P75330	Hs.808	HNRNPF||Heterogeneous nuclear ribonucleoprotein F	Hs.477869|PLSCR4
A_23_P132175	Hs.30868	RTN4R||Reticulon 4 receptor	Hs.481720|MYO10		A_23_P330486	Hs.435500	C8orf38||Chromosome 8 open reading frame 38	Hs.477879|H2AFX
A_23_P82361	Hs.404321	GARS||Glycyl-tRNA synthetase	Hs.481852|GTF2B		A_23_P17204	Hs.436527	ANAPC1||Anaphase promoting complex subunit 1	Hs.479754|KIT
A_23_P50418	Hs.522545	ZNF791||Zinc finger protein 791	Hs.481980|DAB2		A_23_P162866	Hs.525600	HSP90AA1||Heat shock protein 90kDa alpha (cytosolic), class A member 1	Hs.479808|IGFBP7
A_23_P83478	Hs.655207	F2||Coagulation factor II (thrombin)	Hs.482077|ITGA2		A_23_P32253	Hs.79334	NFIL3||Nuclear factor, interleukin 3 regulated	Hs.480073|HNRNPD
A_23_P130359	Hs.183114	ARHGAP28||Rho GTPase activating protein 28	Hs.482491|MRPS27		A_23_P79652	Hs.93574	HOXD3||Homeobox D3	Hs.480378|DDIT4L
A_23_P137139	Hs.159494	BTK||Bruton agammaglobulinemia tyrosine kinase	Hs.482976|C5orf30		A_23_P203420	Hs.173043	MTA2||Metastasis associated 1 family, member 2	Hs.481202|BXDC5
A_23_P41395	Hs.129	CCKAR||Cholecystokinin A receptor	Hs.483238|ARHGAP29		A_23_P76388	Hs.191334	UNG||Uracil-DNA glycosylase	Hs.481526|NSUN2
A_23_P28953	Hs.713611	DNMT3B||DNA (cytosine-5-)-methyltransferase 3 beta	Hs.483419|PHF15		A_23_P66608	Hs.463045	KAT2A||K(lysine) acetyltransferase 2A	Hs.481551|MTRR
A_23_P78158	Hs.592121	RABEP1||Rabaptin, RAB GTPase binding effector protein 1	Hs.483444|CXCL14		A_23_P340263	Hs.388364	RNF175||Ring finger protein 175	Hs.481571|UQCRH
A_23_P22499	Hs.654677	GNL3L||Guanine nucleotide binding protein-like 3 (nucleolar)-like	Hs.483873|GM2A		A_23_P30395	Hs.444279	GPBP1||GC-rich promoter binding protein 1	Hs.481860|TARS
A_23_P61149	Hs.262886	INPP5D||Inositol polyphosphate-5-phosphatase, 145kDa	Hs.483944|ADAM19		A_23_P59889	Data not found	||Data not found	Hs.481980|DAB2
A_23_P205697	Hs.525459	DLST||Dihydrolipoamide S-succinyltransferase (E2 component of 2-oxo-glutarate complex)	Hs.484195|C5orf41		A_23_P136857	Hs.10862	AK3L1||Adenylate kinase 3-like 1	Hs.482038|PAIP1
A_23_P74449	Hs.162717	HPDL||4-hydroxyphenylpyruvate dioxygenase-like	Hs.484227|THOC3		A_23_P212825	Hs.715706	NARG1||NMDA receptor regulated 1	Hs.482077|ITGA2
A_23_P4277	Hs.513913	DULLARD||Dullard homolog (Xenopus laevis)	Hs.484412|EXOC2		A_23_P123974	Hs.471873	DTYMK||Deoxythymidylate kinase (thymidylate kinase)	Hs.482491|MRPS27
A_23_P155504	Hs.475970	OXSR1||Oxidative-stress responsive 1	Hs.485572|SOCS2		A_23_P33803	Data not found	||Data not found	Hs.482526|TINP1
A_23_P111701	Hs.83381	GNG11||Guanine nucleotide binding protein (G protein), gamma 11	Hs.485784|SENP6		A_23_P208856	Hs.397609	RPS16||Ribosomal protein S16	Hs.482976|C5orf30
A_23_P202658	Hs.523836	GSTP1||Glutathione S-transferase pi 1	Hs.485899|CTTNBP2NL		A_23_P63153	Hs.591405	DDX20||DEAD (Asp-Glu-Ala-Asp) box polypeptide 20	Hs.483921|GEMIN5
A_23_P67508	Hs.465645	C19orf10||Chromosome 19 open reading frame 10	Hs.486084|C6orf203		A_23_P138717	Hs.501200	RGS10||Regulator of G-protein signaling 10	Hs.483944|ADAM19
A_23_P154068	Hs.75318	TUBA4A||Tubulin, alpha 4a	Hs.486589|HEBP2		A_23_P110811	Hs.430075	COX7C||Cytochrome c oxidase subunit VIIc	Hs.484227|THOC3
A_23_P344973	Hs.632717	MYL6||Myosin, light chain 6, alkali, smooth muscle and non-muscle	Hs.4866|SLC26A11		A_23_P94174	Hs.18349	MRPL15||Mitochondrial ribosomal protein L15	Hs.484289|FLJ10404
A_23_P166459	Hs.445351	LGALS1||Lectin, galactoside-binding, soluble, 1	Hs.487046|SOD2		A_23_P25019	Hs.534339	PRIM1||Primase, DNA, polypeptide 1 (49kDa)	Hs.484741|GMPR
A_23_P68102	Hs.446574	TMSB10||Thymosin beta 10	Hs.487062|IGF2R		A_23_P108554	Hs.440599	DDX1||DEAD (Asp-Glu-Ala-Asp) box polypeptide 1	Hs.484813|DEK
A_23_P201711	Hs.275243	S100A6||S100 calcium binding protein A6	Hs.487412|TRIM7		A_23_P167438	Hs.482526	TINP1||TGF beta-inducible nuclear protein 1	Hs.485158|SPDEF
A_23_P67661	Hs.421621	COX7A1||Cytochrome c oxidase subunit VIIa polypeptide 1 (muscle)	Hs.487635|BZW2		A_23_P15202	Hs.654427	DHODH||Dihydroorotate dehydrogenase	Hs.485380|DBF4
A_23_P215944	Hs.520898	CTSB||Cathepsin B	Hs.487933|NT5C3		A_23_P89030	Hs.567582	FBXO31||F-box protein 31	Hs.487200|SMOC2
A_23_P22313	Hs.657246	LSAMP||Limbic system-associated membrane protein	Hs.488007|AOAH		A_23_P32384	Hs.289271	CYC1||Cytochrome c-1	Hs.487635|BZW2
A_23_P51187	Hs.496255	PRKCZ||Protein kinase C, zeta	Hs.488173|RILPL2		A_23_P102508	Hs.435735	SLC5A6||Solute carrier family 5 (sodium-dependent vitamin transporter), member 6	Hs.487670|TMEM196
A_23_P330561	Hs.709539	C19orf59||Chromosome 19 open reading frame 59	Hs.489142|COL1A2		A_23_P86088	Hs.381222	hCG_20426||Hypothetical protein LOC441869	Hs.488143|BLVRA
A_23_P148273	Hs.323562	MAGT1||Magnesium transporter 1	Hs.48924|ARMCX2		A_23_P119611	Hs.134729	FXYD7||FXYD domain containing ion transport regulator 7	Hs.488181|OGDH
A_23_P29141	Hs.108002	SNAP29||Synaptosomal-associated protein, 29kDa	Hs.490203|CALD1		A_23_P254974	Hs.170568	TATDN1||TatD DNase domain containing 1	Hs.489118|SAMD9L
A_23_P117852	Hs.81892	KIAA0101||KIAA0101	Hs.490235|LCE1D		A_23_P87616	Hs.524464	ATP5G2||ATP synthase, H+ transporting, mitochondrial F0 complex, subunit C2 (subunit 9)	Hs.489287|CPSF4
A_23_P361347	Hs.248172	HIST1H4I||Histone cluster 1, H4i	Hs.490394|SSBP1		A_23_P42997	Hs.489287	CPSF4||Cleavage and polyadenylation specific factor 4, 30kDa	Hs.490203|CALD1
A_23_P70480	Hs.533295	HIST1H4L||Histone cluster 1, H4l	Hs.490981|MSRA		A_23_P5757	Hs.157401	TPRKB||TP53RK binding protein	Hs.490394|SSBP1
A_23_P214484	Data not found	||Data not found	Hs.491172|NBEA		A_23_P59828	Hs.499839	RPL7A||Ribosomal protein L7a	Hs.490551|UBAP2L
A_23_P33521	Hs.154495	ACHE||Acetylcholinesterase (Yt blood group)	Hs.491232|SLC39A14		A_23_P92786	Hs.61441	RBM27||RNA binding motif protein 27	Hs.491232|SLC39A14
A_23_P45409	Hs.103832	UPF3B||UPF3 regulator of nonsense transcripts homolog B (yeast)	Hs.491234|RIT1		A_23_P200866	Hs.209983	STMN1||Stathmin 1/oncoprotein 18	Hs.491234|RIT1
A_23_P96529	Hs.123074	GUCY2F||Guanylate cyclase 2F, retinal	Hs.491351|CLTC		A_23_P100239	Hs.513683	PSKH1||Protein serine kinase H1	Hs.491494|CCT3
A_23_P209146	Hs.654471	ZNF91||Zinc finger protein 91	Hs.491582|PLAT		A_23_P151321	Hs.528668	RPL6||Ribosomal protein L6	Hs.491646|SGK196
A_23_P136254	Hs.387207	SGCD||Sarcoglycan, delta (35kDa dystrophin-associated glycoprotein)	Hs.491682|PRKDC		A_23_P487	Hs.458360	UCK2||Uridine-cytidine kinase 2	Hs.491805|TOX
A_23_P211207	Hs.474018	ADARB1||Adenosine deaminase, RNA-specific, B1 (RED1 homolog rat)	Hs.491734|C1orf92		A_23_P103201	Hs.644217	PNRC2||Proline-rich nuclear receptor coactivator 2	Hs.492314|LAPTM4B
A_23_P19565	Data not found	||Data not found	Hs.492212|DECR1		A_23_P116023	Hs.444931	MED17||Mediator complex subunit 17	Hs.492516|PFDN2
A_23_P206544	Hs.123253	SHCBP1||SHC SH2-domain binding protein 1	Hs.492407|YWHAZ		A_23_P423942	Hs.111801	SRRT||Serrate RNA effector molecule homolog (Arabidopsis)	Hs.492599|EIF3H
A_23_P204581	Hs.708065	TXNRD1||Thioredoxin reductase 1	Hs.492516|PFDN2		A_23_P35237	Hs.132049	GPR37L1||G protein-coupled receptor 37 like 1	Hs.492618|EXT1
A_23_P407684	Hs.343828	ZNF598||Zinc finger protein 598	Hs.492618|EXT1		A_23_P92929	Hs.157461	PRR16||Proline rich 16	Hs.493739|UBAP2
A_23_P213424	Hs.104925	ENC1||Ectodermal-neural cortex (with BTB-like domain)	Hs.493309|KIAA0020		A_23_P50807	Hs.411125	MRPS12||Mitochondrial ribosomal protein S12	Hs.494192|OSTF1
A_23_P42257	Data not found	||Data not found	Hs.494146|TMEM2		A_23_P210658	Hs.719250	SLMO2||Slowmo homolog 2 (Drosophila)	Hs.494261|PSAT1
A_23_P109593	Hs.435044	TBC1D22A||TBC1 domain family, member 22A	Hs.494261|PSAT1		A_23_P43726	Hs.643526	NUP160||Nucleoporin 160kDa	Hs.494337|GOLM1
A_23_P75732	Data not found	||Data not found	Hs.494556|SLC35D2		A_23_P152181	Hs.460298	POLR3E||Polymerase (RNA) III (DNA directed) polypeptide E (80kD)	Hs.494648|TEX10
A_23_P82886	Hs.711	DEFA6||Defensin, alpha 6, Paneth cell-specific	Hs.494648|TEX10		A_23_P216241	Hs.528574	TOP1MT||Topoisomerase (DNA) I, mitochondrial	Hs.495229|URM1
A_23_P19922	Hs.623974	FBXL18||F-box and leucine-rich repeat protein 18	Hs.494691|PFN1		A_23_P31707	Data not found	||Data not found	Hs.495511|EHMT1
A_23_P68529	Hs.415299	ITPA||Inosine triphosphatase (nucleoside triphosphate pyrophosphatase)	Hs.495138|MAPKAP1		A_23_P53276	Hs.118631	TIMELESS||Timeless homolog (Drosophila)	Hs.495554|NOXA1
A_23_P137025	Hs.539684	EIF2S3||Eukaryotic translation initiation factor 2, subunit 3 gamma, 52kDa	Hs.495311|PRDM12		A_23_P358545	Hs.99962	SLC43A3||Solute carrier family 43, member 3	Hs.495851|APOO
A_23_P117647	Hs.388927	YY1||YY1 transcription factor	Hs.495541|C9orf167		A_23_P428992	Data not found	||Data not found	Hs.495985|TCIRG1
A_23_P166663	Hs.476415	APPL1||Adaptor protein, phosphotyrosine interaction, PH domain and leucine zipper containing 1	Hs.495704|RAB9A		A_23_P131887	Hs.43627	SOX12||SRY (sex determining region Y)-box 12	Hs.496255|PRKCZ
A_23_P417404	Hs.522401	FAM129B||Family with sequence similarity 129, member B	Hs.496191|TINF2		A_23_P111888	Data not found	||Data not found	Hs.496646|IL13RA1
A_23_P53663	Hs.643130	PAWR||PRKC, apoptosis, WT1, regulator	Hs.496240|AR		A_23_P50297	Data not found	||Data not found	Hs.496684|LAMP2
A_23_P48835	Hs.270845	KIF23||Kinesin family member 23	Hs.496255|PRKCZ		A_23_P153026	Hs.1437	GAA||Glucosidase, alpha; acid	Hs.49688|ABLIM3
A_23_P319432	Hs.477879	H2AFX||H2A histone family, member X	Hs.496544|MORC4		A_23_P157679	Hs.86970	UTP23||UTP23, small subunit (SSU) processome component, homolog (yeast)	Hs.497741|CENPF
A_23_P87013	Hs.410977	TAGLN||Transgelin	Hs.496622|PLS3		A_23_P144294	Hs.331431	PDS5A||PDS5, regulator of cohesion maintenance, homolog A (S. cerevisiae)	Hs.497788|EPRS
A_23_P28898	Hs.472101	PLCB4||Phospholipase C, beta 4	Hs.496646|IL13RA1		A_23_P414296	Hs.236828	WRNIP1||Werner helicase interacting protein 1	Hs.497867|NVL
A_23_P151415	Hs.243596	KATNAL1||Katanin p60 subunit A-like 1	Hs.497841|SUSD4		A_23_P154488	Hs.388733	PNPT1||Polyribonucleotide nucleotidyltransferase 1	Hs.497967|CTDSPL2
A_23_P12549	Hs.310421	APBB1IP||Amyloid beta (A4) precursor protein-binding, family B, member 1 interacting protein	Hs.498292|AKT3		A_23_P76841	Hs.9043	NGDN||Neuroguidin, EIF4E binding protein	Hs.498160|GPR137B
A_23_P104624	Hs.167115	ENDOD1||Endonuclease domain containing 1	Hs.499793|PIGL		A_23_P90143	Hs.523185	RPL13A||Ribosomal protein L13a	Hs.498173|SMPD1
A_23_P95929	Hs.505924	HMGA2||High mobility group AT-hook 2	Hs.499839|RPL7A		A_23_P167419	Hs.654984	CNOT6||CCR4-NOT transcription complex, subunit 6	Hs.498317|PPPDE1
A_23_P144835	Hs.129944	ESM1||Endothelial cell-specific molecule 1	Hs.500333|C10orf58		A_23_P219028	Hs.278434	MED20||Mediator complex subunit 20	Hs.499000|DNAJC1
A_23_P212905	Hs.75765	CXCL2||Chemokine (C-X-C motif) ligand 2	Hs.500721|MMS19		A_23_P129188	Hs.709550	CALML4||Calmodulin-like 4	Hs.499839|RPL7A
A_23_P130194	Hs.163451	PYCR1||Pyrroline-5-carboxylate reductase 1	Hs.500842|MGEA5		A_23_P54597	Hs.401842	RSL1D1||Ribosomal L1 domain containing 1	Hs.500645|ALDH18A1
A_23_P303242	Hs.374950	MT1X||Metallothionein 1X	Hs.50098|NDUFA4		A_23_P7144	Hs.789	CXCL1||Chemokine (C-X-C motif) ligand 1 (melanoma growth stimulating activity, alpha)	Hs.501200|RGS10
A_23_P82868	Hs.491582	PLAT||Plasminogen activator, tissue	Hs.501345|CTBP2		A_23_P314086	Data not found	||Data not found	Hs.501252|TACC2
A_23_P126803	Hs.518609	ARPC5||Actin related protein 2/3 complex, subunit 5, 16kDa	Hs.501452|EBI3		A_23_P251494	Hs.202097	PCOLCE||Procollagen C-endopeptidase enhancer	Hs.501289|IKZF5
A_23_P61886	Hs.591706	TSPAN5||Tetraspanin 5	Hs.501928|MICAL2		A_23_P61127	Hs.495851	APOO||Apolipoprotein O	Hs.501296|ARID3A
A_23_P345733	Hs.647370	MT1M||Metallothionein 1M	Hs.502004|RRAS2		A_23_P62605	Hs.15535	RPL11||Ribosomal protein L11	Hs.501735|STIM1
A_23_P203475	Hs.434044	PRKCDBP||Protein kinase C, delta binding protein	Hs.502182|BDNF		A_23_P139418	Hs.655152	GALNTL4||UDP-N-acetyl-alpha-D-galactosamine:polypeptide N-acetylgalactosaminyltransferase-like 4	Hs.501778|TRIM22
A_23_P374844	Hs.278959	GAL||Galanin prepropeptide	Hs.502266|C11orf41		A_23_P27744	Data not found	||Data not found	Hs.501898|MRVI1
A_23_P12514	Hs.502659	RHOC||Ras homolog gene family, member C	Hs.50252|MRPL32		A_23_P217236	Hs.19114	HMGB3||High-mobility group box 3	Hs.502092|PSG9
A_23_P139476	Hs.445570	CD63||CD63 molecule	Hs.502659|RHOC		A_23_P140668	Hs.591110	IDH3A||Isocitrate dehydrogenase 3 (NAD+) alpha	Hs.502182|BDNF
A_23_P77489	Hs.511743	TUBB3||Tubulin, beta 3	Hs.502745|FADS2		A_23_P208801	Hs.429666	CEBPG||CCAAT/enhancer binding protein (C/EBP), gamma	Hs.502244|EIF3M
A_23_P423979	Hs.669039	HUS1B||HUS1 checkpoint homolog b (S. pombe)	Hs.502770|TSSC1		A_23_P115215	Hs.2430	VPS72||Vacuolar protein sorting 72 homolog (S. cerevisiae)	Hs.50252|MRPL32
A_23_P24843	Hs.501928	MICAL2||Microtubule associated monoxygenase, calponin and LIM domain containing 2	Hs.502773|ADI1		A_23_P56865	Hs.363492	DDX18||DEAD (Asp-Glu-Ala-Asp) box polypeptide 18	Hs.502756|AHNAK
A_23_P112241	Hs.237506	DNAJB5||DnaJ (Hsp40) homolog, subfamily B, member 5	Hs.502829|SF1		A_23_P31315	Hs.381189	CBX3||Chromobox homolog 3 (HP1 gamma homolog, Drosophila)	Hs.502829|SF1
A_23_P67169	Hs.467304	IL11||Interleukin 11	Hs.503284|ARRB1		A_23_P40194	Hs.65234	DDX27||DEAD (Asp-Glu-Ala-Asp) box polypeptide 27	Hs.502842|CAPN1
A_23_P40445	Hs.154510	CBR3||Carbonyl reductase 3	Hs.503315|PRKRIR		A_23_P417918	Hs.339831	PENK||Proenkephalin	Hs.503239|MRPL48
A_23_P149322	Hs.657857	C1orf183||Chromosome 1 open reading frame 183	Hs.503546|FADS1		A_23_P392435	Hs.534040	KBTBD6||Kelch repeat and BTB (POZ) domain containing 6	Hs.503284|ARRB1
A_23_P84060	Hs.504352	NTM||Neurotrimin	Hs.503666|GPKOW		A_23_P423419	Data not found	||Data not found	Hs.503315|PRKRIR
A_23_P1691	Hs.83169	MMP1||Matrix metallopeptidase 1 (interstitial collagenase)	Hs.503716|DCUN1D5		A_23_P14683	Hs.528763	SNRPA1||Small nuclear ribonucleoprotein polypeptide A'	Hs.503716|DCUN1D5
A_23_P207911	Hs.279746	TRPV2||Transient receptor potential cation channel, subfamily V, member 2	Hs.50382|TJP2		A_23_P12722	Hs.591358	CSTF2T||Cleavage stimulation factor, 3' pre-RNA, subunit 2, 64kDa, tau variant	Hs.504620|PHB2
A_23_P379736	Hs.718517	B3GNT9||UDP-GlcNAc:betaGal beta-1,3-N-acetylglucosaminyltransferase 9	Hs.503878|NCAM1		A_23_P49015	Hs.513055	WDR61||WD repeat domain 61	Hs.504687|MYL9
A_23_P144067	Hs.476218	COL7A1||Collagen, type VII, alpha 1	Hs.503911|NNMT		A_23_P144445	Hs.406590	MRFAP1||Mof4 family associated protein 1	Hs.50499|SPATA9
A_23_P37983	Hs.656629	MT1B||Metallothionein 1B	Hs.504003|BACE1		A_23_P25626	Hs.714340	C13orf34||Chromosome 13 open reading frame 34	Hs.505141|TSPAN11
A_23_P414343	Data not found	||Data not found	Hs.504301|TMEM45B		A_23_P140450	Hs.11729	SLC27A2||Solute carrier family 27 (fatty acid transporter), member 2	Hs.505154|FAM60A
A_23_P206724	Hs.534330	MT1E||Metallothionein 1E	Hs.504352|NTM		A_23_P153381	Hs.408018	RPL36||Ribosomal protein L36	Hs.505469|RACGAP1
A_23_P360232	Hs.647371	MT2A||Metallothionein 2A	Hs.504609|ID1		A_23_P112412	Hs.494648	TEX10||Testis expressed 10	Hs.505575|GALNT6
A_23_P106844	Hs.647371	MT2A||Metallothionein 2A	Hs.504687|MYL9		A_23_P79882	Hs.172865	CSTF1||Cleavage stimulation factor, 3' pre-RNA, subunit 1, 50kDa	Hs.505654|ITGA5
A_23_P206701	Hs.433391	MT1G||Metallothionein 1G	Hs.505154|FAM60A		A_23_P16523	Hs.616962	GDF15||Growth differentiation factor 15	Hs.505824|SAMM50
A_23_P163782	Hs.438462	MT1H||Metallothionein 1H	Hs.505924|HMGA2		A_23_P251695	Hs.516933	NXT1||NTF2-like export factor 1	Hs.505924|HMGA2
A_23_P64119	Hs.502266	C11orf41||Chromosome 11 open reading frame 41	Hs.505934|TMBIM4		A_23_P100392	Hs.172772	TCEB2||Transcription elongation factor B (SIII), polypeptide 2 (18kDa, elongin B)	Hs.506713|TRPV4
A_23_P169756	Hs.397465	HIPK2||Homeodomain interacting protein kinase 2	Hs.506603|APPL2		A_23_P75540	Hs.150458	RPUSD4||RNA pseudouridylate synthase domain containing 4	Hs.506748|HDGF
A_23_P215060	Hs.690098	PODXL||Podocalyxin-like	Hs.506989|RFC5		A_23_P311150	Hs.269909	C14orf147||Chromosome 14 open reading frame 147	Hs.506852|PTPN11
A_23_P213319	Data not found	||Data not found	Hs.507515|OLFML2B		A_23_P58102	Hs.476092	CLEC3B||C-type lectin domain family 3, member B	Hs.506985|WSB2
A_23_P60933	Data not found	||Data not found	Hs.507584|POLR1D		A_23_P56069	Hs.718430	LSM14A||LSM14A, SCD6 homolog A (S. cerevisiae)	Hs.506989|RFC5
A_23_P41227	Hs.591293	ALCAM||Activated leukocyte cell adhesion molecule	Hs.507769|ALG5		A_23_P312174	Hs.184720	ALMS1||Alstrom syndrome 1	Hs.507515|OLFML2B
A_23_P202852	Hs.502004	RRAS2||Related RAS viral (r-ras) oncogene homolog 2	Hs.507798|LHFP		A_23_P101532	Hs.433529	RPS11||Ribosomal protein S11	Hs.507584|POLR1D
A_23_P144916	Hs.696497	GFPT2||Glutamine-fructose-6-phosphate transaminase 2	Hs.508021|RCBTB1		A_23_P23803	Hs.18192	SRRM1||Serine/arginine repetitive matrix 1	Hs.507669|FRY
A_23_P70968	Data not found	||Data not found	Hs.50823|PDCD6		A_23_P7361	Hs.412939	ELOVL6||ELOVL family member 6, elongation of long chain fatty acids (FEN1/Elo2, SUR4/Elo3-like, yeast)	Hs.507798|LHFP
A_23_P127584	Hs.503911	NNMT||Nicotinamide N-methyltransferase	Hs.508644|ARGLU1		A_23_P127005	Hs.524308	TIMM23||Translocase of inner mitochondrial membrane 23 homolog (yeast)	Hs.507866|C13orf15
A_23_P14083	Hs.121520	AMIGO2||Adhesion molecule with Ig-like domain 2	Hs.508769|PCID2		A_23_P218158	Hs.533887	SMEK1||SMEK homolog 1, suppressor of mek1 (Dictyostelium)	Hs.508616|FGF14
A_23_P30870	Hs.436093	BAT2||HLA-B associated transcript 2	Hs.509067|PDGFRB		A_23_P41942	Hs.282387	POLR3G||Polymerase (RNA) III (DNA directed) polypeptide G (32kD)	Hs.508848|HNRNPC
A_23_P153185	Hs.594481	SERPINB2||Serpin peptidase inhibitor, clade B (ovalbumin), member 2	Hs.509451|ACTR10		A_23_P127104	Hs.242014	CLRN3||Clarin 3	Hs.509140|BAZ1A
A_23_P13364	Hs.654599	NUCB2||Nucleobindin 2	Hs.510281|SLC24A4		A_23_P157405	Hs.389996	CHCHD2||Coiled-coil-helix-coiled-coil-helix domain containing 2	Hs.509736|HSP90AB1
A_23_P26084	Hs.32148	SELS||Selenoprotein S	Hs.510327|ASB2		A_23_P136265	Data not found	||Data not found	Hs.509791|ERH
A_23_P85236	Hs.522789	FAM127A||Family with sequence similarity 127, member A	Hs.510402|CD46		A_23_P151856	Hs.497967	CTDSPL2||CTD (carboxy-terminal domain, RNA polymerase II, polypeptide A) small phosphatase like 2	Hs.510078|SGK1
A_23_P89185	Hs.548018	||LIM and SH3 protein 1, mRNA (cDNA clone IMAGE:3632974)	Hs.510407|SETD3		A_23_P73982	Hs.476525	TMEM48||Transmembrane protein 48	Hs.510368|TCL6
A_23_P201619	Hs.24119	NEK7||NIMA (never in mitosis gene a)-related kinase 7	Hs.511251|SQRDL		A_23_P41604	Hs.653163	TAF9||TAF9 RNA polymerase II, TATA box binding protein (TBP)-associated factor, 32kDa	Hs.511251|SQRDL
A_23_P356684	Hs.62180	ANLN||Anillin, actin binding protein	Hs.511425|SRP9		A_23_P31366	Hs.520967	MDH2||Malate dehydrogenase 2, NAD (mitochondrial)	Hs.511703|APH1B
A_23_P140170	Hs.272927	SEC23A||Sec23 homolog A (S. cerevisiae)	Hs.511605|ANXA2		A_23_P359616	Hs.481202	BXDC5||Brix domain containing 5	Hs.511756|RPP40
A_23_P205159	Hs.207631	LMO7||LIM domain 7	Hs.511743|TUBB3		A_23_P128532	Hs.295563	C12orf45||Chromosome 12 open reading frame 45	Hs.511816|GRPEL2
A_23_P134925	Hs.131226	BNIP3L||BCL2/adenovirus E1B 19kDa interacting protein 3-like	Hs.511816|GRPEL2		A_23_P151106	Hs.504620	PHB2||Prohibitin 2	Hs.511915|ENO2
A_23_P217611	Hs.592225	ARMCX3||Armadillo repeat containing, X-linked 3	Hs.511899|EDN1		A_23_P131354	Data not found	||Data not found	Hs.512152|HLA-G
A_23_P159907	Hs.522650	MAGED4B||Melanoma antigen family D, 4B	Hs.512152|HLA-G		A_23_P94009	Hs.709757	LSM8||LSM8 homolog, U6 small nuclear RNA associated (S. cerevisiae)	Hs.512599|CDKN2A
A_23_P98092	Hs.523332	OAT||Ornithine aminotransferase (gyrate atrophy)	Hs.512675|RPS8		A_23_P5005	Hs.95424	MAP4K1||Mitogen-activated protein kinase kinase kinase kinase 1	Hs.512610|LSM7
A_23_P51105	Hs.699247	CRIM1||Cysteine rich transmembrane BMP regulator 1 (chordin-like)	Hs.512897|CSNK1A1L		A_23_P144497	Hs.356572	RPS3A||Ribosomal protein S3A	Hs.512619|TK2
A_23_P161190	Hs.628678	VIM||Vimentin	Hs.512908|ARPP-19		A_23_P164047	Hs.463483	MMD||Monocyte to macrophage differentiation-associated	Hs.512627|INTS10
A_23_P211504	Hs.528305	KDELR3||KDEL (Lys-Asp-Glu-Leu) endoplasmic reticulum protein retention receptor 3	Hs.512973|PTPLAD1		A_23_P158129	Hs.525629	MTA1||Metastasis associated 1	Hs.512676|RPS25
A_23_P53588	Hs.306051	WNT5B||Wingless-type MMTV integration site family, member 5B	Hs.513071|MESDC1		A_23_P207221	Hs.232054	SLC47A1||Solute carrier family 47, member 1	Hs.512898|TNFRSF14
A_23_P123234	Hs.414795	SERPINE1||Serpin peptidase inhibitor, clade E (nexin, plasminogen activator inhibitor type 1), member 1	Hs.513633|GPR56		A_23_P44932	Hs.655782	EIF2A||Eukaryotic translation initiation factor 2A, 65kDa	Hs.513055|WDR61
A_23_P161698	Hs.375129	MMP3||Matrix metallopeptidase 3 (stromelysin 1, progelatinase)	Hs.513803|CYBA		A_23_P82538	Hs.596982	POLM||Polymerase (DNA directed), mu	Hs.513261|HN1L
A_23_P75523	Hs.278573	CD59||CD59 molecule, complement regulatory protein	Hs.513867|ITGAE		A_23_P88740	Hs.55028	CENPN||Centromere protein N	Hs.513313|FAM100A
A_23_P50919	Hs.38449	SERPINE2||Serpin peptidase inhibitor, clade E (nexin, plasminogen activator inhibitor type 1), member 2	Hs.513871|CYB5D2		A_23_P417282	Data not found	||Data not found	Hs.513530|TGFB1I1
A_23_P91829	Hs.203691	DCBLD2||Discoidin, CUB and LCCL domain containing 2	Hs.513913|DULLARD		A_23_P56380	Hs.368598	ZC3H15||Zinc finger CCCH-type containing 15	Hs.513617|MMP2
A_23_P388164	Hs.123072	RAB3B||RAB3B, member RAS oncogene family	Hs.513915|CLDN7		A_23_P406957	Hs.292570	WDR85||WD repeat domain 85	Hs.513683|PSKH1
A_23_P88621	Hs.1239	ANPEP||Alanyl (membrane) aminopeptidase	Hs.514050|TP53I13		A_23_P154929	Hs.591054	BID||BH3 interacting domain death agonist	Hs.513779|CRISPLD2
A_23_P92679	Hs.75189	DAP||Death-associated protein	Hs.514242|PLEKHM1		A_23_P207400	Hs.194143	BRCA1||Breast cancer 1, early onset	Hs.513803|CYBA
A_23_P133656	Hs.654572	LAMA4||Laminin, alpha 4	Hs.514435|SF3B3		A_23_P162106	Hs.503239	MRPL48||Mitochondrial ribosomal protein L48	Hs.513851|YWHAE
A_23_P73589	Hs.87752	MSN||Moesin	Hs.514470|SLC25A19		A_23_P125519	Hs.118076	RPS4X||Ribosomal protein S4, X-linked	Hs.514196|RPL27
A_23_P41645	Hs.192221	ELL2||Elongation factor, RNA polymerase II, 2	Hs.514581|ACTG1		A_23_P87759	Data not found	||Data not found	Hs.514199|VAT1
A_23_P399078	Hs.644633	TIMP3||TIMP metallopeptidase inhibitor 3	Hs.514870|ATP5F1		A_23_P4649	Hs.110675	APOC1||Apolipoprotein C-I	Hs.514242|PLEKHM1
A_23_P9293	Hs.50382	TJP2||Tight junction protein 2 (zona occludens 2)	Hs.514920|CALCOCO2		A_23_P97632	Hs.497788	EPRS||Glutamyl-prolyl-tRNA synthetase	Hs.514292|HOXB8
A_23_P137097	Hs.75317	SLC16A2||Solute carrier family 16, member 2 (monocarboxylic acid transporter 8)	Hs.515053|AES		A_23_P390576	Hs.50499	SPATA9||Spermatogenesis associated 9	Hs.514435|SF3B3
A_23_P156327	Hs.369397	TGFBI||Transforming growth factor, beta-induced, 68kDa	Hs.515154|FBXW9		A_23_P306105	Hs.514806	GALNT1||UDP-N-acetyl-alpha-D-galactosamine:polypeptide N-acetylgalactosaminyltransferase 1 (GalNAc-T1)	Hs.514806|GALNT1
A_23_P202448	Hs.522891	CXCL12||Chemokine (C-X-C motif) ligand 12 (stromal cell-derived factor 1)	Hs.515164|GADD45GIP1		A_23_P256297	Hs.654727	RRP1B||Ribosomal RNA processing 1 homolog B (S. cerevisiae)	Hs.514870|ATP5F1
A_23_P76145	Data not found	||Data not found	Hs.515242|MRPL34		A_23_P95499	Data not found	||Data not found	Hs.515070|EEF2
A_23_P69179	Hs.374191	LEPREL1||Leprecan-like 1	Hs.515249|ARRDC2		A_23_P122304	Hs.3352	HDAC2||Histone deacetylase 2	Hs.515329|RPL22
A_23_P156880	Hs.527295	ENPP1||Ectonucleotide pyrophosphatase/phosphodiesterase 1	Hs.515259|SSBP4		A_23_P434900	Hs.513261	HN1L||Hematological and neurological expressed 1-like	Hs.515344|PDCD2L
A_23_P131255	Hs.120323	LOC26010||Viral DNA polymerase-transactivated protein 6	Hs.515344|PDCD2L		A_23_P61050	Hs.119878	MLKL||Mixed lineage kinase domain-like	Hs.515469|VASP
A_23_P210176	Hs.133397	ITGA6||Integrin, alpha 6	Hs.515879|MRPL33		A_23_P139334	Hs.525017	PAAF1||Proteasomal ATPase-associated factor 1	Hs.515517|RPL18
A_23_P1461	Hs.332706	OPTN||Optineurin	Hs.515972|CPSF3		A_23_P120467	Hs.473082	ZFP64||Zinc finger protein 64 homolog (mouse)	Hs.515689|GLTPD1
A_23_P30363	Hs.519568	P4HA2||Prolyl 4-hydroxylase, alpha polypeptide II	Hs.516076|SNRPG		A_23_P202602	Hs.435004	SEC23IP||SEC23 interacting protein	Hs.515858|TSKS
A_23_P6674	Hs.478067	LXN||Latexin	Hs.516077|FAM136A		A_23_P150092	Data not found	||Data not found	Hs.516036|TRIM54
A_23_P3221	Hs.511251	SQRDL||Sulfide quinone reductase-like (yeast)	Hs.516105|ACTG2		A_23_P65047	Data not found	||Data not found	Hs.516076|SNRPG
A_23_P124242	Hs.5258	MAGED1||Melanoma antigen family D, 1	Hs.516155|CAPG		A_23_P123763	Hs.178357	C9orf82||Chromosome 9 open reading frame 82	Hs.516077|FAM136A
A_23_P22735	Hs.398989	BEX2||Brain expressed X-linked 2	Hs.516700|CYP27A1		A_23_P360983	Hs.591757	NDUFAF2||NADH dehydrogenase (ubiquinone) 1 alpha subcomplex, assembly factor 2	Hs.516155|CAPG
A_23_P164451	Hs.531085	TBX2||T-box 2	Hs.516826|TRIB3		A_23_P97206	Hs.22065	CDC42SE1||CDC42 small effector 1	Hs.516933|NXT1
A_23_P374914	Hs.491734	C1orf92||Chromosome 1 open reading frame 92	Hs.517094|NEURL2		A_23_P72985	Hs.144936	IGF2BP1||Insulin-like growth factor 2 mRNA binding protein 1	Hs.516966|BCL2L1
A_23_P149121	Hs.194695	DIRAS3||DIRAS family, GTP-binding RAS-like 3	Hs.517331|C21orf2		A_23_P58606	Hs.79101	CCNG1||Cyclin G1	Hs.516998|DEFB119
A_23_P205310	Data not found	||Data not found	Hs.517601|RAC2		A_23_P5945	Hs.444520	DHX35||DEAH (Asp-Glu-Ala-His) box polypeptide 35	Hs.517307|MX1
A_23_P162776	Hs.508644	ARGLU1||Arginine and glutamate rich 1	Hs.517610|MICALL1		A_23_P100196	Hs.136778	USP10||Ubiquitin specific peptidase 10	Hs.517342|NIT1
A_23_P66798	Hs.654568	KRT19||Keratin 19	Hs.517768|BRP44		A_23_P217120	Hs.495511	EHMT1||Euchromatic histone-lysine N-methyltransferase 1	Hs.517581|HMOX1
A_23_P205480	Hs.632348	SLC7A8||Solute carrier family 7 (cationic amino acid transporter, y+ system), member 8	Hs.517792|VHL		A_23_P29321	Hs.505824	SAMM50||Sorting and assembly machinery component 50 homolog (S. cerevisiae)	Hs.517768|BRP44
A_23_P141394	Hs.463964	WIPI1||WD repeat domain, phosphoinositide interacting 1	Hs.517815|CHCHD4		A_23_P301846	Hs.37058	CALCA||Calcitonin-related polypeptide alpha	Hs.517815|CHCHD4
A_23_P27584	Hs.380906	MYADM||Myeloid-associated differentiation marker	Hs.517817|TMEM43		A_23_P131954	Hs.316890	SNX5||Sorting nexin 5	Hs.517860|C3orf18
A_23_P214350	Hs.484412	EXOC2||Exocyst complex component 2	Hs.517864|TEX264		A_23_P255849	Hs.437060	CYCS||Cytochrome c, somatic	Hs.518200|PARP9
A_23_P31031	Hs.519873	DSP||Desmoplakin	Hs.517949|MAP4		A_23_P114299	Hs.198252	CXCR3||Chemokine (C-X-C motif) receptor 3	Hs.518611|TBC1D14
A_23_P58801	Hs.526902	RGMB||RGM domain family, member B	Hs.518119|CHCHD6		A_23_P111297	Hs.511756	RPP40||Ribonuclease P/MRP 40kDa subunit	Hs.518662|FAM129A
A_23_P126782	Hs.62192	F3||Coagulation factor III (thromboplastin, tissue factor)	Hs.518123|TFG		A_23_P200118	Hs.481571	UQCRH||Ubiquinol-cytochrome c reductase hinge protein	Hs.518774|PAICS
A_23_P122007	Hs.482976	C5orf30||Chromosome 5 open reading frame 30	Hs.518244|RPN1		A_23_P79737	Hs.311640	RPS27A||Ribosomal protein S27a	Hs.51891|HERC4
A_23_P118842	Hs.534499	KRTAP1-5||Keratin associated protein 1-5	Hs.518249|CNBP		A_23_P113078	Hs.337295	STIP1||Stress-induced-phosphoprotein 1	Hs.519568|P4HA2
A_23_P101054	Hs.296942	KRT34||Keratin 34	Hs.518417|STX6		A_23_P103833	Hs.490551	UBAP2L||Ubiquitin associated protein 2-like	Hs.519672|TCOF1
A_23_P91076	Hs.656298	TMEM87B||Transmembrane protein 87B	Hs.518475|EIF4A2		A_23_P404091	Hs.511816	GRPEL2||GrpE-like 2, mitochondrial (E. coli)	Hs.5199|UBE2T
A_23_P334021	Hs.487062	IGF2R||Insulin-like growth factor 2 receptor	Hs.518609|ARPC5		A_23_P6514	Data not found	||Data not found	Hs.519972|HLA-F
A_23_P122924	Hs.583348	INHBA||Inhibin, beta A	Hs.518611|TBC1D14		A_23_P124664	Hs.271791	ATR||Ataxia telangiectasia and Rad3 related	Hs.520037|NEU1
A_23_P7144	Hs.789	CXCL1||Chemokine (C-X-C motif) ligand 1 (melanoma growth stimulating activity, alpha)	Hs.518774|PAICS		A_23_P211785	Hs.288658	ZNF35||Zinc finger protein 35	Hs.520506|FBXO5
A_23_P302672	Hs.480378	DDIT4L||DNA-damage-inducible transcript 4-like	Hs.519320|VDAC1		A_23_P74344	Hs.435967	TADA1L||Transcriptional adaptor 1 (HFI1 homolog, yeast)-like	Hs.520619|PUS7
A_23_P252721	Hs.134296	DLC1||Deleted in liver cancer 1	Hs.519445|NR2F1		A_23_P502832	Hs.246413	RBM12||RNA binding motif protein 12	Hs.520623|C7orf27
A_23_P59308	Hs.208124	ESR1||Estrogen receptor 1	Hs.519568|P4HA2		A_23_P48022	Data not found	||Data not found	Hs.520943|EIF4H
A_23_P207905	Hs.558009	SECTM1||Secreted and transmembrane 1	Hs.519601|ID4		A_23_P70670	Data not found	||Data not found	Hs.520967|MDH2
A_23_P111132	Hs.274402	HSPA1A||Heat shock 70kDa protein 1A	Hs.519672|TCOF1		A_23_P112430	Hs.182825	RPL35||Ribosomal protein L35	Hs.521212|AKR1B1
A_23_P206018	Hs.133892	TPM1||Tropomyosin 1 (alpha)	Hs.519783|KIAA1191		A_23_P30338	Hs.292524	CCNH||Cyclin H	Hs.521651|STMN2
A_23_P393620	Hs.438231	TFPI2||Tissue factor pathway inhibitor 2	Hs.519873|DSP		A_23_P89199	Hs.6076	COPS3||COP9 constitutive photomorphogenic homolog subunit 3 (Arabidopsis)	Hs.521926|NRBP2
A_23_P146644	Hs.511605	ANXA2||Annexin A2	Hs.520037|NEU1		A_23_P106998	Hs.5836	MRPS23||Mitochondrial ribosomal protein S23	Hs.522110|CREB3
A_23_P48058	Hs.74368	CKAP4||Cytoskeleton-associated protein 4	Hs.520313|CD164		A_23_P71644	Hs.591084	FANCG||Fanconi anemia, complementation group G	Hs.522413|DNM1
A_23_P104193	Hs.643813	ITGB1||Integrin, beta 1 (fibronectin receptor, beta polypeptide, antigen CD29 includes MDF2, MSK12)	Hs.520898|CTSB		A_23_P137909	Hs.248171	HIST3H3||Histone cluster 3, H3	Hs.522433|METTL11A
A_23_P39971	Hs.438336	C2orf30||Chromosome 2 open reading frame 30	Hs.520943|EIF4H		A_23_P16787	Hs.444969	MEMO1||Mediator of cell motility 1	Hs.522520|C9orf37
A_23_P10121	Hs.713546	SFRP1||Secreted frizzled-related protein 1	Hs.521124|MRPS28		A_23_P102420	Hs.421509	CCT4||Chaperonin containing TCP1, subunit 4 (delta)	Hs.522555|APOD
A_23_P250607	Hs.496622	PLS3||Plastin 3 (T isoform)	Hs.521651|STMN2		A_23_P145114	Hs.654465	GCLC||Glutamate-cysteine ligase, catalytic subunit	Hs.522584|TMSB4X
A_23_P71530	Hs.81791	TNFRSF11B||Tumor necrosis factor receptor superfamily, member 11b	Hs.522110|CREB3		A_23_P146186	Hs.71827	RRS1||RRS1 ribosome biogenesis regulator homolog (S. cerevisiae)	Hs.522665|MAGED2
A_23_P338919	Hs.21639	SPEG||SPEG complex locus	Hs.522310|NANS		A_23_P152670	Hs.591171	COX11||COX11 homolog, cytochrome c oxidase assembly protein (yeast)	Hs.522675|LAS1L
A_23_P38732	Hs.464829	CDH2||Cadherin 2, type 1, N-cadherin (neuronal)	Hs.522401|FAM129B		A_23_P160537	Hs.149305	C1orf135||Chromosome 1 open reading frame 135	Hs.522891|CXCL12
A_23_P209925	Hs.203717	FN1||Fibronectin 1	Hs.522543|ADAMTSL2		A_23_P68610	Hs.719145	TPX2||TPX2, microtubule-associated, homolog (Xenopus laevis)	Hs.522997|UNC5B
A_23_P44037	Hs.514581	ACTG1||Actin, gamma 1	Hs.522545|ZNF791		A_23_P75148	Data not found	||Data not found	Hs.523004|PSAP
A_23_P165937	Hs.632268	DSN1||DSN1, MIND kinetochore complex component, homolog (S. cerevisiae)	Hs.522605|MID1IP1		A_23_P103414	Hs.532286	YTHDF2||YTH domain family, member 2	Hs.523185|RPL13A
A_23_P120566	Hs.472213	RRBP1||Ribosome binding protein 1 homolog 180kDa (dog)	Hs.522616|KDM6A		A_23_P210977	Hs.584909	SCAND1||SCAN domain containing 1	Hs.523238|NOLC1
A_23_P73577	Hs.446392	DYNLT3||Dynein, light chain, Tctex-type 3	Hs.522632|TIMP1		A_23_P130020	Hs.709327	UTP18||UTP18, small subunit (SSU) processome component, homolog (yeast)	Hs.523446|COL11A1
A_23_P169117	Hs.432330	RRAGA||Ras-related GTP binding A	Hs.522640|PCSK1N		A_23_P78664	Hs.311609	DDX39||DEAD (Asp-Glu-Ala-Asp) box polypeptide 39	Hs.523467|NRIP3
A_23_P4221	Hs.514920	CALCOCO2||Calcium binding and coiled-coil domain 2	Hs.522650|MAGED4B		A_23_P146367	Hs.434213	C9orf89||Chromosome 9 open reading frame 89	Hs.523852|CCND1
A_23_P34133	Hs.533287	WBP5||WW domain binding protein 5	Hs.522665|MAGED2		A_23_P76914	Hs.716658	SIX1||SIX homeobox 1	Hs.524009|AASDHPPT
A_23_P432945	Hs.40098	GREM1||Gremlin 1, cysteine knot superfamily, homolog (Xenopus laevis)	Hs.522675|LAS1L		A_23_P5027	Hs.515070	EEF2||Eukaryotic translation elongation factor 2	Hs.524014|SLC35F2
A_23_P211926	Data not found	||Data not found	Hs.522789|FAM127A		A_23_P76951	Hs.125221	TMX1||Thioredoxin-related transmembrane protein 1	Hs.524082|NLRX1
A_23_P122216	Hs.102267	LOX||Lysyl oxidase	Hs.522891|CXCL12		A_23_P128126	Hs.10842	RAN||RAN, member RAS oncogene family	Hs.524121|ROBO4
A_23_P111995	Hs.626637	LOXL2||Lysyl oxidase-like 2	Hs.522895|RASSF4		A_23_P104867	Data not found	||Data not found	Hs.524134|GATA3
A_23_P157865	Hs.143250	TNC||Tenascin C	Hs.523080|ZCCHC24		A_23_P112756	Hs.239370	GPSM1||G-protein signaling modulator 1 (AGS3-like, C. elegans)	Hs.524183|FKBP4
A_23_P58082	Hs.477128	CCDC80||Coiled-coil domain containing 80	Hs.523238|NOLC1		A_23_P1585	Hs.110849	ESRRA||Estrogen-related receptor alpha	Hs.524224|C1R
A_23_P211039	Hs.643357	ADAMTS1||ADAM metallopeptidase with thrombospondin type 1 motif, 1	Hs.523302|PRDX3		A_23_P72138	Hs.75724	MRPS22||Mitochondrial ribosomal protein S22	Hs.524250|GABARAPL1
A_23_P208438	Hs.631618	TPM4||Tropomyosin 4	Hs.523309|BAG3		A_23_P94689	Hs.495229	URM1||Ubiquitin related modifier 1 homolog (S. cerevisiae)	Hs.524308|TIMM23
A_23_P215634	Hs.450230	IGFBP3||Insulin-like growth factor binding protein 3	Hs.523332|OAT		A_23_P111961	Hs.583805	MAK16||MAK16 homolog (S. cerevisiae)	Hs.524430|NR4A1
A_23_P431390	Hs.62604	SPOCD1||SPOC domain containing 1	Hs.523446|COL11A1		A_23_P123905	Hs.602571	EXOSC3||Exosome component 3	Hs.524464|ATP5G2
A_23_P43167	Hs.409602	SULF1||Sulfatase 1	Hs.523506|WARS2		A_23_P254712	Hs.232721	UIMC1||Ubiquitin interaction motif containing 1	Hs.524498|PA2G4
A_23_P7642	Hs.111779	SPARC||Secreted protein, acidic, cysteine-rich (osteonectin)	Hs.523652|PAQR7		A_23_P41917	Hs.591761	HOMER1||Homer homolog 1 (Drosophila)	Hs.524574|NUP107
A_23_P162047	Hs.292156	DKK3||Dickkopf homolog 3 (Xenopus laevis)	Hs.523687|CLP1		A_23_P160631	Hs.491494	CCT3||Chaperonin containing TCP1, subunit 3 (gamma)	Hs.524630|UBE2N
A_23_P83094	Hs.444213	TLE4||Transducin-like enhancer of split 4 (E(sp1) homolog, Drosophila)	Hs.523835|CDK2AP2		A_23_P254415	Data not found	||Data not found	Hs.524828|ZNF664
A_23_P144348	Hs.29802	SLIT2||Slit homolog 2 (Drosophila)	Hs.523836|GSTP1		A_23_P7033	Hs.306123	MAGEF1||Melanoma antigen family F, 1	Hs.524910|FTH1
A_23_P118543	Hs.491351	CLTC||Clathrin, heavy chain (Hc)	Hs.524368|VDR		A_23_P146274	Hs.521651	STMN2||Stathmin-like 2	Hs.525017|PAAF1
A_23_P7596	Hs.481720	MYO10||Myosin X	Hs.524491|PAPSS2		A_23_P399265	Hs.521651	STMN2||Stathmin-like 2	Hs.525091|TOE1
A_23_P374082	Hs.483944	ADAM19||ADAM metallopeptidase domain 19 (meltrin beta)	Hs.524630|UBE2N		A_23_P5103	Hs.654415	PSG5||Pregnancy specific beta-1-glycoprotein 5	Hs.525232|LRP10
A_23_P218918	Hs.284244	FGF2||Fibroblast growth factor 2 (basic)	Hs.524660|GOLGA2L1		A_23_P13096	Hs.2258	MMP10||Matrix metallopeptidase 10 (stromelysin 2)	Hs.525600|HSP90AA1
A_23_P58396	Hs.570855	PDGFC||Platelet derived growth factor C	Hs.524741|ANAPC7		A_23_P161698	Hs.375129	MMP3||Matrix metallopeptidase 3 (stromelysin 1, progelatinase)	Hs.525629|MTA1
A_23_P167096	Hs.435215	VEGFC||Vascular endothelial growth factor C	Hs.524828|ZNF664		A_23_P108170	Hs.654414	PSG6||Pregnancy specific beta-1-glycoprotein 6	Hs.525796|C15orf23
A_23_P360340	Hs.108049	UACA||Uveal autoantigen with coiled-coil domains and ankyrin repeats	Hs.525232|LRP10		A_23_P153733	Hs.654415	PSG5||Pregnancy specific beta-1-glycoprotein 5	Hs.525899|TOMM6
A_23_P162589	Hs.524368	VDR||Vitamin D (1,25- dihydroxyvitamin D3) receptor	Hs.525324|CDKN2C		A_23_P75589	Hs.408767	CRYAB||Crystallin, alpha B	Hs.526902|RGMB
A_23_P210210	Hs.468410	EPAS1||Endothelial PAS domain protein 1	Hs.525419|LIMA1		A_23_P119554	Hs.709203	PSG7||Pregnancy specific beta-1-glycoprotein 7	Hs.527193|RPS23
A_23_P92719	Hs.431400	RAI14||Retinoic acid induced 14	Hs.525459|DLST		A_23_P130948	Hs.646353	PSG11||Pregnancy specific beta-1-glycoprotein 11	Hs.528006|DBP
A_23_P94493	Hs.444213	TLE4||Transducin-like enhancer of split 4 (E(sp1) homolog, Drosophila)	Hs.525607|TNFAIP2		A_23_P56354	Hs.654413	PSG3||Pregnancy specific beta-1-glycoprotein 3	Hs.528007|U2AF2
A_23_P414273	Hs.29444	MST150||MSTP150	Hs.5258|MAGED1		A_23_P39309	Hs.502092	PSG9||Pregnancy specific beta-1-glycoprotein 9	Hs.528572|SORBS3
A_23_P30175	Hs.591774	ERBB2IP||Erbb2 interacting protein	Hs.526902|RGMB		A_23_P132619	Hs.2820	OXTR||Oxytocin receptor	Hs.528574|TOP1MT
A_23_P16722	Data not found	||Data not found	Hs.527295|ENPP1		A_23_P66798	Hs.654568	KRT19||Keratin 19	Hs.528668|RPL6
A_23_P128319	Data not found	||Data not found	Hs.527973|SOCS3		A_23_P50697	Hs.709192	PSG1||Pregnancy specific beta-1-glycoprotein 1	Hs.528763|SNRPA1
A_23_P71103	Hs.438231	TFPI2||Tissue factor pathway inhibitor 2	Hs.528222|NDUFS4		A_23_P426885	Data not found	||Data not found	Hs.529317|HERC6
A_23_P69908	Hs.28988	GLRX||Glutaredoxin (thioltransferase)	Hs.528300|PITRM1		A_23_P153185	Hs.594481	SERPINB2||Serpin peptidase inhibitor, clade B (ovalbumin), member 2	Hs.529631|RPL35A
A_23_P43273	Hs.492618	EXT1||Exostoses (multiple) 1	Hs.528305|KDELR3		A_23_P138524	Hs.656887	CPXM2||Carboxypeptidase X (M14 family), member 2	Hs.529755|SHARPIN
A_23_P206212	Hs.164226	THBS1||Thrombospondin 1	Hs.528703|ANKRD13A		A_23_P210428	Hs.504687	MYL9||Myosin, light chain 9, regulatory	Hs.529778|CENPK
A_23_P73750	Hs.48924	ARMCX2||Armadillo repeat containing, X-linked 2	Hs.529618|TFRC		A_23_P139114	Hs.384598	SERPING1||Serpin peptidase inhibitor, clade G (C1 inhibitor), member 1	Hs.529798|C5orf32
A_23_P27035	Hs.3447	TMEM98||Transmembrane protein 98	Hs.529846|CAMLG		A_23_P27266	Hs.124673	DSEL||Dermatan sulfate epimerase-like	Hs.530024|GGCT
A_23_P257144	Hs.332197	PXDN||Peroxidasin homolog (Drosophila)	Hs.530251|TAF12		A_23_P17663	Hs.517307	MX1||Myxovirus (influenza virus) resistance 1, interferon-inducible protein p78 (mouse)	Hs.530199|ANKRD46
A_23_P213678	Hs.369430	PAM||Peptidylglycine alpha-amidating monooxygenase	Hs.530275|NIPSNAP3A		A_23_P65442	Hs.1706	IRF9||Interferon regulatory factor 9	Hs.530261|C9orf103
A_23_P69720	Hs.480653	ANXA5||Annexin A5	Hs.531085|TBX2		A_23_P35404	Hs.714337	IFIT3||Interferon-induced protein with tetratricopeptide repeats 3	Hs.530275|NIPSNAP3A
A_23_P120227	Hs.567598	LBH||Limb bud and heart development homolog (mouse)	Hs.531330|CBWD1		A_23_P120227	Hs.567598	LBH||Limb bud and heart development homolog (mouse)	Hs.530595|STAT2
A_23_P313632	Hs.654961	FUT8||Fucosyltransferase 8 (alpha (1,6) fucosyltransferase)	Hs.531561|EMP2		A_23_P24129	Hs.40499	DKK1||Dickkopf homolog 1 (Xenopus laevis)	Hs.530970|BCL7A
A_23_P39445	Hs.436495	MEX3D||Mex-3 homolog D (C. elegans)	Hs.531713|COPS8		A_23_P94333	Hs.190977	ENPP2||Ectonucleotide pyrophosphatase/phosphodiesterase 2	Hs.532019|MRPL1
A_23_P71290	Hs.492407	YWHAZ||Tyrosine 3-monooxygenase/tryptophan 5-monooxygenase activation protein, zeta polypeptide	Hs.532082|IL6ST		A_23_P87013	Hs.410977	TAGLN||Transgelin	Hs.532082|IL6ST
A_23_P152305	Hs.116471	CDH11||Cadherin 11, type 2, OB-cadherin (osteoblast)	Hs.532357|TRIM21		A_23_P67661	Hs.421621	COX7A1||Cytochrome c oxidase subunit VIIa polypeptide 1 (muscle)	Hs.532265|WDSOF1
A_23_P49975	Data not found	||Data not found	Hs.532359|RPL5		A_23_P142335	Hs.709200	PSG2||Pregnancy specific beta-1-glycoprotein 2	Hs.532286|YTHDF2
A_23_P88069	Hs.507798	LHFP||Lipoma HMGIC fusion partner	Hs.533260|KIAA0649		A_23_P151805	Hs.332708	FBLN5||Fibulin 5	Hs.532359|RPL5
A_23_P408167	Hs.603154	GPRASP2||G protein-coupled receptor associated sorting protein 2	Hs.533287|WBP5		A_23_P52266	Data not found	||Data not found	Hs.532461|RRAGC
A_23_P163087	Hs.369840	NID2||Nidogen 2 (osteonidogen)	Hs.533295|HIST1H4L		A_23_P811	Hs.458485	ISG15||ISG15 ubiquitin-like modifier	Hs.532469|PAOX
A_23_P169730	Hs.369068	DYNC1LI2||Dynein, cytoplasmic 1, light intermediate chain 2	Hs.533514|ASMTL		A_23_P47093	Hs.445245	KRTAP5-8||Keratin associated protein 5-8	Hs.532803|HN1
A_23_P19592	Hs.708038	PGM3||Phosphoglucomutase 3	Hs.533543|F8A1		A_23_P137097	Hs.75317	SLC16A2||Solute carrier family 16, member 2 (monocarboxylic acid transporter 8)	Hs.532815|EMILIN2
A_23_P136347	Hs.591160	EPS8||Epidermal growth factor receptor pathway substrate 8	Hs.533551|PPRC1		A_23_P218189	Hs.40098	GREM1||Gremlin 1, cysteine knot superfamily, homolog (Xenopus laevis)	Hs.532835|C18orf55
A_23_P113111	Hs.496240	AR||Androgen receptor	Hs.533628|URB2		A_23_P123234	Hs.414795	SERPINE1||Serpin peptidase inhibitor, clade E (nexin, plasminogen activator inhibitor type 1), member 1	Hs.533013|CBS
A_23_P65678	Hs.591133	FBN1||Fibrillin 1	Hs.533655|TYSND1		A_23_P215634	Hs.450230	IGFBP3||Insulin-like growth factor binding protein 3	Hs.533066|C6orf81
A_23_P101707	Hs.140452	M6PRBP1||Mannose-6-phosphate receptor binding protein 1	Hs.533657|NUDT13		A_23_P377735	Hs.13225	B4GALT4||UDP-Gal:betaGlcNAc beta 1,4- galactosyltransferase, polypeptide 4	Hs.533122|TRA2B
A_23_P340254	Hs.369017	RAB2A||RAB2A, member RAS oncogene family	Hs.533721|KIAA0284		A_23_P118842	Hs.534499	KRTAP1-5||Keratin associated protein 1-5	Hs.533139|C7orf43
A_23_P154208	Hs.7036	NAGK||N-acetylglucosamine kinase	Hs.533732|SRP14		A_23_P17844	Hs.295449	PVALB||Parvalbumin	Hs.533355|MPP6
A_23_P128653	Hs.512897	CSNK1A1L||Casein kinase 1, alpha 1-like	Hs.533738|C11orf60		A_23_P23074	Hs.82316	IFI44||Interferon-induced protein 44	Hs.533474|PPP1R8
A_23_P150960	Hs.280782	BEST3||Bestrophin 3	Hs.534169|HSPA14		A_23_P19291	Hs.654543	TUBB2A||Tubulin, beta 2A	Hs.533566|H19
A_23_P4107	Data not found	||Data not found	Hs.534196|GNG10		A_23_P71316	Hs.334587	RBPMS||RNA binding protein with multiple splicing	Hs.533573|CDC7
A_23_P42575	Hs.490203	CALD1||Caldesmon 1	Hs.534330|MT1E		A_23_P101093	Hs.408434	COPZ2||Coatomer protein complex, subunit zeta 2	Hs.533613|TNNT2
A_23_P250853	Hs.252451	SEMA3A||Sema domain, immunoglobulin domain (Ig), short basic domain, secreted, (semaphorin) 3A	Hs.534334|NOP2		A_23_P258018	Hs.410970	MYL5||Myosin, light chain 5, regulatory	Hs.533655|TYSND1
A_23_P139486	Hs.719107	CDK2AP1||Cyclin-dependent kinase 2 associated protein 1	Hs.534360|TRIP6		A_23_P19482	Hs.247362	DDAH2||Dimethylarginine dimethylaminohydrolase 2	Hs.533772|METRN
A_23_P203027	Hs.263671	RDX||Radixin	Hs.534375|B3GALT4		A_23_P43167	Hs.409602	SULF1||Sulfatase 1	Hs.533887|SMEK1
A_23_P56930	Hs.704007	RTN4||Reticulon 4	Hs.534385|THOC4		A_23_P11806	Hs.523446	COL11A1||Collagen, type XI, alpha 1	Hs.534040|KBTBD6
A_23_P64082	Hs.406423	SF3B2||Splicing factor 3b, subunit 2, 145kDa	Hs.534398|COMMD3		A_23_P121926	Hs.275775	SEPP1||Selenoprotein P, plasma, 1	Hs.534169|HSPA14
A_23_P131614	Hs.233240	COL6A3||Collagen, type VI, alpha 3	Hs.534450|ORMDL2		A_23_P52697	Hs.195727	CD248||CD248 molecule, endosialin	Hs.534310|CTAG1B
A_23_P157099	Hs.62180	ANLN||Anillin, actin binding protein	Hs.534468|APOM		A_23_P128520	Hs.274313	IGFBP6||Insulin-like growth factor binding protein 6	Hs.534334|NOP2
A_23_P118834	Hs.156346	TOP2A||Topoisomerase (DNA) II alpha 170kDa	Hs.534499|KRTAP1-5		A_23_P101054	Hs.296942	KRT34||Keratin 34	Hs.534339|PRIM1
A_23_P104438	Hs.55205	MYPN||Myopalladin	Hs.534770|PKM2		A_23_P126782	Hs.62192	F3||Coagulation factor III (thromboplastin, tissue factor)	Hs.534385|THOC4
A_23_P105747	Hs.506603	APPL2||Adaptor protein, phosphotyrosine interaction, PH domain and leucine zipper containing 2	Hs.535901|BOP1		A_23_P404628	Hs.458485	ISG15||ISG15 ubiquitin-like modifier	Hs.534499|KRTAP1-5
A_23_P54721	Hs.380920	C4orf46||Chromosome 4 open reading frame 46	Hs.536663|ITGB5		A_23_P376497	Hs.607212	IGFBP5||Insulin-like growth factor binding protein 5	Hs.534521|TMEM54
A_23_P39766	Hs.116448	GLS||Glutaminase	Hs.539684|EIF2S3		A_23_P434807	Hs.603111	RND2||Rho family GTPase 2	Hs.534560|SLC44A2
A_23_P421401	Hs.509067	PDGFRB||Platelet-derived growth factor receptor, beta polypeptide	Hs.53985|GP2		A_23_P133338	Hs.4205	PCDH24||Protocadherin 24	Hs.535011|DDX60L
A_23_P71680	Data not found	||Data not found	Hs.546256|GCSH		A_23_P353035	Hs.479808	IGFBP7||Insulin-like growth factor binding protein 7	Hs.535896|HEATR2
A_23_P70161	Hs.482077	ITGA2||Integrin, alpha 2 (CD49B, alpha 2 subunit of VLA-2 receptor)	Hs.546261|HNRNPA1		A_23_P127911	Hs.55044	PAMR1||Peptidase domain containing associated with muscle regeneration 1	Hs.535901|BOP1
A_23_P37311	Hs.446559	PCNX||Pecanex homolog (Drosophila)	Hs.546269|RPL10A		A_23_P10060	Data not found	||Data not found	Hs.546269|RPL10A
A_23_P164546	Hs.405610	MBD1||Methyl-CpG binding domain protein 1	Hs.546282|RBBP8		A_23_P394337	Hs.40098	GREM1||Gremlin 1, cysteine knot superfamily, homolog (Xenopus laevis)	Hs.546286|RPS3
A_23_P167432	Data not found	||Data not found	Hs.546286|RPS3		A_23_P386268	Hs.24510	C4orf26||Chromosome 4 open reading frame 26	Hs.546287|RPS7
A_23_P24433	Hs.11590	CTSF||Cathepsin F	Hs.546323|SUCLA2		A_23_P100250	Hs.512619	TK2||Thymidine kinase 2, mitochondrial	Hs.546315|HIST1H3A
A_23_P58476	Data not found	||Data not found	Hs.546390|RPL26L1		A_23_P53588	Hs.306051	WNT5B||Wingless-type MMTV integration site family, member 5B	Hs.546390|RPL26L1
A_23_P137525	Hs.75093	PLOD1||Procollagen-lysine 1, 2-oxoglutarate 5-dioxygenase 1	Hs.546392|PLAC8		A_23_P7853	Hs.225953	CAPN11||Calpain 11	Hs.546392|PLAC8
A_23_P171117	Hs.496544	MORC4||MORC family CW-type zinc finger 4	Hs.546407|CAND1		A_23_P203228	Hs.524082	NLRX1||NLR family member X1	Hs.547172|MAMDC2
A_23_P255978	Data not found	||Data not found	Hs.546408|GOLGA6		A_23_P161727	Hs.709660	HSPB2||Heat shock 27kDa protein 2	Hs.547988|CPEB1
A_23_P203332	Hs.150651	FAM111A||Family with sequence similarity 111, member A	Hs.54680|C1orf51		A_23_P26953	Hs.514199	VAT1||Vesicle amine transport protein 1 homolog (T. californica)	Hs.55028|CENPN
A_23_P133174	Hs.479766	TMEM165||Transmembrane protein 165	Hs.548018|		A_23_P212800	Hs.37055	FGF5||Fibroblast growth factor 5	Hs.55044|PAMR1
A_23_P128698	Hs.18676	SPRY2||Sprouty homolog 2 (Drosophila)	Hs.549577|C2orf49		A_23_P6263	Hs.926	MX2||Myxovirus (influenza virus) resistance 2 (mouse)	Hs.550502|LIAS
A_23_P313380	Hs.304249	UGCG||UDP-glucose ceramide glucosyltransferase	Hs.55016|EPS8L2		A_23_P50786	Hs.466539	CLIP3||CAP-GLY domain containing linker protein 3	Hs.551713|MBP
A_23_P257871	Hs.481980	DAB2||Disabled homolog 2, mitogen-responsive phosphoprotein (Drosophila)	Hs.55205|MYPN		A_23_P86889	Data not found	||Data not found	Hs.553712|LCE1F
A_23_P41948	Hs.368710	CCDC99||Coiled-coil domain containing 99	Hs.552810|PIGM		A_23_P432945	Hs.40098	GREM1||Gremlin 1, cysteine knot superfamily, homolog (Xenopus laevis)	Hs.554883|SUV39H2
A_23_P422703	Hs.657455	NR2F2||Nuclear receptor subfamily 2, group F, member 2	Hs.553723|RNF123		A_23_P67796	Hs.632555	AP1S3||Adaptor-related protein complex 1, sigma 3 subunit	Hs.555866|C1QBP
A_23_P86959	Hs.696238	BIRC2||Baculoviral IAP repeat-containing 2	Hs.554740|FANCB		A_23_P69383	Hs.518200	PARP9||Poly (ADP-ribose) polymerase family, member 9	Hs.555974|JMJD4
A_23_P76488	Hs.707901	EMP1||Epithelial membrane protein 1	Hs.554831|POLR2D		A_23_P404042	Data not found	||Data not found	Hs.557550|NPM1
A_23_P431410	Data not found	||Data not found	Hs.555866|C1QBP		A_23_P161837	Hs.501898	MRVI1||Murine retrovirus integration site 1 homolog	Hs.558468|PDSS1
A_23_P41344	Hs.115263	EREG||Epiregulin	Hs.555910|TOX4		A_23_P502224	Hs.700572	CYB5R3||Cytochrome b5 reductase 3	Hs.558476|DNAJC2
A_23_P24104	Hs.77274	PLAU||Plasminogen activator, urokinase	Hs.555956|NUDT5		A_23_P96965	Hs.712631	SYNC||Syncoilin, intermediate filament protein	Hs.558499|CD320
A_23_P18559	Hs.658245	INPP4B||Inositol polyphosphate-4-phosphatase, type II, 105kDa	Hs.555961|CXorf15		A_23_P401700	Hs.310421	APBB1IP||Amyloid beta (A4) precursor protein-binding, family B, member 1 interacting protein	Hs.55940|SELM
A_23_P49564	Data not found	||Data not found	Hs.556017|C1orf131		A_23_P123662	Hs.371016	TBC1D2||TBC1 domain family, member 2	Hs.55967|SHOX2
A_23_P49724	Data not found	||Data not found	Hs.557550|NPM1		A_23_P210247	Hs.516036	TRIM54||Tripartite motif-containing 54	Hs.559718|AK5
A_23_P87564	Hs.255935	BTG1||B-cell translocation gene 1, anti-proliferative	Hs.558009|SECTM1		A_23_P144326	Hs.591712	ASB5||Ankyrin repeat and SOCS box-containing 5	Hs.56|PRPS1
A_23_P164368	Hs.584945	TNRC6C||Trinucleotide repeat containing 6C	Hs.558308|CEBPE		A_23_P110685	Hs.233160	STC2||Stanniocalcin 2	Hs.567235|RPS26
A_23_P204100	Hs.714737	TBX3||T-box 3	Hs.558364|ORC4L		A_23_P205997	Hs.511703	APH1B||Anterior pharynx defective 1 homolog B (C. elegans)	Hs.567256|AKR1C2
A_23_P132644	Hs.444099	AADACL1||Arylacetamide deacetylase-like 1	Hs.558459|NUDT6		A_23_P48951	Hs.3745	MFGE8||Milk fat globule-EGF factor 8 protein	Hs.567380|FUBP1
A_23_P76450	Data not found	||Data not found	Hs.558476|DNAJC2		A_23_P207703	Data not found	||Data not found	Hs.567385|PRC1
A_23_P201538	Data not found	||Data not found	Hs.558499|CD320		A_23_P6909	Hs.719388	CCRL1||Chemokine (C-C motif) receptor-like 1	Hs.567412|LRRC17
A_23_P352861	Data not found	||Data not found	Hs.558519|ERO1LB		A_23_P392962	Hs.567416	GRAP||GRB2-related adaptor protein	Hs.567416|GRAP
A_23_P119196	Hs.715677	KLF2||Kruppel-like factor 2 (lung)	Hs.558572|LYZL1		A_23_P15876	Hs.628152	ALPK2||Alpha-kinase 2	Hs.567567|NCAPG
A_23_P43810	Hs.713533	LTBP1||Latent transforming growth factor beta binding protein 1	Hs.558799|PSMA3		A_23_P301922	Data not found	||Data not found	Hs.567582|FBXO31
A_23_P35414	Hs.303090	PPP1R3C||Protein phosphatase 1, regulatory (inhibitor) subunit 3C	Hs.559718|AK5		A_23_P142849	Hs.6838	RND3||Rho family GTPase 3	Hs.567598|LBH
A_23_P211468	Hs.644633	TIMP3||TIMP metallopeptidase inhibitor 3	Hs.56|PRPS1		A_23_P385771	Hs.532469	PAOX||Polyamine oxidase (exo-N4-amino)	Hs.568276|IQCD
A_23_P214821	Hs.511899	EDN1||Endothelin 1	Hs.564847|SNRPN		A_23_P116512	Hs.19987	FLJ14213||Protor-2	Hs.568613|SLC25A33
A_23_P214080	Hs.326035	EGR1||Early growth response 1	Hs.567385|PRC1		A_23_P144458	Hs.144114	CAMK2D||Calcium/calmodulin-dependent protein kinase II delta	Hs.569700|RFNG
A_23_P63798	Hs.4055	KLF6||Kruppel-like factor 6	Hs.567419|MGAT4B		A_23_P145874	Hs.489118	SAMD9L||Sterile alpha motif domain containing 9-like	Hs.569713|CCDC45
A_23_P215956	Hs.202453	||C-myc-P64 mRNA, initiating from promoter P0, (HLmyc3.1) partial cds	Hs.567498|C4orf18		A_23_P252462	Hs.301062	GALNT9||UDP-N-acetyl-alpha-D-galactosamine:polypeptide N-acetylgalactosaminyltransferase 9 (GalNAc-T9)	Hs.570855|PDGFC
A_23_P204840	Hs.381099	LCP1||Lymphocyte cytosolic protein 1 (L-plastin)	Hs.567567|NCAPG		A_23_P65817	Data not found	||Data not found	Hs.571841|RPL7
A_23_P143693	Hs.601143	SH3BP1||SH3-domain binding protein 1	Hs.567598|LBH		A_23_P157136	Hs.655515	SCIN||Scinderin	Hs.5719|NCAPD2
A_23_P99853	Data not found	||Data not found	Hs.568006|RNASEH1		A_23_P3221	Hs.511251	SQRDL||Sulfide quinone reductase-like (yeast)	Hs.572318|TIPIN
A_23_P107048	Hs.679409	||CDNA clone IMAGE:3636371	Hs.568613|SLC25A33		A_23_P162547	Hs.75535	MYL2||Myosin, light chain 2, regulatory, cardiac, slow	Hs.575032|MLF1IP
A_23_P71033	Hs.329266	HIP1||Huntingtin interacting protein 1	Hs.569713|CCDC45		A_23_P255701	Hs.579264	LRRC48||Leucine rich repeat containing 48	Hs.576320|C4orf34
A_23_P7397	Hs.657953	PCDHB10||Protocadherin beta 10	Hs.570855|PDGFC		A_23_P202837	Hs.523852	CCND1||Cyclin D1	Hs.57813|ZNRD1
A_23_P106472	Hs.454640	LOC727751||Similar to cis-Golgi matrix protein GM130	Hs.572318|TIPIN		A_23_P256033	Hs.433839	EEF1A2||Eukaryotic translation elongation factor 1 alpha 2	Hs.579264|LRRC48
A_23_P391185	Hs.136280	KLF16||Kruppel-like factor 16	Hs.575032|MLF1IP		A_23_P50498	Data not found	||Data not found	Hs.57988|RHBDF1
A_23_P25790	Hs.155912	CDH24||Cadherin-like 24	Hs.575631|TRIM14		A_23_P98659	Data not found	||Data not found	Hs.5836|MRPS23
A_23_P98581	Hs.502745	FADS2||Fatty acid desaturase 2	Hs.578684|LRRC28		A_23_P6688	Hs.656657	ANO10||Anoctamin 10	Hs.58373|C16orf91
A_23_P255418	Hs.8619	SOX18||SRY (sex determining region Y)-box 18	Hs.57988|RHBDF1		A_23_P4286	Hs.441975	XAF1||XIAP associated factor 1	Hs.583805|MAK16
A_23_P130604	Data not found	||Data not found	Hs.583348|INHBA		A_23_P166336	Data not found	||Data not found	Hs.584242|C9orf46
A_23_P90339	Hs.115232	SF3A2||Splicing factor 3a, subunit 2, 66kDa	Hs.5836|MRPS23		A_23_P20606	Hs.530275	NIPSNAP3A||Nipsnap homolog 3A (C. elegans)	Hs.584784|NUP88
A_23_P206466	Hs.643537	CASKIN1||CASK interacting protein 1	Hs.583855|SNX6		A_23_P39885	Hs.368912	DPP4||Dipeptidyl-peptidase 4	Hs.584801|SFRS2
A_23_P13993	Hs.524660	GOLGA2L1||Golgi autoantigen, golgin subfamily a, 2-like 1	Hs.58414|FLNC		A_23_P215956	Hs.202453	||C-myc-P64 mRNA, initiating from promoter P0, (HLmyc3.1) partial cds	Hs.584905|ATL1
A_23_P78428	Hs.464896	ZNF397OS||Zinc finger protein 397 opposite strand	Hs.584801|SFRS2		A_23_P51339	Hs.13852	DNAJB4||DnaJ (Hsp40) homolog, subfamily B, member 4	Hs.584909|SCAND1
A_23_P94067	Hs.615360	ZKSCAN1||Zinc finger with KRAB and SCAN domains 1	Hs.584863|MTMR15		A_23_P171062	Hs.377070	GRIA3||Glutamate receptor, ionotrophic, AMPA 3	Hs.585017|DUSP15
A_23_P145191	Hs.655467	POLH||Polymerase (DNA directed), eta	Hs.584881|FAM162A		A_23_P107401	Hs.633514	TIMP2||TIMP metallopeptidase inhibitor 2	Hs.585540|MAP6
A_23_P144326	Hs.591712	ASB5||Ankyrin repeat and SOCS box-containing 5	Hs.584945|TNRC6C		A_23_P203630	Hs.352	FOLR3||Folate receptor 3 (gamma)	Hs.585944|CHAC2
A_23_P250619	Hs.187459	ZDHHC14||Zinc finger, DHHC-type containing 14	Hs.585540|MAP6		A_23_P153540	Hs.165803	FAM83E||Family with sequence similarity 83, member E	Hs.58785|ANO4
A_23_P70660	Hs.10784	FAM46A||Family with sequence similarity 46, member A	Hs.585944|CHAC2		A_23_P19673	Hs.510078	SGK1||Serum/glucocorticoid regulated kinase 1	Hs.58974|CCNA2
A_23_P166246	Hs.282326	RCAN1||Regulator of calcineurin 1	Hs.58633|VMA21		A_23_P350719	Data not found	||Data not found	Hs.590896|MRPL30
A_23_P127883	Hs.502182	BDNF||Brain-derived neurotrophic factor	Hs.589862|UTP6		A_23_P31287	Data not found	||Data not found	Hs.590900|MRPS9
A_23_P110712	Hs.171695	DUSP1||Dual specificity phosphatase 1	Hs.590900|MRPS9		A_23_P205493	Hs.525232	LRP10||Low density lipoprotein receptor-related protein 10	Hs.590943|TMEM190
A_23_P214969	Hs.82071	CITED2||Cbp/p300-interacting transactivator, with Glu/Asp-rich carboxy-terminal domain, 2	Hs.590970|AXL		A_23_P388932	Data not found	||Data not found	Hs.590958|FOSB
A_23_P166686	Hs.426312	AMOTL2||Angiomotin like 2	Hs.591003|NIPA2		A_23_P86810	Hs.100915	PEX16||Peroxisomal biogenesis factor 16	Hs.591033|MMP19
A_23_P375524	Hs.490235	LCE1D||Late cornified envelope 1D	Hs.591133|FBN1		A_23_P161439	Hs.642660	C10orf116||Chromosome 10 open reading frame 116	Hs.591054|BID
A_23_P32253	Hs.79334	NFIL3||Nuclear factor, interleukin 3 regulated	Hs.591160|EPS8		A_23_P85922	Data not found	||Data not found	Hs.591084|FANCG
A_23_P88589	Hs.657455	NR2F2||Nuclear receptor subfamily 2, group F, member 2	Hs.591185|PITPNC1		A_23_P71905	Hs.522433	METTL11A||Methyltransferase like 11A	Hs.591110|IDH3A
A_23_P252052	Hs.104672	FILIP1L||Filamin A interacting protein 1-like	Hs.591198|EVI2A		A_23_P163446	Hs.194301	MAP1A||Microtubule-associated protein 1A	Hs.591133|FBN1
A_23_P89431	Hs.303649	CCL2||Chemokine (C-C motif) ligand 2	Hs.591286|PTX3		A_23_P201483	Hs.643566	MAPKAPK2||Mitogen-activated protein kinase-activated protein kinase 2	Hs.591145|MANSC1
A_23_P250063	Hs.477114	PHLDB2||Pleckstrin homology-like domain, family B, member 2	Hs.591293|ALCAM		A_23_P351270	Data not found	||Data not found	Hs.591156|CREBL2
A_23_P123645	Hs.304249	UGCG||UDP-glucose ceramide glucosyltransferase	Hs.591318|BOC		A_23_P93240	Data not found	||Data not found	Hs.591171|COX11
A_23_P100754	Hs.705442	SMURF2||SMAD specific E3 ubiquitin protein ligase 2	Hs.591346|CTGF		A_23_P91829	Hs.203691	DCBLD2||Discoidin, CUB and LCCL domain containing 2	Hs.591290|PODXL2
A_23_P143143	Hs.180919	ID2||Inhibitor of DNA binding 2, dominant negative helix-loop-helix protein	Hs.591347|TPD52L1		A_23_P202448	Hs.522891	CXCL12||Chemokine (C-X-C motif) ligand 12 (stromal cell-derived factor 1)	Hs.591333|NDUFAF4
A_23_P24129	Hs.40499	DKK1||Dickkopf homolog 1 (Xenopus laevis)	Hs.591457|POLR3C		A_23_P203882	Hs.591033	MMP19||Matrix metallopeptidase 19	Hs.591347|TPD52L1
A_23_P258231	Hs.658304	DCBLD1||Discoidin, CUB and LCCL domain containing 1	Hs.591506|MYCBP		A_23_P89334	Hs.711142	MYH13||Myosin, heavy chain 13, skeletal muscle	Hs.591358|CSTF2T
A_23_P253345	Hs.591849	C8orf4||Chromosome 8 open reading frame 4	Hs.591518|KDM1		A_23_P51487	Hs.62661	GBP1||Guanylate binding protein 1, interferon-inducible, 67kDa	Hs.591363|ZWINT
A_23_P46429	Hs.8867	CYR61||Cysteine-rich, angiogenic inducer, 61	Hs.591642|BARD1		A_23_P30848	Hs.650174	HLA-E||Major histocompatibility complex, class I, E	Hs.591405|DDX20
A_23_P64873	Hs.718429	DCN||Decorin	Hs.591668|LRTM1		A_23_P88351	Hs.584905	ATL1||Atlastin GTPase 1	Hs.591458|UCHL5
A_23_P92230	Hs.715600	TSC22D2||TSC22 domain family, member 2	Hs.591706|TSPAN5		A_23_P110712	Hs.171695	DUSP1||Dual specificity phosphatase 1	Hs.591506|MYCBP
A_23_P21376	Hs.603842	MAGI2||Membrane associated guanylate kinase, WW and PDZ domain containing 2	Hs.591712|ASB5		A_23_P425236	Hs.432395	GPR39||G protein-coupled receptor 39	Hs.591518|KDM1
A_23_P36738	Hs.528703	ANKRD13A||Ankyrin repeat domain 13A	Hs.591731|HNRNPAB		A_23_P423957	Hs.623974	FBXL18||F-box and leucine-rich repeat protein 18	Hs.591605|TMBIM1
A_23_P104151	Hs.714376	TMEM69||Transmembrane protein 69	Hs.591757|NDUFAF2		A_23_P148541	Hs.534310	CTAG1B||Cancer/testis antigen 1B	Hs.591654|POU1F1
A_23_P74278	Hs.198072	PDE4B||Phosphodiesterase 4B, cAMP-specific (phosphodiesterase E4 dunce homolog, Drosophila)	Hs.591761|HOMER1		A_23_P106322	Hs.547988	CPEB1||Cytoplasmic polyadenylation element binding protein 1	Hs.591691|PCDH18
A_23_P40240	Hs.252549	CTSZ||Cathepsin Z	Hs.591767|CETN3		A_23_P385295	Data not found	||Data not found	Hs.591697|MAD2L1
A_23_P46760	Hs.279463	GDF2||Growth differentiation factor 2	Hs.591774|ERBB2IP		A_23_P46149	Hs.498160	GPR137B||G protein-coupled receptor 137B	Hs.591710|DDX60
A_23_P136041	Hs.654556	PRKG1||Protein kinase, cGMP-dependent, type I	Hs.591849|C8orf4		A_23_P82585	Data not found	||Data not found	Hs.591712|ASB5
A_23_P54846	Hs.146393	HERPUD1||Homocysteine-inducible, endoplasmic reticulum stress-inducible, ubiquitin-like domain member 1	Hs.591947|ST3GAL4		A_23_P322701	Hs.446357	FAM177A1||Family with sequence similarity 177, member A1	Hs.591757|NDUFAF2
A_23_P46470	Hs.605445	ERRFI1||ERBB receptor feedback inhibitor 1	Hs.592009|VPS33A		A_23_P7313	Hs.313	SPP1||Secreted phosphoprotein 1	Hs.591761|HOMER1
A_23_P139704	Hs.298654	DUSP6||Dual specificity phosphatase 6	Hs.592082|AXIN1		A_23_P60802	Data not found	||Data not found	Hs.591768|BTF3
A_23_P142849	Hs.6838	RND3||Rho family GTPase 3	Hs.592116|FAM64A		A_23_P203475	Hs.434044	PRKCDBP||Protein kinase C, delta binding protein	Hs.591931|DDX10
A_23_P120845	Hs.437638	XBP1||X-box binding protein 1	Hs.592121|RABEP1		A_23_P2492	Hs.458355	C1S||Complement component 1, s subcomponent	Hs.592004|PUS1
A_23_P58658	Hs.532082	IL6ST||Interleukin 6 signal transducer (gp130, oncostatin M receptor)	Hs.592225|ARMCX3		A_23_P363348	Hs.133892	TPM1||Tropomyosin 1 (alpha)	Hs.592116|FAM64A
A_23_P13740	Hs.655301	NAV3||Neuron navigator 3	Hs.59236|ANKRD27		A_23_P12549	Hs.310421	APBB1IP||Amyloid beta (A4) precursor protein-binding, family B, member 1 interacting protein	Hs.592212|TYMP
A_23_P210608	Hs.155040	ZNF217||Zinc finger protein 217	Hs.594084|ANKHD1		A_23_P111194	Hs.485158	SPDEF||SAM pointed domain containing ets transcription factor	Hs.592338|TYMS
A_23_P117163	Hs.508021	RCBTB1||Regulator of chromosome condensation (RCC1) and BTB (POZ) domain containing protein 1	Hs.594481|SERPINB2		A_23_P162047	Hs.292156	DKK3||Dickkopf homolog 3 (Xenopus laevis)	Hs.59236|ANKRD27
A_23_P150016	Hs.2128	DUSP5||Dual specificity phosphatase 5	Hs.594708|SH3PXD2A		A_23_P36825	Hs.631733	GPRC5A||G protein-coupled receptor, family C, group 5, member A	Hs.593382|TGOLN2
A_23_P256391	Hs.344151	GOLGA4||Golgi autoantigen, golgin subfamily a, 4	Hs.595053|HSPD1		A_23_P217831	Hs.518662	FAM129A||Family with sequence similarity 129, member A	Hs.593833|DDR2
A_23_P74799	Hs.656870	SLC25A24||Solute carrier family 25 (mitochondrial carrier; phosphate carrier), member 24	Hs.59506|DMRT2		A_23_P28697	Hs.368805	HAAO||3-hydroxyanthranilate 3,4-dioxygenase	Hs.594180|NFIA
A_23_P159952	Hs.334370	BEX1||Brain expressed, X-linked 1	Hs.595072|TOMM22		A_23_P1461	Hs.332706	OPTN||Optineurin	Hs.594481|SERPINB2
A_23_P501007	Data not found	||Data not found	Hs.596449|SERPINH1		A_23_P201030	Hs.282997	GBA||Glucosidase, beta; acid (includes glucosylceramidase)	Hs.595053|HSPD1
A_23_P11331	Hs.389734	TCEAL8||Transcription elongation factor A (SII)-like 8	Hs.596461|IDH2		A_23_P212400	Hs.129910	HYAL3||Hyaluronoglucosaminidase 3	Hs.595056|RPL23AP7
A_23_P205188	Hs.317593	TMCO3||Transmembrane and coiled-coil domains 3	Hs.596514|ATP6V0B		A_23_P219079	Hs.65641	SAMD9||Sterile alpha motif domain containing 9	Hs.595072|TOMM22
A_23_P353035	Hs.479808	IGFBP7||Insulin-like growth factor binding protein 7	Hs.596572|SR140		A_23_P51105	Hs.699247	CRIM1||Cysteine rich transmembrane BMP regulator 1 (chordin-like)	Hs.595669|NCBP1
A_23_P502224	Hs.700572	CYB5R3||Cytochrome b5 reductase 3	Hs.601143|SH3BP1		A_23_P140907	Hs.288940	TMEM8||Transmembrane protein 8 (five membrane-spanning domains)	Hs.596479|CCNJ
A_23_P126388	Hs.109051	SH3BGRL3||SH3 domain binding glutamic acid-rich protein like 3	Hs.601293|LOC644215		A_23_P16239	Hs.465929	CNN1||Calponin 1, basic, smooth muscle	Hs.596982|POLM
A_23_P150789	Hs.25338	PRSS23||Protease, serine, 23	Hs.602571|EXOSC3		A_23_P74493	Hs.202522	C1orf85||Chromosome 1 open reading frame 85	Hs.597422|SLC17A5
A_23_P38574	Hs.462998	IGFBP4||Insulin-like growth factor binding protein 4	Hs.603154|GPRASP2		A_23_P118983	Hs.293274	APCDD1||Adenomatosis polyposis coli down-regulated 1	Hs.597656|MSH2
A_23_P130948	Hs.646353	PSG11||Pregnancy specific beta-1-glycoprotein 11	Hs.603842|MAGI2		A_23_P115059	Hs.491234	RIT1||Ras-like without CAAX 1	Hs.602571|EXOSC3
A_23_P74359	Hs.108080	CSRP1||Cysteine and glycine-rich protein 1	Hs.604479|HEXA		A_23_P119185	Hs.12	CEACAM4||Carcinoembryonic antigen-related cell adhesion molecule 4	Hs.603111|RND2
A_23_P423384	Hs.522110	CREB3||CAMP responsive element binding protein 3	Hs.604588|SMAD1		A_23_P91187	Hs.473286	GMEB2||Glucocorticoid modulatory element binding protein 2	Hs.604001|HNRNPH1
A_23_P114929	Hs.517768	BRP44||Brain protein 44	Hs.605445|ERRFI1		A_23_P38574	Hs.462998	IGFBP4||Insulin-like growth factor binding protein 4	Hs.604588|SMAD1
A_23_P153733	Hs.654415	PSG5||Pregnancy specific beta-1-glycoprotein 5	Hs.60640|VWCE		A_23_P253131	Hs.146668	SERINC1||Serine incorporator 1	Hs.605445|ERRFI1
A_23_P19691	Hs.486589	HEBP2||Heme binding protein 2	Hs.607819|SLC25A32		A_23_P104193	Hs.643813	ITGB1||Integrin, beta 1 (fibronectin receptor, beta polypeptide, antigen CD29 includes MDF2, MSK12)	Hs.607212|IGFBP5
A_23_P251104	Hs.438953	SGCB||Sarcoglycan, beta (43kDa dystrophin-associated glycoprotein)	Hs.610979|		A_23_P210433	Data not found	||Data not found	Hs.6076|COPS3
A_23_P20606	Hs.530275	NIPSNAP3A||Nipsnap homolog 3A (C. elegans)	Hs.612385|NEXN		A_23_P501007	Data not found	||Data not found	Hs.6093|ARRDC4
A_23_P151690	Hs.509451	ACTR10||Actin-related protein 10 homolog (S. cerevisiae)	Hs.61472|BOLA3		A_23_P58801	Hs.526902	RGMB||RGM domain family, member B	Hs.612084|ZHX1
A_23_P123071	Hs.212332	CAV2||Caveolin 2	Hs.615360|ZKSCAN1		A_23_P42575	Hs.490203	CALD1||Caldesmon 1	Hs.613351|KIF22
A_23_P216966	Hs.201978	PTGS1||Prostaglandin-endoperoxide synthase 1 (prostaglandin G/H synthase and cyclooxygenase)	Hs.616962|GDF15		A_23_P163467	Data not found	||Data not found	Hs.61441|RBM27
A_23_P204958	Hs.78960	LATS2||LATS, large tumor suppressor, homolog 2 (Drosophila)	Hs.62180|ANLN		A_23_P1126	Hs.705413	LEPR||Leptin receptor	Hs.615092|NUSAP1
A_23_P43175	Hs.469615	38604||Septin 10	Hs.62192|F3		A_23_P20864	Hs.653262	ANGPTL2||Angiopoietin-like 2	Hs.616962|GDF15
A_23_P101093	Hs.408434	COPZ2||Coatomer protein complex, subunit zeta 2	Hs.623974|FBXL18		A_23_P52101	Hs.334832	CYB5R1||Cytochrome b5 reductase 1	Hs.62192|F3
A_23_P122052	Hs.289044	GPX8||Glutathione peroxidase 8 (putative)	Hs.624002|AGPAT5		A_23_P21574	Hs.37916	DPP7||Dipeptidyl-peptidase 7	Hs.623974|FBXL18
A_23_P134454	Data not found	||Data not found	Hs.624291|BAX		A_23_P78353	Hs.194777	MEP1B||Meprin A, beta	Hs.624|IL8
A_23_P108785	Hs.433512	ACTR3||ARP3 actin-related protein 3 homolog (yeast)	Hs.62604|SPOCD1		A_23_P133684	Hs.31712	RRAGD||Ras-related GTP binding D	Hs.624002|AGPAT5
A_23_P200001	Hs.612385	NEXN||Nexilin (F actin binding protein)	Hs.62661|GBP1		A_23_P131375	Hs.274415	PQLC3||PQ loop repeat containing 3	Hs.624291|BAX
A_23_P208389	Hs.590970	AXL||AXL receptor tyrosine kinase	Hs.626637|LOXL2		A_23_P204630	Hs.201034	NTN4||Netrin 4	Hs.62661|GBP1
A_23_P84018	Hs.110364	PPIC||Peptidylprolyl isomerase C (cyclophilin C)	Hs.628152|ALPK2		A_23_P61318	Hs.16757	GKN2||Gastrokine 2	Hs.628152|ALPK2
A_23_P142631	Hs.709461	FKBP1B||FK506 binding protein 1B, 12.6 kDa	Hs.628678|VIM		A_23_P259490	Hs.655020	MXD4||MAX dimerization protein 4	Hs.631549|SEPW1
A_23_P54000	Hs.583855	SNX6||Sorting nexin 6	Hs.628831|DECR2		A_23_P56930	Hs.704007	RTN4||Reticulon 4	Hs.631580|UBA2
A_23_P206000	Hs.410388	LACTB||Lactamase, beta	Hs.62919|BATF3		A_23_P315241	Hs.270291	ACTN4||Actinin, alpha 4	Hs.631627|CHERP
A_23_P410159	Hs.523652	PAQR7||Progestin and adipoQ receptor family member VII	Hs.631504|RASSF2		A_23_P212782	Hs.128199	38605||Septin 11	Hs.631699|BUB1B
A_23_P83028	Hs.388918	RECK||Reversion-inducing-cysteine-rich protein with kazal motifs	Hs.631580|UBA2		A_23_P213386	Hs.201641	BASP1||Brain abundant, membrane attached signal protein 1	Hs.631733|GPRC5A
A_23_P500900	Hs.660076	ZNF19||Zinc finger protein 19	Hs.631591|ZNF382		A_23_P312286	Hs.516998	DEFB119||Defensin, beta 119	Hs.631967|CENPH
A_23_P127948	Hs.441047	ADM||Adrenomedullin	Hs.631597|CACNG7		A_23_P71821	Hs.428027	PBX3||Pre-B-cell leukemia homeobox 3	Hs.631971|MRPS36
A_23_P115059	Hs.491234	RIT1||Ras-like without CAAX 1	Hs.631618|TPM4		A_23_P141055	Hs.513530	TGFB1I1||Transforming growth factor beta 1 induced transcript 1	Hs.632102|C1QTNF5
A_23_P54055	Hs.655832	JUB||Jub, ajuba homolog (Xenopus laevis)	Hs.631630|PRKACA		A_23_P19611	Hs.409934	HLA-DQB1||Major histocompatibility complex, class II, DQ beta 1	Hs.632176|38595
A_23_P141717	Hs.695999	C18orf10||Chromosome 18 open reading frame 10	Hs.631633|ELOF1		A_23_P316601	Hs.491234	RIT1||Ras-like without CAAX 1	Hs.632191|DCTPP1
A_23_P141362	Hs.142912	FZD2||Frizzled homolog 2 (Drosophila)	Hs.631655|LEPREL2		A_23_P115523	Hs.555974	JMJD4||Jumonji domain containing 4	Hs.632258|IFI35
A_23_P17053	Hs.211238	IL1F9||Interleukin 1 family, member 9	Hs.631693|LYSMD2		A_23_P112102	Hs.118983	GSDMD||Gasdermin D	Hs.632267|SDC4
A_23_P81867	Hs.352225	HIST1H2AH||Histone cluster 1, H2ah	Hs.631750|PRR11		A_23_P34744	Hs.632466	CTSK||Cathepsin K	Hs.632282|SLC25A5
A_23_P114172	Hs.351798	TBC1D8B||TBC1 domain family, member 8B (with GRAM domain)	Hs.631789|SETDB2		A_23_P142096	Data not found	||Data not found	Hs.632398|DPH2
A_23_P402899	Hs.709347	SLFN5||Schlafen family member 5	Hs.631967|CENPH		A_23_P31176	Hs.719309	TMEM140||Transmembrane protein 140	Hs.632466|CTSK
A_23_P150609	Hs.272259	IGF2||Insulin-like growth factor 2 (somatomedin A)	Hs.631991|HLA-DOA		A_23_P216023	Hs.369675	ANGPT1||Angiopoietin 1	Hs.632527|SLC35F5
A_23_P33196	Hs.445827	COL5A2||Collagen, type V, alpha 2	Hs.631995|SLC39A7		A_23_P30363	Hs.519568	P4HA2||Prolyl 4-hydroxylase, alpha polypeptide II	Hs.632535|SSB
A_23_P70915	Hs.363308	ORAI2||ORAI calcium release-activated calcium modulator 2	Hs.632041|EXOSC4		A_23_P162640	Hs.524250	GABARAPL1||GABA(A) receptor-associated protein like 1	Hs.632555|AP1S3
A_23_P128706	Hs.649497	DYNC1H1||Dynein, cytoplasmic 1, heavy chain 1	Hs.632177|MVP		A_23_P112974	Hs.55967	SHOX2||Short stature homeobox 2	Hs.632578|ZNF639
A_23_P15876	Hs.628152	ALPK2||Alpha-kinase 2	Hs.632191|DCTPP1		A_23_P110892	Hs.597422	SLC17A5||Solute carrier family 17 (anion/sugar transporter), member 5	Hs.632703|RPL41
A_23_P38446	Hs.76090	TNFAIP1||Tumor necrosis factor, alpha-induced protein 1 (endothelial)	Hs.632219|SOLH		A_23_P218753	Hs.105642	GNB1L||Guanine nucleotide binding protein (G protein), beta polypeptide 1-like	Hs.632717|MYL6
A_23_P156417	Hs.132902	CAP2||CAP, adenylate cyclase-associated protein, 2 (yeast)	Hs.632238|INPP5K		A_23_P36554	Hs.505654	ITGA5||Integrin, alpha 5 (fibronectin receptor, alpha polypeptide)	Hs.632828|HNRNPH2
A_23_P166087	Hs.631504	RASSF2||Ras association (RalGDS/AF-6) domain family member 2	Hs.632249|MPDU1		A_23_P30069	Hs.535011	DDX60L||DEAD (Asp-Glu-Ala-Asp) box polypeptide 60-like	Hs.63290|HACL1
A_23_P252549	Data not found	||Data not found	Hs.632268|DSN1		A_23_P141394	Hs.463964	WIPI1||WD repeat domain, phosphoinositide interacting 1	Hs.632956|HNRNPA3P1
A_23_P421423	Hs.525607	TNFAIP2||Tumor necrosis factor, alpha-induced protein 2	Hs.632282|SLC25A5		A_23_P75056	Hs.524134	GATA3||GATA binding protein 3	Hs.633087|
A_23_P148446	Hs.379466	UBE2A||Ubiquitin-conjugating enzyme E2A (RAD6 homolog)	Hs.632348|SLC7A8		A_23_P60296	Hs.494192	OSTF1||Osteoclast stimulating factor 1	Hs.633514|TIMP2
A_23_P168490	Hs.706966	HERPUD2||HERPUD family member 2	Hs.632367|GPR157		A_23_P47682	Hs.523467	NRIP3||Nuclear receptor interacting protein 3	Hs.634680|GPN3
A_23_P131308	Hs.516700	CYP27A1||Cytochrome P450, family 27, subfamily A, polypeptide 1	Hs.632415|PLK3		A_23_P254254	Hs.31074	SGSH||N-sulfoglucosamine sulfohydrolase	Hs.642660|C10orf116
A_23_P14255	Data not found	||Data not found	Hs.632535|SSB		A_23_P389569	Hs.21837	SEZ6||Seizure related 6 homolog (mouse)	Hs.642966|TFAM
A_23_P204630	Hs.201034	NTN4||Netrin 4	Hs.632685|TRUB2		A_23_P205348	Hs.510368	TCL6||T-cell leukemia/lymphoma 6	Hs.643005|SLC40A1
A_23_P300033	Hs.74615	PDGFRA||Platelet-derived growth factor receptor, alpha polypeptide	Hs.632704|TSFM		A_23_P72961	Hs.56	PRPS1||Phosphoribosyl pyrophosphate synthetase 1	Hs.643436|ZNF146
A_23_P23454	Data not found	||Data not found	Hs.632717|MYL6		A_23_P16516	Hs.501296	ARID3A||AT rich interactive domain 3A (BRIGHT-like)	Hs.643480|WDR54
A_23_P121250	Hs.518475	EIF4A2||Eukaryotic translation initiation factor 4A, isoform 2	Hs.632731|MYL6B		A_23_P111260	Hs.153952	NT5E||5'-nucleotidase, ecto (CD73)	Hs.643526|NUP160
A_23_P213102	Hs.151220	PALLD||Palladin, cytoskeletal associated protein	Hs.63287|CA9		A_23_P80252	Hs.289106	EMID1||EMI domain containing 1	Hs.643566|MAPKAPK2
A_23_P73801	Hs.95243	TCEAL1||Transcription elongation factor A (SII)-like 1	Hs.633087|		A_23_P206899	Hs.258212	TMEM159||Transmembrane protein 159	Hs.643744|UBP1
A_23_P20852	Hs.175905	AUH||AU RNA binding protein/enoyl-Coenzyme A hydratase	Hs.634680|GPN3		A_23_P167027	Hs.1019	PTH1R||Parathyroid hormone 1 receptor	Hs.643754|MED1
A_23_P50907	Hs.436873	ITGAV||Integrin, alpha V (vitronectin receptor, alpha polypeptide, antigen CD51)	Hs.63841|KBTBD7		A_23_P56630	Data not found	||Data not found	Hs.643813|ITGB1
A_23_P75260	Hs.522895	RASSF4||Ras association (RalGDS/AF-6) domain family member 4	Hs.643130|PAWR		A_23_P75369	Hs.495985	TCIRG1||T-cell, immune regulator 1, ATPase, H+ transporting, lysosomal V0 subunit A3	Hs.643951|PPM1G
A_23_P129503	Hs.632219	SOLH||Small optic lobes homolog (Drosophila)	Hs.643357|ADAMTS1		A_23_P55288	Hs.113874	OMG||Oligodendrocyte myelin glycoprotein	Hs.644125|KCTD12
A_23_P41340	Data not found	||Data not found	Hs.643537|CASKIN1		A_23_P32320	Hs.298351	ASPSCR1||Alveolar soft part sarcoma chromosome region, candidate 1	Hs.644217|PNRC2
A_23_P72180	Hs.546407	CAND1||Cullin-associated and neddylation-dissociated 1	Hs.643580|PRPF40A		A_23_P56785	Hs.37009	ALPI||Alkaline phosphatase, intestinal	Hs.644420|TAOK3
A_23_P29515	Hs.518123	TFG||TRK-fused gene	Hs.643683|ITM2B		A_23_P160117	Hs.154210	S1PR1||Sphingosine-1-phosphate receptor 1	Hs.644599|GPRC5D
A_23_P149562	Hs.483238	ARHGAP29||Rho GTPase activating protein 29	Hs.643813|ITGB1		A_23_P97623	Hs.532461	RRAGC||Ras-related GTP binding C	Hs.644628|RPL4
A_23_P215406	Hs.413812	RAC1||Ras-related C3 botulinum toxin substrate 1 (rho family, small GTP binding protein Rac1)	Hs.643951|PPM1G		A_23_P258132	Hs.369422	MXRA5||Matrix-remodelling associated 5	Hs.646353|PSG11
A_23_P212229	Hs.719100	ARL8B||ADP-ribosylation factor-like 8B	Hs.644125|KCTD12		A_23_P125233	Hs.465929	CNN1||Calponin 1, basic, smooth muscle	Hs.647064|RARRES2
A_23_P19663	Hs.591346	CTGF||Connective tissue growth factor	Hs.644633|TIMP3		A_23_P21150	Data not found	||Data not found	Hs.647086|REPIN1
A_23_P11806	Hs.523446	COL11A1||Collagen, type XI, alpha 1	Hs.645184|ARL2BP		A_23_P104351	Data not found	||Data not found	Hs.647120|MLL3
A_23_P129704	Data not found	||Data not found	Hs.646353|PSG11		A_23_P83098	Hs.76392	ALDH1A1||Aldehyde dehydrogenase 1 family, member A1	Hs.647419|CD68
A_23_P212696	Hs.269512	FSTL1||Follistatin-like 1	Hs.646575|PSMD12		A_23_P211926	Data not found	||Data not found	Hs.647707|DARS2
A_23_P156645	Hs.512152	HLA-G||Major histocompatibility complex, class I, G	Hs.646856|KIF15		A_23_P139166	Hs.97644	SCGB2A1||Secretoglobin, family 2A, member 1	Hs.650174|HLA-E
A_23_P126953	Hs.485899	CTTNBP2NL||CTTNBP2 N-terminal like	Hs.647086|REPIN1		A_23_P384072	Hs.279953	EPN1||Epsin 1	Hs.652235|PSCA
A_23_P151267	Hs.525419	LIMA1||LIM domain and actin binding 1	Hs.647370|MT1M		A_23_P120883	Hs.517581	HMOX1||Heme oxygenase (decycling) 1	Hs.652308|MTHFD1
A_23_P159382	Hs.189641	SEC24D||SEC24 family, member D (S. cerevisiae)	Hs.647371|MT2A		A_23_P251065	Hs.700572	CYB5R3||Cytochrome b5 reductase 3	Hs.65234|DDX27
A_23_P22926	Hs.709208	GNB1||Guanine nucleotide binding protein (G protein), beta polypeptide 1	Hs.649497|DYNC1H1		A_23_P170696	Hs.402752	TAF15||TAF15 RNA polymerase II, TATA box binding protein (TBP)-associated factor, 68kDa	Hs.653162|FASTKD3
A_23_P70571	Hs.631995	SLC39A7||Solute carrier family 39 (zinc transporter), member 7	Hs.651219|NDUFA5		A_23_P27784	Hs.661752	GP6||Glycoprotein VI (platelet)	Hs.653163|TAF9
A_23_P47077	Hs.523309	BAG3||BCL2-associated athanogene 3	Hs.653262|ANGPTL2		A_23_P122815	Hs.718425	CALU||Calumenin	Hs.653262|ANGPTL2
A_23_P500998	Hs.659350	HOXA9||Homeobox A9	Hs.65436|LOXL1		A_23_P202408	Hs.51891	HERC4||Hect domain and RLD 4	Hs.654354|CD99
A_23_P16239	Hs.465929	CNN1||Calponin 1, basic, smooth muscle	Hs.654400|IMPDH2		A_23_P214950	Hs.201446	PERP||PERP, TP53 apoptosis effector	Hs.654379|CD151
A_23_P166640	Hs.716493	ARL6IP5||ADP-ribosylation-like factor 6 interacting protein 5	Hs.654415|PSG5		A_23_P7342	Data not found	||Data not found	Hs.654386|CDH13
A_23_P83098	Hs.76392	ALDH1A1||Aldehyde dehydrogenase 1 family, member A1	Hs.654420|POU2F2		A_23_P107356	Data not found	||Data not found	Hs.654404|HLA-C
A_23_P104492	Hs.524491	PAPSS2||3'-phosphoadenosine 5'-phosphosulfate synthase 2	Hs.654423|ABO		A_23_P114929	Hs.517768	BRP44||Brain protein 44	Hs.654413|PSG3
A_23_P207301	Hs.631750	PRR11||Proline rich 11	Hs.654427|DHODH		A_23_P213860	Hs.484289	FLJ10404||Hypothetical protein FLJ10404	Hs.654414|PSG6
A_23_P142527	Hs.443625	COL3A1||Collagen, type III, alpha 1	Hs.654463|GEM		A_23_P87199	Hs.524910	FTH1||Ferritin, heavy polypeptide 1	Hs.654415|PSG5
A_23_P85460	Hs.525324	CDKN2C||Cyclin-dependent kinase inhibitor 2C (p18, inhibits CDK4)	Hs.654471|ZNF91		A_23_P42642	Hs.533139	C7orf43||Chromosome 7 open reading frame 43	Hs.654427|DHODH
A_23_P89020	Hs.315137	AARS||Alanyl-tRNA synthetase	Hs.654529|AP3M2		A_23_P122007	Hs.482976	C5orf30||Chromosome 5 open reading frame 30	Hs.654432|ACTN3
A_23_P210428	Hs.504687	MYL9||Myosin, light chain 9, regulatory	Hs.654543|TUBB2A		A_23_P43841	Hs.180142	CALML5||Calmodulin-like 5	Hs.654465|GCLC
A_23_P29555	Hs.166924	SEC13||SEC13 homolog (S. cerevisiae)	Hs.654556|PRKG1		A_23_P65678	Hs.591133	FBN1||Fibrillin 1	Hs.654527|PTPN2
A_23_P97932	Hs.461420	MSRB2||Methionine sulfoxide reductase B2	Hs.654568|KRT19		A_23_P30631	Data not found	||Data not found	Hs.654534|CHN1
A_23_P100703	Hs.150136	MAPK7||Mitogen-activated protein kinase 7	Hs.654572|LAMA4		A_23_P257871	Hs.481980	DAB2||Disabled homolog 2, mitogen-responsive phosphoprotein (Drosophila)	Hs.654543|TUBB2A
A_23_P202170	Hs.500842	MGEA5||Meningioma expressed antigen 5 (hyaluronidase)	Hs.654596|ZBTB6		A_23_P76126	Data not found	||Data not found	Hs.654568|KRT19
A_23_P329198	Data not found	||Data not found	Hs.654599|NUCB2		A_23_P308147	Hs.24379	TRAPPC1||Trafficking protein particle complex 1	Hs.654581|PRPS2
A_23_P92410	Hs.141125	CASP3||Caspase 3, apoptosis-related cysteine peptidase	Hs.654622|LSM10		A_23_P127883	Hs.502182	BDNF||Brain-derived neurotrophic factor	Hs.654599|NUCB2
A_23_P500824	Hs.225936	SYN1||Synapsin I	Hs.654646|UBOX5		A_23_P210210	Hs.468410	EPAS1||Endothelial PAS domain protein 1	Hs.654643|EXOSC2
A_23_P20692	Hs.522543	ADAMTSL2||ADAMTS-like 2	Hs.654677|GNL3L		A_23_P63281	Hs.515689	GLTPD1||Glycolipid transfer protein domain containing 1	Hs.654661|C15orf57
A_23_P78532	Hs.654420	POU2F2||POU class 2 homeobox 2	Hs.654907|RARS		A_23_P126908	Hs.512898	TNFRSF14||Tumor necrosis factor receptor superfamily, member 14 (herpesvirus entry mediator)	Hs.654727|RRP1B
A_23_P34554	Hs.437444	CACNA1E||Calcium channel, voltage-dependent, R type, alpha 1E subunit	Hs.654961|FUT8		A_23_P259292	Hs.632102	C1QTNF5||C1q and tumor necrosis factor related protein 5	Hs.654801|AUTS2
A_23_P96091	Data not found	||Data not found	Hs.654963|RLBP1L1		A_23_P64944	Hs.655248	LPCAT3||Lysophosphatidylcholine acyltransferase 3	Hs.654836|TSPAN4
A_23_P119395	Hs.658534	GIPR||Gastric inhibitory polypeptide receptor	Hs.654972|RCE1		A_23_P369298	Hs.201446	PERP||PERP, TP53 apoptosis effector	Hs.654984|CNOT6
A_23_P59138	Hs.249184	POU5F1||POU class 5 homeobox 1	Hs.654978|RAB27A		A_23_P337262	Hs.293274	APCDD1||Adenomatosis polyposis coli down-regulated 1	Hs.654989|C7orf11
A_23_P29257	Hs.715673	H1F0||H1 histone family, member 0	Hs.655071|PRRT2		A_23_P131754	Hs.197755	C20orf195||Chromosome 20 open reading frame 195	Hs.655020|MXD4
A_23_P63178	Hs.530251	TAF12||TAF12 RNA polymerase II, TATA box binding protein (TBP)-associated factor, 20kDa	Hs.655105|C14orf156		A_23_P51187	Hs.496255	PRKCZ||Protein kinase C, zeta	Hs.655105|C14orf156
A_23_P49878	Hs.592116	FAM64A||Family with sequence similarity 64, member A	Hs.655111|C3orf26		A_23_P119826	Hs.17631	FZD5||Frizzled homolog 5 (Drosophila)	Hs.655111|C3orf26
A_23_P206059	Hs.567385	PRC1||Protein regulator of cytokinesis 1	Hs.655112|SPSB4		A_23_P156417	Hs.132902	CAP2||CAP, adenylate cyclase-associated protein, 2 (yeast)	Hs.655152|GALNTL4
A_23_P52017	Hs.121028	ASPM||Asp (abnormal spindle) homolog, microcephaly associated (Drosophila)	Hs.655152|GALNTL4		A_23_P121033	Hs.591290	PODXL2||Podocalyxin-like 2	Hs.655182|SGOL2
A_23_P208674	Data not found	||Data not found	Hs.655160|KRT16		A_23_P21382	Hs.439726	LAMB2||Laminin, beta 2 (laminin S)	Hs.655215|RFX1
A_23_P375517	Hs.399952	ZNF681||Zinc finger protein 681	Hs.655207|F2		A_23_P216609	Hs.126667	LPAR1||Lysophosphatidic acid receptor 1	Hs.655248|LPCAT3
A_23_P155815	Hs.567567	NCAPG||Non-SMC condensin I complex, subunit G	Hs.655259|MRPS5		A_23_P52046	Hs.6651	VAMP4||Vesicle-associated membrane protein 4	Hs.655286|ZBTB11
A_23_P132610	Hs.517792	VHL||Von Hippel-Lindau tumor suppressor	Hs.655301|NAV3		A_23_P10656	Data not found	||Data not found	Hs.655515|SCIN
A_23_P129685	Hs.157394	HAGH||Hydroxyacylglutathione hydrolase	Hs.655329|MRPS18B		A_23_P88411	Hs.181300	SEL1L||Sel-1 suppressor of lin-12-like (C. elegans)	Hs.655613|C19orf66
A_23_P135769	Hs.514581	ACTG1||Actin, gamma 1	Hs.655372|WDR74		A_23_P95929	Hs.505924	HMGA2||High mobility group AT-hook 2	Hs.655782|EIF2A
A_23_P87752	Hs.631655	LEPREL2||Leprecan-like 2	Hs.655423|APOC4		A_23_P387040	Hs.719263	CCDC107||Coiled-coil domain containing 107	Hs.655941|RASA2
A_23_P202624	Hs.278959	GAL||Galanin prepropeptide	Hs.655467|POLH		A_23_P76090	Hs.530595	STAT2||Signal transducer and activator of transcription 2, 113kDa	Hs.656199|MATN3
A_23_P38864	Hs.11417	RABAC1||Rab acceptor 1 (prenylated)	Hs.655555|SMCR7		A_23_P70161	Hs.482077	ITGA2||Integrin, alpha 2 (CD49B, alpha 2 subunit of VLA-2 receptor)	Hs.656214|LEFTY1
A_23_P62106	Hs.522632	TIMP1||TIMP metallopeptidase inhibitor 1	Hs.655645|MASP2		A_23_P160336	Hs.656214	LEFTY1||Left-right determination factor 1	Hs.65641|SAMD9
A_23_P15582	Hs.463416	XYLT2||Xylosyltransferase II	Hs.655722|IMMP2L		A_23_P157865	Hs.143250	TNC||Tenascin C	Hs.656473|DTL
A_23_P81993	Hs.381300	C6orf1||Chromosome 6 open reading frame 1	Hs.655738|C9orf125		A_23_P74359	Hs.108080	CSRP1||Cysteine and glycine-rich protein 1	Hs.656657|ANO10
A_23_P252306	Hs.504609	ID1||Inhibitor of DNA binding 1, dominant negative helix-loop-helix protein	Hs.655788|NDUFB2		A_23_P11578	Data not found	||Data not found	Hs.656887|CPXM2
A_23_P107356	Data not found	||Data not found	Hs.655832|JUB		A_23_P131202	Hs.42949	HES6||Hairy and enhancer of split 6 (Drosophila)	Hs.657015|SDCBP2
A_23_P203864	Data not found	||Data not found	Hs.656298|TMEM87B		A_23_P387722	Data not found	||Data not found	Hs.657345|LRRC2
A_23_P112801	Hs.519783	KIAA1191||KIAA1191	Hs.656547|MSTO1		A_23_P204380	Hs.46850	GNPTAB||N-acetylglucosamine-1-phosphate transferase, alpha and beta subunits	Hs.658200|ERC1
A_23_P130485	Data not found	||Data not found	Hs.656586|ADK		A_23_P156645	Hs.512152	HLA-G||Major histocompatibility complex, class I, G	Hs.658333|ZDHHC1
A_23_P129695	Hs.372579	VASN||Vasorin	Hs.656629|MT1B		A_23_P127948	Hs.441047	ADM||Adrenomedullin	Hs.658702|SLC38A11
A_23_P359091	Hs.714621	SMAD3||SMAD family member 3	Hs.656790|TM2D1		A_23_P39766	Hs.116448	GLS||Glutaminase	Hs.658842|COL25A1
A_23_P187	Hs.162121	COPA||Coatomer protein complex, subunit alpha	Hs.656870|SLC25A24		A_23_P374082	Hs.483944	ADAM19||ADAM metallopeptidase domain 19 (meltrin beta)	Hs.658889|LGR5
A_23_P212542	Hs.475663	RAB5A||RAB5A, member RAS oncogene family	Hs.656901|C19orf28		A_23_P152995	Hs.134662	SLC6A4||Solute carrier family 6 (neurotransmitter transporter, serotonin), member 4	Hs.660766|LY96
A_23_P137196	Hs.496646	IL13RA1||Interleukin 13 receptor, alpha 1	Hs.657067|LARP2		A_23_P98995	Hs.156667	CALCOCO1||Calcium binding and coiled-coil domain 1	Hs.661752|GP6
A_23_P214607	Hs.179986	FLOT1||Flotillin 1	Hs.657246|LSAMP		A_23_P355244	Hs.65641	SAMD9||Sterile alpha motif domain containing 9	Hs.6651|VAMP4
A_23_P201376	Hs.22587	SSX2IP||Synovial sarcoma, X breakpoint 2 interacting protein	Hs.657345|LRRC2		A_23_P344973	Hs.632717	MYL6||Myosin, light chain 6, alkali, smooth muscle and non-muscle	Hs.6686|C15orf44
A_23_P123672	Hs.193842	TDRD7||Tudor domain containing 7	Hs.657370|UST		A_23_P41470	Hs.591710	DDX60||DEAD (Asp-Glu-Ala-Asp) box polypeptide 60	Hs.668806|PTTG2
A_23_P3258	Hs.534770	PKM2||Pyruvate kinase, muscle	Hs.657455|NR2F2		A_23_P137016	Hs.28491	SAT1||Spermidine/spermine N1-acetyltransferase 1	Hs.673|IL12A
A_23_P15182	Hs.645184	ARL2BP||ADP-ribosylation factor-like 2 binding protein	Hs.65758|ITPR3		A_23_P163506	Hs.513803	CYBA||Cytochrome b-245, alpha polypeptide	Hs.6838|RND3
A_23_P431789	Hs.695943	ARF4||ADP-ribosylation factor 4	Hs.657656|MTBP		A_23_P152901	Hs.336564	SLC16A11||Solute carrier family 16, member 11 (monocarboxylic acid transporter 11)	Hs.68879|BMP4
A_23_P252783	Hs.179522	SLC2A8||Solute carrier family 2 (facilitated glucose transporter), member 8	Hs.657729|LRP2		A_23_P50727	Hs.173464	FKBP8||FK506 binding protein 8, 38kDa	Hs.69360|KIF2C
A_23_P67907	Hs.27059	GMPPA||GDP-mannose pyrophosphorylase A	Hs.657857|C1orf183		A_23_P54029	Hs.373498	SLC22A17||Solute carrier family 22, member 17	Hs.694727|SERPINF1
A_23_P335449	Hs.523080	ZCCHC24||Zinc finger, CCHC domain containing 24	Hs.657953|PCDHB10		A_23_P434178	Data not found	||Data not found	Hs.69499|TRIAP1
A_23_P202219	Hs.718432	CALHM2||Calcium homeostasis modulator 2	Hs.658245|INPP4B		A_23_P324554	Hs.58785	ANO4||Anoctamin 4	Hs.696074|DHX15
A_23_P258381	Hs.655112	SPSB4||SplA/ryanodine receptor domain and SOCS box containing 4	Hs.658304|DCBLD1		A_23_P48051	Data not found	||Data not found	Hs.696283|NOP16
A_23_P366454	Hs.421622	WIPF2||WAS/WASL interacting protein family, member 2	Hs.658534|GIPR		A_23_P13562	Data not found	||Data not found	Hs.69851|GAR1
A_23_P404134	Hs.555910	TOX4||TOX high mobility group box family member 4	Hs.659300|DNAJC22		A_23_P105691	Hs.644599	GPRC5D||G protein-coupled receptor, family C, group 5, member D	Hs.699247|CRIM1
A_23_P129258	Data not found	||Data not found	Hs.659350|HOXA9		A_23_P343808	Hs.709893	SOS1||Son of sevenless homolog 1 (Drosophila)	Hs.699301|VDAC3
A_23_P212050	Hs.420483	BCHE||Butyrylcholinesterase	Hs.659857|EID3		A_23_P374104	Hs.653262	ANGPTL2||Angiopoietin-like 2	Hs.700572|CYB5R3
A_23_P405282	Data not found	||Data not found	Hs.660076|ZNF19		A_23_P217446	Hs.496684	LAMP2||Lysosomal-associated membrane protein 2	Hs.701982|IL1R1
A_23_P67188	Hs.433307	BCKDHA||Branched chain keto acid dehydrogenase E1, alpha polypeptide	Hs.660115|PRRX2		A_23_P255111	Hs.479808	IGFBP7||Insulin-like growth factor binding protein 7	Hs.704007|RTN4
A_23_P154796	Hs.168073	TRPC4AP||Transient receptor potential cation channel, subfamily C, member 4 associated protein	Hs.66170|SMYD2		A_23_P213319	Data not found	||Data not found	Hs.705413|LEPR
A_23_P10761	Hs.55016	EPS8L2||EPS8-like 2	Hs.664560|TBL1Y		A_23_P112726	Hs.439145	SCN9A||Sodium channel, voltage-gated, type IX, alpha subunit	Hs.707896|FOS
A_23_P97271	Hs.200600	SCAMP3||Secretory carrier membrane protein 3	Hs.664764|FAM119A		A_23_P214984	Hs.33476	MICAL1||Microtubule associated monoxygenase, calponin and LIM domain containing 1	Hs.708024|ARG2
A_23_P147106	Hs.495541	C9orf167||Chromosome 9 open reading frame 167	Hs.66713|CCDC85B		A_23_P89780	Hs.436367	LAMA3||Laminin, alpha 3	Hs.708072|STRBP
A_23_P35456	Hs.594708	SH3PXD2A||SH3 and PX domains 2A	Hs.669039|HUS1B		A_23_P41645	Hs.192221	ELL2||Elongation factor, RNA polymerase II, 2	Hs.708127|SIP1
A_23_P32025	Hs.494556	SLC35D2||Solute carrier family 35, member D2	Hs.679409|		A_23_P153236	Hs.12107	CHMP2A||Chromatin modifying protein 2A	Hs.708197|PODN
A_23_P4551	Hs.435458	SETBP1||SET binding protein 1	Hs.68061|SPHK1		A_23_P431346	Hs.91109	PRR15||Proline rich 15	Hs.709184|APLP2
A_23_P117225	Hs.258429	ERCC5||Excision repair cross-complementing rodent repair deficiency, complementation group 5	Hs.6838|RND3		A_23_P87150	Hs.125474	LPXN||Leupaxin	Hs.709192|PSG1
A_23_P52396	Hs.528300	PITRM1||Pitrilysin metallopeptidase 1	Hs.690098|PODXL		A_23_P105862	Hs.507669	FRY||Furry homolog (Drosophila)	Hs.709200|PSG2
A_23_P170808	Data not found	||Data not found	Hs.69089|GLA		A_23_P217326	Hs.435369	FHL1||Four and a half LIM domains 1	Hs.709203|PSG7
A_23_P145777	Hs.50098	NDUFA4||NADH dehydrogenase (ubiquinone) 1 alpha subcomplex, 4, 9kDa	Hs.6909|MOXD1		A_23_P205531	Hs.283749	ANG||Angiogenin, ribonuclease, RNase A family, 5	Hs.709204|KHDRBS1
A_23_P213573	Data not found	||Data not found	Hs.69293|HEXB		A_23_P71530	Hs.81791	TNFRSF11B||Tumor necrosis factor receptor superfamily, member 11b	Hs.709216|SCARB1
A_23_P202232	Hs.80976	MKI67||Antigen identified by monoclonal antibody Ki-67	Hs.69330|RBBP9		A_23_P58658	Hs.532082	IL6ST||Interleukin 6 signal transducer (gp130, oncostatin M receptor)	Hs.709308|RPS2
A_23_P160117	Hs.154210	S1PR1||Sphingosine-1-phosphate receptor 1	Hs.69499|TRIAP1		A_23_P206018	Hs.133892	TPM1||Tropomyosin 1 (alpha)	Hs.709313|B2M
A_23_P259586	Hs.169840	TTK||TTK protein kinase	Hs.695943|ARF4		A_23_P165636	Hs.516155	CAPG||Capping protein (actin filament), gelsolin-like	Hs.709327|UTP18
A_23_P259135	Hs.368971	NCOA6||Nuclear receptor coactivator 6	Hs.695999|C18orf10		A_23_P126388	Hs.109051	SH3BGRL3||SH3 domain binding glutamic acid-rich protein like 3	Hs.709373|RYR3
A_23_P155765	Hs.434953	HMGB2||High-mobility group box 2	Hs.696014|DNAJB12		A_23_P150993	Hs.568276	IQCD||IQ motif containing D	Hs.709416|SARS2
A_23_P140527	Hs.160375	FOXB1||Forkhead box B1	Hs.696086|SMARCE1		A_23_P142294	Hs.7486	ETHE1||Ethylmalonic encephalopathy 1	Hs.709550|CALML4
A_23_P25798	Data not found	||Data not found	Hs.696238|BIRC2		A_23_P167521	Hs.441488	TRIM41||Tripartite motif-containing 41	Hs.709660|HSPB2
A_23_P40344	Hs.373741	HM13||Histocompatibility (minor) 13	Hs.696283|NOP16		A_23_P131899	Hs.657015	SDCBP2||Syndecan binding protein (syntenin) 2	Hs.709757|LSM8
A_23_P252106	Hs.103755	RIPK2||Receptor-interacting serine-threonine kinase 2	Hs.696425|LHX2		A_23_P210886	Hs.516966	BCL2L1||BCL2-like 1	Hs.709893|SOS1
A_23_P56508	Hs.87469	ACCN4||Amiloride-sensitive cation channel 4, pituitary	Hs.696497|GFPT2		A_23_P155539	Hs.591654	POU1F1||POU class 1 homeobox 1	Hs.710036|C4orf49
A_23_P115172	Hs.9315	OLFML3||Olfactomedin-like 3	Hs.69745|FDXR		A_23_P217080	Data not found	||Data not found	Hs.711|DEFA6
A_23_P50786	Hs.466539	CLIP3||CAP-GLY domain containing linker protein 3	Hs.69851|GAR1		A_23_P109269	Hs.473256	LAMA5||Laminin, alpha 5	Hs.711142|MYH13
A_23_P142795	Hs.469881	LIMS2||LIM and senescent cell antigen-like domains 2	Hs.699247|CRIM1		A_23_P72737	Hs.458414	IFITM1||Interferon induced transmembrane protein 1 (9-27)	Hs.712543|THOC1
A_23_P93442	Hs.193133	SASH1||SAM and SH3 domain containing 1	Hs.699301|VDAC3		A_23_P77980	Hs.443948	IL8||Interleukin 8	Hs.712631|SYNC
A_23_P206280	Hs.513633	GPR56||G protein-coupled receptor 56	Hs.700338|DDB2		A_23_P135523	Hs.519972	HLA-F||Major histocompatibility complex, class I, F	Hs.714318|RFC4
A_23_P66017	Hs.655071	PRRT2||Proline-rich transmembrane protein 2	Hs.700572|CYB5R3		A_23_P170618	Hs.312098	ADAM15||ADAM metallopeptidase domain 15	Hs.714337|IFIT3
A_23_P134100	Hs.326556	ULBP3||UL16 binding protein 3	Hs.701555|TSSK1B		A_23_P138834	Hs.502842	CAPN1||Calpain 1, (mu/I) large subunit	Hs.714340|C13orf34
A_23_P96590	Hs.710048	GPRASP1||G protein-coupled receptor associated sorting protein 1	Hs.701858|CEBPB		A_23_P107581	Hs.715623	NPC1||Niemann-Pick disease, type C1	Hs.714730|RAB31
A_23_P161324	Hs.533657	NUDT13||Nudix (nucleoside diphosphate linked moiety X)-type motif 13	Hs.702021|HSPA8		A_23_P88303	Data not found	||Data not found	Hs.715493|ZNF587
A_23_P67977	Hs.471221	KLF7||Kruppel-like factor 7 (ubiquitous)	Hs.7036|NAGK		A_23_P333528	Hs.181244	HLA-A||Major histocompatibility complex, class I, A	Hs.715543|BCCIP
A_23_P44674	Data not found	||Data not found	Hs.704007|RTN4		A_23_P62672	Hs.123072	RAB3B||RAB3B, member RAS oncogene family	Hs.715555|SMS
A_23_P110224	Data not found	||Data not found	Hs.705442|SMURF2		A_23_P203488	Hs.498173	SMPD1||Sphingomyelin phosphodiesterase 1, acid lysosomal	Hs.715600|TSC22D2
A_23_P54029	Hs.373498	SLC22A17||Solute carrier family 22, member 17	Hs.706748|SLC2A1		A_23_P256735	Data not found	||Data not found	Hs.715615|BSCL2
A_23_P33898	Hs.522665	MAGED2||Melanoma antigen family D, 2	Hs.706868|POLG		A_23_P29237	Hs.474737	APOL3||Apolipoprotein L, 3	Hs.715623|NPC1
A_23_P135634	Hs.5258	MAGED1||Melanoma antigen family D, 1	Hs.706966|HERPUD2		A_23_P110253	Hs.479754	KIT||V-kit Hardy-Zuckerman 4 feline sarcoma viral oncogene homolog	Hs.715706|NARG1
A_23_P25683	Hs.226007	RDH11||Retinol dehydrogenase 11 (all-trans/9-cis/11-cis)	Hs.707901|EMP1		A_23_P127789	Hs.502756	AHNAK||AHNAK nucleoprotein	Hs.715724|RG9MTD1
A_23_P377735	Hs.13225	B4GALT4||UDP-Gal:betaGlcNAc beta 1,4- galactosyltransferase, polypeptide 4	Hs.708038|PGM3		A_23_P91802	Hs.592212	TYMP||Thymidine phosphorylase	Hs.715731|CYP1B1
A_23_P110531	Hs.9914	FST||Follistatin	Hs.708065|TXNRD1		A_23_P153281	Hs.590958	FOSB||FBJ murine osteosarcoma viral oncogene homolog B	Hs.715848|PPAP2B
A_23_P216609	Hs.126667	LPAR1||Lysophosphatidic acid receptor 1	Hs.709187|DBT		A_23_P93918	Hs.83293	ANKIB1||Ankyrin repeat and IBR domain containing 1	Hs.716416|EI24
A_23_P94552	Hs.494146	TMEM2||Transmembrane protein 2	Hs.709208|GNB1		A_23_P105197	Hs.248153	CAPN5||Calpain 5	Hs.716515|BLM
A_23_P213386	Hs.201641	BASP1||Brain abundant, membrane attached signal protein 1	Hs.709216|SCARB1		A_23_P40262	Hs.22584	PDYN||Prodynorphin	Hs.716658|SIX1
A_23_P39885	Hs.368912	DPP4||Dipeptidyl-peptidase 4	Hs.709257|CEP68		A_23_P79069	Hs.136979	RASAL3||RAS protein activator like 3	Hs.71827|RRS1
A_23_P23924	Hs.350899	CAPN2||Calpain 2, (m/II) large subunit	Hs.709318|LYRM4		A_23_P71570	Hs.253247	OSR2||Odd-skipped related 2 (Drosophila)	Hs.718425|CALU
A_23_P132619	Hs.2820	OXTR||Oxytocin receptor	Hs.709347|SLFN5		A_23_P47725	Hs.585540	MAP6||Microtubule-associated protein 6	Hs.718430|LSM14A
A_23_P136978	Hs.306339	SRPX2||Sushi-repeat-containing protein, X-linked 2	Hs.709348|ZNF229		A_23_P107775	Hs.590943	TMEM190||Transmembrane protein 190	Hs.718626|KIF20A
A_23_P47226	Hs.446445	YIF1A||Yip1 interacting factor homolog A (S. cerevisiae)	Hs.709416|SARS2		A_23_P112016	Hs.134296	DLC1||Deleted in liver cancer 1	Hs.718797|VGF
A_23_P411814	Hs.445803	OSTC||Oligosaccharyltransferase complex subunit	Hs.709461|FKBP1B		A_23_P38417	Hs.514292	HOXB8||Homeobox B8	Hs.719072|RPL9
A_23_P19291	Hs.654543	TUBB2A||Tubulin, beta 2A	Hs.709489|STK17A		A_23_P152782	Hs.632258	IFI35||Interferon-induced protein 35	Hs.719078|SERBP1
A_23_P146274	Hs.521651	STMN2||Stathmin-like 2	Hs.709539|C19orf59		A_23_P53162	Hs.501735	STIM1||Stromal interaction molecule 1	Hs.719087|STRAP
A_23_P165061	Hs.515053	AES||Amino-terminal enhancer of split	Hs.709550|CALML4		A_23_P142039	Hs.655215	RFX1||Regulatory factor X, 1 (influences HLA class II expression)	Hs.719095|RPL14
A_23_P145965	Hs.421194	TPST1||Tyrosylprotein sulfotransferase 1	Hs.709581|COX16		A_23_P140115	Hs.272630	ATP6V1D||ATPase, H+ transporting, lysosomal 34kDa, V1 subunit D	Hs.719120|TOB2
A_23_P31064	Hs.6909	MOXD1||Monooxygenase, DBH-like 1	Hs.709660|HSPB2		A_23_P255897	Hs.469134	LOC129293||Hypothetical protein LOC129293	Hs.719135|LGMN
A_23_P117782	Hs.416755	LARP6||La ribonucleoprotein domain family, member 6	Hs.709890|ZNF516		A_23_P164773	Hs.465778	FCER2||Fc fragment of IgE, low affinity II, receptor for (CD23)	Hs.719145|TPX2
A_23_P139114	Hs.384598	SERPING1||Serpin peptidase inhibitor, clade G (C1 inhibitor), member 1	Hs.709967|KRI1		A_23_P257971	Hs.567256	AKR1C2||Aldo-keto reductase family 1, member C2 (dihydrodiol dehydrogenase 2; bile acid binding protein; 3-alpha hydroxysteroid dehydrogenase, type III)	Hs.719164|SDHD
A_23_P52697	Hs.195727	CD248||CD248 molecule, endosialin	Hs.710048|GPRASP1		A_23_P157128	Hs.200770	SKAP2||Src kinase associated phosphoprotein 2	Hs.719190|ARL4C
A_23_P207521	Hs.172928	COL1A1||Collagen, type I, alpha 1	Hs.710088|C7orf68		A_23_P92230	Hs.715600	TSC22D2||TSC22 domain family, member 2	Hs.719195|KANK2
A_23_P98402	Data not found	||Data not found	Hs.710624|ANKRD35		A_23_P208567	Hs.448497	PODNL1||Podocan-like 1	Hs.719200|IFRD2
A_23_P125078	Hs.4866	SLC26A11||Solute carrier family 26, member 11	Hs.711|DEFA6		A_23_P5813	Hs.468426	SOCS5||Suppressor of cytokine signaling 5	Hs.719204|GLRX5
A_23_P52806	Hs.504003	BACE1||Beta-site APP-cleaving enzyme 1	Hs.712617|POLR3H		A_23_P256204	Hs.49688	ABLIM3||Actin binding LIM protein family, member 3	Hs.719206|EEF1E1
A_23_P164020	Hs.286226	MYO1C||Myosin IC	Hs.713533|LTBP1		A_23_P78762	Hs.18788	HSD17B14||Hydroxysteroid (17-beta) dehydrogenase 14	Hs.719223|DNAJA3
A_23_P255041	Hs.130031	TRIO||Triple functional domain (PTPRF interacting)	Hs.713546|SFRP1		A_23_P26024	Hs.112242	C15orf48||Chromosome 15 open reading frame 48	Hs.719232|MRPL45
A_23_P151985	Hs.430551	IQGAP1||IQ motif containing GTPase activating protein 1	Hs.713560|ELOVL5		A_23_P81954	Hs.520037	NEU1||Sialidase 1 (lysosomal sialidase)	Hs.719250|SLMO2
A_23_P73480	Hs.156540	SCG5||Secretogranin V (7B2 protein)	Hs.713611|DNMT3B		A_23_P33898	Hs.522665	MAGED2||Melanoma antigen family D, 2	Hs.719263|CCDC107
A_23_P60499	Hs.370379	ZNF462||Zinc finger protein 462	Hs.713636|MTP18		A_23_P112885	Hs.521926	NRBP2||Nuclear receptor binding protein 2	Hs.719309|TMEM140
A_23_P108135	Data not found	||Data not found	Hs.714376|TMEM69		A_23_P124384	Hs.55967	SHOX2||Short stature homeobox 2	Hs.719320|IL24
A_23_P163678	Hs.57988	RHBDF1||Rhomboid 5 homolog 1 (Drosophila)	Hs.714621|SMAD3		A_23_P58082	Hs.477128	CCDC80||Coiled-coil domain containing 80	Hs.719388|CCRL1
A_23_P48550	Hs.533721	KIAA0284||KIAA0284	Hs.714736|JAG1		A_23_P369944	Hs.387601	FOXRED2||FAD-dependent oxidoreductase domain containing 2	Hs.719403|RAB20
A_23_P13183	Hs.368404	EXT2||Exostoses (multiple) 2	Hs.714737|TBX3		A_23_P201808	Hs.715848	PPAP2B||Phosphatidic acid phosphatase type 2B	Hs.72550|HMMR
A_23_P207058	Hs.527973	SOCS3||Suppressor of cytokine signaling 3	Hs.715525|TXNIP		A_23_P53193	Hs.369520	SYTL2||Synaptotagmin-like 2	Hs.73291|WDR12
A_23_P152727	Hs.514242	PLEKHM1||Pleckstrin homology domain containing, family M (with RUN domain) member 1	Hs.715540|NFE2L2		A_23_P144835	Hs.129944	ESM1||Endothelial cell-specific molecule 1	Hs.73722|APEX1
A_23_P26795	Hs.632249	MPDU1||Mannose-P-dolichol utilization defect 1	Hs.715543|BCCIP		A_23_P35414	Hs.303090	PPP1R3C||Protein phosphatase 1, regulatory (inhibitor) subunit 3C	Hs.73962|EPHA7
A_23_P117157	Hs.546323	SUCLA2||Succinate-CoA ligase, ADP-forming, beta subunit	Hs.715555|SMS		A_23_P155477	Hs.517860	C3orf18||Chromosome 3 open reading frame 18	Hs.74368|CKAP4
A_23_P422724	Hs.110364	PPIC||Peptidylprolyl isomerase C (cyclophilin C)	Hs.715600|TSC22D2		A_23_P218584	Hs.370549	BCL11A||B-cell CLL/lymphoma 11A (zinc finger protein)	Hs.74615|PDGFRA
A_23_P140596	Hs.716378	NGRN||Neugrin, neurite outgrowth associated	Hs.715617|MRPS25		A_23_P137446	Hs.708197	PODN||Podocan	Hs.7486|ETHE1
A_23_P29836	Hs.646856	KIF15||Kinesin family member 15	Hs.715673|H1F0		A_23_P258194	Hs.163543	AIFM3||Apoptosis-inducing factor, mitochondrion-associated, 3	Hs.75056|TIMM13
A_23_P128073	Hs.236030	SMARCC2||SWI/SNF related, matrix associated, actin dependent regulator of chromatin, subfamily c, member 2	Hs.715677|KLF2		A_23_P102391	Hs.643005	SLC40A1||Solute carrier family 40 (iron-regulated transporter), member 1	Hs.75061|MARCKSL1
A_23_P62348	Hs.83530	ARMCX6||Armadillo repeat containing, X-linked 6	Hs.715731|CYP1B1		A_23_P259272	Hs.506985	WSB2||WD repeat and SOCS box-containing 2	Hs.75117|ILF2
A_23_P341392	Hs.513871	CYB5D2||Cytochrome b5 domain containing 2	Hs.716378|NGRN		A_23_P212696	Hs.269512	FSTL1||Follistatin-like 1	Hs.75231|SLC16A1
A_23_P87500	Hs.534450	ORMDL2||ORM1-like 2 (S. cerevisiae)	Hs.716399|EPB41L1		A_23_P216738	Hs.274430	SURF6||Surfeit 6	Hs.75277|RMND5A
A_23_P96559	Hs.195464	FLNA||Filamin A, alpha (actin binding protein 280)	Hs.716416|EI24		A_23_P112634	Hs.576320	C4orf34||Chromosome 4 open reading frame 34	Hs.75285|ITIH2
A_23_P137984	Hs.143873	S100A10||S100 calcium binding protein A10	Hs.716493|ARL6IP5		A_23_P23454	Data not found	||Data not found	Hs.75317|SLC16A2
A_23_P163467	Data not found	||Data not found	Hs.718429|DCN		A_23_P114034	Hs.524224	C1R||Complement component 1, r subcomponent	Hs.75535|MYL2
A_23_P166627	Hs.536663	ITGB5||Integrin, beta 5	Hs.718432|CALHM2		A_23_P120354	Hs.355455	ANKRD57||Ankyrin repeat domain 57	Hs.75724|MRPS22
A_23_P154806	Hs.716399	EPB41L1||Erythrocyte membrane protein band 4.1-like 1	Hs.718440|IPO7		A_23_P121285	Data not found	||Data not found	Hs.75782|GTF3C2
A_23_P252413	Data not found	||Data not found	Hs.718517|B3GNT9		A_23_P71148	Hs.488143	BLVRA||Biliverdin reductase A	Hs.75835|PMM1
A_23_P123662	Hs.371016	TBC1D2||TBC1 domain family, member 2	Hs.718545|SCO2		A_23_P79331	Hs.591605	TMBIM1||Transmembrane BAX inhibitor motif containing 1	Hs.76392|ALDH1A1
A_23_P205493	Hs.525232	LRP10||Low density lipoprotein receptor-related protein 10	Hs.718624|GPR146		A_23_P34700	Hs.533613	TNNT2||Troponin T type 2 (cardiac)	Hs.77221|CHKA
A_23_P15342	Hs.462341	MPRIP||Myosin phosphatase Rho interacting protein	Hs.719074|ABCC5		A_23_P66038	Hs.658333	ZDHHC1||Zinc finger, DHHC-type containing 1	Hs.77695|DLGAP5
A_23_P106682	Hs.531561	EMP2||Epithelial membrane protein 2	Hs.719078|SERBP1		A_23_P258190	Hs.521212	AKR1B1||Aldo-keto reductase family 1, member B1 (aldose reductase)	Hs.77783|PKMYT1
A_23_P254561	Hs.58414	FLNC||Filamin C, gamma (actin binding protein 280)	Hs.719087|STRAP		A_23_P106602	Hs.513779	CRISPLD2||Cysteine-rich secretory protein LCCL domain containing 2	Hs.77961|HLA-B
A_23_P89824	Hs.137562	C18orf45||Chromosome 18 open reading frame 45	Hs.719093|BHLHE40		A_23_P216468	Hs.444915	SLC1A1||Solute carrier family 1 (neuronal/epithelial high affinity glutamate transporter, system Xag), member 1	Hs.78016|PNKP
A_23_P387040	Hs.719263	CCDC107||Coiled-coil domain containing 107	Hs.719100|ARL8B		A_23_P94230	Hs.660766	LY96||Lymphocyte antigen 96	Hs.78769|THOP1
A_23_P217080	Data not found	||Data not found	Hs.719107|CDK2AP1		A_23_P209933	Hs.593382	TGOLN2||Trans-golgi network protein 2	Hs.789|CXCL1
A_23_P54649	Hs.460996	TRADD||TNFRSF1A-associated via death domain	Hs.719110|SULT1A4		A_23_P361569	Hs.632527	SLC35F5||Solute carrier family 35, member F5	Hs.78944|RGS2
A_23_P404628	Hs.458485	ISG15||ISG15 ubiquitin-like modifier	Hs.719122|ZDHHC9		A_23_P168782	Hs.303787	BCAP29||B-cell receptor-associated protein 29	Hs.79081|PPP1CC
A_23_P811	Hs.458485	ISG15||ISG15 ubiquitin-like modifier	Hs.719126|PDZRN3		A_23_P213415	Hs.27621	SEMA5A||Sema domain, seven thrombospondin repeats (type 1 and type 1-like), transmembrane domain (TM) and short cytoplasmic domain, (semaphorin) 5A	Hs.79101|CCNG1
A_23_P129204	Hs.596461	IDH2||Isocitrate dehydrogenase 2 (NADP+), mitochondrial	Hs.719153|SLC39A1		A_23_P128956	Hs.335106	ZFYVE1||Zinc finger, FYVE domain containing 1	Hs.79110|NCL
A_23_P5103	Hs.654415	PSG5||Pregnancy specific beta-1-glycoprotein 5	Hs.719162|DIMT1L		A_23_P65472	Hs.112761	RNASE11||Ribonuclease, RNase A family, 11 (non-active)	Hs.79334|NFIL3
A_23_P125233	Hs.465929	CNN1||Calponin 1, basic, smooth muscle	Hs.719194|RAD51AP1		A_23_P10640	Hs.114084	ENPP7||Ectonucleotide pyrophosphatase/phosphodiesterase 7	Hs.79353|TFDP1
A_23_P63711	Hs.182215	ARL3||ADP-ribosylation factor-like 3	Hs.719200|IFRD2		A_23_P64399	Hs.21765	FADS3||Fatty acid desaturase 3	Hs.80552|DPT
A_23_P124084	Hs.65436	LOXL1||Lysyl oxidase-like 1	Hs.719232|MRPL45		A_23_P125107	Hs.77961	HLA-B||Major histocompatibility complex, class I, B	Hs.808|HNRNPF
A_23_P255244	Hs.489142	COL1A2||Collagen, type I, alpha 2	Hs.719241|DHRS4		A_23_P87742	Hs.15243	IFFO1||Intermediate filament family orphan 1	Hs.81071|ECM1
A_23_P363348	Hs.133892	TPM1||Tropomyosin 1 (alpha)	Hs.719263|CCDC107		A_23_P43273	Hs.492618	EXT1||Exostoses (multiple) 1	Hs.81791|TNFRSF11B
A_23_P65817	Data not found	||Data not found	Hs.719290|ZFP62		A_23_P70307	Hs.487200	SMOC2||SPARC related modular calcium binding 2	Hs.81848|RAD21
A_23_P36985	Hs.19492	PCDH8||Protocadherin 8	Hs.719348|ALG10		A_23_P79289	Hs.470457	COBLL1||COBL-like 1	Hs.81892|KIAA0101
A_23_P501372	Hs.655555	SMCR7||Smith-Magenis syndrome chromosome region, candidate 7	Hs.719350|OXSM		A_23_P421326	Hs.518662	FAM129A||Family with sequence similarity 129, member A	Hs.82316|IFI44
A_23_P207507	Hs.463421	ABCC3||ATP-binding cassette, sub-family C (CFTR/MRP), member 3	Hs.719353|POLR1C		A_23_P302672	Hs.480378	DDIT4L||DNA-damage-inducible transcript 4-like	Hs.82432|GPD1L
A_23_P6771	Hs.475353	LMCD1||LIM and cysteine-rich domains 1	Hs.724|THRA		A_23_P213102	Hs.151220	PALLD||Palladin, cytoskeletal associated protein	Hs.82916|CCT6A
A_23_P47725	Hs.585540	MAP6||Microtubule-associated protein 6	Hs.7277|PEX3		A_23_P27493	Hs.14468	PPAN||Peter pan homolog (Drosophila)	Hs.83293|ANKIB1
A_23_P218774	Hs.517601	RAC2||Ras-related C3 botulinum toxin substrate 2 (rho family, small GTP binding protein Rac2)	Hs.73088|RASL10A		A_23_P202053	Hs.75285	ITIH2||Inter-alpha (globulin) inhibitor H2	Hs.83758|CKS2
A_23_P201017	Hs.380027	C1orf61||Chromosome 1 open reading frame 61	Hs.73172|GFI1		A_23_P11543	Hs.370858	FUCA1||Fucosidase, alpha-L- 1, tissue	Hs.84113|CDKN3
A_23_P254532	Data not found	||Data not found	Hs.73291|WDR12		A_23_P208340	Hs.534560	SLC44A2||Solute carrier family 44, member 2	Hs.85570|NLE1
A_23_P107865	Hs.631630	PRKACA||Protein kinase, cAMP-dependent, catalytic, alpha	Hs.74368|CKAP4		A_23_P61748	Hs.270437	COL4A3BP||Collagen, type IV, alpha 3 (Goodpasture antigen) binding protein	Hs.85769|DNTTIP2
A_23_P205374	Hs.510327	ASB2||Ankyrin repeat and SOCS box-containing 2	Hs.744|FDX1		A_23_P502470	Hs.532082	IL6ST||Interleukin 6 signal transducer (gp130, oncostatin M receptor)	Hs.85951|XPOT
A_23_P132803	Hs.518244	RPN1||Ribophorin I	Hs.74615|PDGFRA		A_23_P61831	Hs.530970	BCL7A||B-cell CLL/lymphoma 7A	Hs.86092|MYLK2
A_23_P59107	Hs.655329	MRPS18B||Mitochondrial ribosomal protein S18B	Hs.75056|TIMM13		A_23_P12675	Hs.523004	PSAP||Prosaposin	Hs.86970|UTP23
A_23_P86493	Data not found	||Data not found	Hs.75064|TBCC		A_23_P109143	Hs.472010	PRNP||Prion protein	Hs.8715|C4orf14
A_23_P29209	Hs.713636	MTP18||Mitochondrial protein 18 kDa	Hs.75093|PLOD1		A_23_P77076	Hs.401537	SPPL2A||Signal peptide peptidase-like 2A	Hs.878|SORD
A_23_P139934	Hs.643683	ITM2B||Integral membrane protein 2B	Hs.75189|DAP		A_23_P414273	Hs.29444	MST150||MSTP150	Hs.88523|C13orf3
A_23_P27094	Hs.494691	PFN1||Profilin 1	Hs.75231|SLC16A1		A_23_P150566	Hs.715615	BSCL2||Bernardinelli-Seip congenital lipodystrophy 2 (seipin)	Hs.89497|LMNB1
A_23_P77020	Hs.496191	TINF2||TERF1 (TRF1)-interacting nuclear factor 2	Hs.7527|REXO2		A_23_P122216	Hs.102267	LOX||Lysyl oxidase	Hs.90073|CSE1L
A_23_P94121	Hs.293818	NEIL2||Nei like 2 (E. coli)	Hs.75317|SLC16A2		A_23_P169007	Hs.131055	NPM2||Nucleophosmin/nucleoplasmin, 2	Hs.9043|NGDN
A_23_P412577	Hs.374774	ANKRD29||Ankyrin repeat domain 29	Hs.75318|TUBA4A		A_23_P62768	Hs.534521	TMEM54||Transmembrane protein 54	Hs.90691|NPM3
A_23_P22487	Hs.522640	PCSK1N||Proprotein convertase subtilisin/kexin type 1 inhibitor	Hs.75438|QDPR		A_23_P218531	Hs.131776	PGPEP1||Pyroglutamyl-peptidase I	Hs.90875|RABIF
A_23_P62890	Hs.62661	GBP1||Guanylate binding protein 1, interferon-inducible, 67kDa	Hs.75514|NP		A_23_P332459	Hs.196054	HDAC9||Histone deacetylase 9	Hs.91109|PRR15
A_23_P433016	Hs.24601	FBLN1||Fibulin 1	Hs.75527|ADSL		A_23_P62399	Hs.311776	TCEAL3||Transcription elongation factor A (SII)-like 3	Hs.91161|PFDN4
A_23_P67771	Hs.591642	BARD1||BRCA1 associated RING domain 1	Hs.75528|GNL2		A_23_P158417	Data not found	||Data not found	Hs.92308|LOC144438
A_23_P44177	Data not found	||Data not found	Hs.75724|MRPS22		A_23_P71379	Hs.652235	PSCA||Prostate stem cell antigen	Hs.926|MX2
A_23_P200015	Hs.559718	AK5||Adenylate kinase 5	Hs.75765|CXCL2		A_23_P204089	Hs.414332	OAS2||2'-5'-oligoadenylate synthetase 2, 69/71kDa	Hs.93002|UBE2C
A_23_P254733	Hs.575032	MLF1IP||MLF1 interacting protein	Hs.76090|TNFAIP1		A_23_P95470	Hs.654379	CD151||CD151 molecule (Raph blood group)	Hs.93574|HOXD3
A_23_P256821	Hs.334019	CR1||Complement component (3b/4b) receptor 1 (Knops blood group)	Hs.76392|ALDH1A1		A_23_P250353	Hs.529317	HERC6||Hect domain and RLD 6	Hs.95231|FHOD1
A_23_P4546	Hs.30495	MRO||Maestro	Hs.76686|GPX1		A_23_P132644	Hs.444099	AADACL1||Arylacetamide deacetylase-like 1	Hs.95424|MAP4K1
A_23_P503010	Hs.510281	SLC24A4||Solute carrier family 24 (sodium/potassium/calcium exchanger), member 4	Hs.76884|ID3		A_23_P391368	Data not found	||Data not found	Hs.96852|EDC3
A_23_P89249	Hs.446352	ERBB2||V-erb-b2 erythroblastic leukemia viral oncogene homolog 2, neuro/glioblastoma derived oncogene homolog (avian)	Hs.76917|FBXO8		A_23_P61569	Hs.6651	VAMP4||Vesicle-associated membrane protein 4	Hs.97084|NCR1
A_23_P129096	Hs.604479	HEXA||Hexosaminidase A (alpha polypeptide)	Hs.77274|PLAU		A_23_P136961	Data not found	||Data not found	Hs.97464|RNF17
A_23_P55518	Hs.465087	SMAD7||SMAD family member 7	Hs.77961|HLA-B		A_23_P27584	Hs.380906	MYADM||Myeloid-associated differentiation marker	Hs.97644|SCGB2A1
A_23_P141180	Hs.462379	TOM1L2||Target of myb1-like 2 (chicken)	Hs.78771|PGK1		A_23_P148410	Hs.333125	FTHL17||Ferritin, heavy polypeptide-like 17	Hs.98008|GK2
A_23_P255942	Hs.302016	PBOV1||Prostate and breast cancer overexpressed 1	Hs.789|CXCL1		A_23_P200015	Hs.559718	AK5||Adenylate kinase 5	Hs.98785|FGFBP2
A_23_P25888	Hs.434914	FRMD6||FERM domain containing 6	Hs.78944|RGS2		A_23_P163787	Hs.513617	MMP2||Matrix metallopeptidase 2 (gelatinase A, 72kDa gelatinase, 72kDa type IV collagenase)	Hs.99195|GPR125
A_23_P404606	Hs.484195	C5orf41||Chromosome 5 open reading frame 41	Hs.78948|RABGGTB		A_23_P254626	Hs.371199	SGCE||Sarcoglycan, epsilon	Hs.9925|TRMT12
A_23_P114155	Hs.503666	GPKOW||G patch domain and KOW motifs	Hs.78960|LATS2		A_23_P388164	Hs.123072	RAB3B||RAB3B, member RAS oncogene family	Hs.99962|SLC43A3
A_23_P301372	Hs.479223	TAPT1||Transmembrane anterior posterior transformation 1	Hs.79110|NCL		A_23_P37435	Hs.709313	B2M||Beta-2-microglobulin
A_23_P35055	Hs.412710	NPHS2||Nephrosis 2, idiopathic, steroid-resistant (podocin)	Hs.79334|NFIL3		A_23_P201129	Data not found	||Data not found
A_23_P213326	Hs.594084	ANKHD1||Ankyrin repeat and KH domain containing 1	Hs.808|HNRNPF		A_23_P88033	Hs.508616	FGF14||Fibroblast growth factor 14
A_23_P71598	Hs.169378	MPDZ||Multiple PDZ domain protein	Hs.80976|MKI67		A_23_P250372	Hs.188464	MAN2B2||Mannosidase, alpha, class 2B, member 2
A_23_P257396	Data not found	||Data not found	Hs.81791|TNFRSF11B		A_23_P353574	Hs.24119	NEK7||NIMA (never in mitosis gene a)-related kinase 7
A_23_P136044	Hs.460499	ATXN2L||Ataxin 2-like	Hs.81874|MGST2		A_23_P92794	Hs.36053	C5orf13||Chromosome 5 open reading frame 13
A_23_P397274	Hs.264887	FGFR1||Fibroblast growth factor receptor 1	Hs.81892|KIAA0101		A_23_P4060	Data not found	||Data not found
A_23_P101476	Hs.253193	ZNF442||Zinc finger protein 442	Hs.82071|CITED2		A_23_P250853	Hs.252451	SEMA3A||Sema domain, immunoglobulin domain (Ig), short basic domain, secreted, (semaphorin) 3A
A_23_P372356	Hs.367879	C15orf32||Chromosome 15 open reading frame 32	Hs.82432|GPD1L		A_23_P334807	Hs.657345	LRRC2||Leucine rich repeat containing 2
A_23_P63660	Hs.500333	C10orf58||Chromosome 10 open reading frame 58	Hs.83169|MMP1		A_23_P169460	Hs.163990	FRMPD1||FERM and PDZ domain containing 1
A_23_P78248	Hs.9029	KRT23||Keratin 23 (histone deacetylase inducible)	Hs.83347|AAMP		A_23_P109034	Hs.632267	SDC4||Syndecan 4
A_23_P211814	Hs.517949	MAP4||Microtubule-associated protein 4	Hs.83381|GNG11		A_23_P127128	Hs.499000	DNAJC1||DnaJ (Hsp40) homolog, subfamily C, member 1
A_23_P21128	Hs.491172	NBEA||Neurobeachin	Hs.83530|ARMCX6		A_23_P54649	Hs.460996	TRADD||TNFRSF1A-associated via death domain
A_23_P40856	Hs.591668	LRTM1||Leucine-rich repeats and transmembrane domains 1	Hs.84753|NT5DC2		A_23_P203994	Hs.131151	PSMD9||Proteasome (prosome, macropain) 26S subunit, non-ATPase, 9
A_23_P163903	Data not found	||Data not found	Hs.8526|B3GNT1		A_23_P27724	Hs.631549	SEPW1||Selenoprotein W, 1
A_23_P2990	Hs.558308	CEBPE||CCAAT/enhancer binding protein (C/EBP), epsilon	Hs.85570|NLE1		A_23_P16275	Hs.515858	TSKS||Testis-specific serine kinase substrate
A_23_P63209	Hs.195040	HSD11B1||Hydroxysteroid (11-beta) dehydrogenase 1	Hs.85769|DNTTIP2		A_23_P129005	Hs.288348	KIAA1305||KIAA1305
A_23_P57110	Hs.283865	C20orf54||Chromosome 20 open reading frame 54	Hs.85951|XPOT		A_23_P423384	Hs.522110	CREB3||CAMP responsive element binding protein 3
A_23_P146247	Data not found	||Data not found	Hs.8619|SOX18		A_23_P102058	Hs.656199	MATN3||Matrilin 3
A_23_P46740	Hs.558572	LYZL1||Lysozyme-like 1	Hs.8739|ELP2		A_23_P117710	Hs.6093	ARRDC4||Arrestin domain containing 4
A_23_P53817	Data not found	||Data not found	Hs.87469|ACCN4		A_23_P427754	Hs.444663	GJD3||Gap junction protein, delta 3, 31.9kDa
A_23_P44627	Hs.443673	R3HDM2||R3H domain containing 2	Hs.87752|MSN		A_23_P118633	Hs.103147	SPATA20||Spermatogenesis associated 20
A_23_P78975	Hs.601293	LOC644215||Hypothetical LOC644215	Hs.878|SORD		A_23_P203702	Hs.503284	ARRB1||Arrestin, beta 1
A_23_P211673	Hs.26593	HDAC10||Histone deacetylase 10	Hs.8867|CYR61		A_23_P141180	Hs.462379	TOM1L2||Target of myb1-like 2 (chicken)
A_23_P15621	Hs.116467	PRAC||Prostate cancer susceptibility candidate	Hs.90073|CSE1L		A_23_P364024	Hs.205558	GLIPR1||GLI pathogenesis-related 1
A_23_P68137	Data not found	||Data not found	Hs.9029|KRT23		A_23_P254741	Hs.2420	SOD3||Superoxide dismutase 3, extracellular
A_23_P21421	Hs.53985	GP2||Glycoprotein 2 (zymogen granule membrane)	Hs.91579|IMP4		A_23_P109488	Hs.26670	PIK3IP1||Phosphoinositide-3-kinase interacting protein 1
A_23_P152535	Data not found	||Data not found	Hs.9315|OLFML3		A_23_P204133	Hs.505575	GALNT6||UDP-N-acetyl-alpha-D-galactosamine:polypeptide N-acetylgalactosaminyltransferase 6 (GalNAc-T6)
A_23_P119583	Hs.132584	PDE4C||Phosphodiesterase 4C, cAMP-specific (phosphodiesterase E1 dunce homolog, Drosophila)	Hs.93764|CPA4		A_23_P168037	Hs.181244	HLA-A||Major histocompatibility complex, class I, A
A_23_P135690	Hs.269592	CC2D1A||Coiled-coil and C2 domain containing 1A	Hs.94695|IFI27L2		A_23_P257516	Hs.130838	MICA||MHC class I polypeptide-related sequence A
A_23_P15135	Hs.334515	ZSCAN10||Zinc finger and SCAN domain containing 10	Hs.94865|TEAD4		A_23_P393620	Hs.438231	TFPI2||Tissue factor pathway inhibitor 2
A_23_P27060	Hs.514050	TP53I13||Tumor protein p53 inducible protein 13	Hs.94896|TMEM14A		A_23_P82886	Hs.711	DEFA6||Defensin, alpha 6, Paneth cell-specific
A_23_P208706	Hs.624291	BAX||BCL2-associated X protein	Hs.95243|TCEAL1		A_23_P71328	Hs.189445	MATN2||Matrilin 2
A_23_P88865	Hs.298198	CMTM3||CKLF-like MARVEL transmembrane domain containing 3	Hs.9527|C2orf28		A_23_P202939	Hs.709184	APLP2||Amyloid beta (A4) precursor-like protein 2
A_23_P348737	Hs.519445	NR2F1||Nuclear receptor subfamily 2, group F, member 1	Hs.95424|MAP4K1		A_23_P39008	Hs.352155	RLN3||Relaxin 3
A_23_P128215	Hs.485572	SOCS2||Suppressor of cytokine signaling 2	Hs.9661|PSMB10		A_23_P306755	Hs.184085	CRYAA||Crystallin, alpha A
A_23_P132763	Hs.435013	VGLL3||Vestigial like 3 (Drosophila)	Hs.98008|GK2		A_23_P149998	Hs.198158	PBLD||Phenazine biosynthesis-like protein domain containing
A_23_P207981	Hs.44439	SOCS6||Suppressor of cytokine signaling 6	Hs.9857|DCXR		A_23_P80438	Hs.277035	MGLL||Monoglyceride lipase
A_23_P104579	Hs.523835	CDK2AP2||Cyclin-dependent kinase 2 associated protein 2	Hs.99120|DDX3Y		A_23_P411321	Hs.553712	LCE1F||Late cornified envelope 1F
A_23_P146497	Hs.533260	KIAA0649||KIAA0649	Hs.9914|FST		A_23_P137196	Hs.496646	IL13RA1||Interleukin 13 receptor, alpha 1
A_23_P163173	Data not found	||Data not found	Hs.99486|SLC25A22		A_23_P300033	Hs.74615	PDGFRA||Platelet-derived growth factor receptor, alpha polypeptide
A_23_P144507	Hs.98008	GK2||Glycerol kinase 2	Hs.99819|USP16		A_23_P38894	Hs.655613	C19orf66||Chromosome 19 open reading frame 66
A_23_P43095	Hs.458973	ZFHX4||Zinc finger homeobox 4			A_23_P383986	Data not found	||Data not found
A_23_P21278	Hs.657656	MTBP||Mdm2, transformed 3T3 cell double minute 2, p53 binding protein (mouse) binding protein, 104kDa			A_23_P167096	Hs.435215	VEGFC||Vascular endothelial growth factor C
A_23_P112086	Data not found	||Data not found			A_23_P202881	Hs.224008	FEZ1||Fasciculation and elongation protein zeta 1 (zygin I)
A_23_P60962	Data not found	||Data not found			A_23_P150789	Hs.25338	PRSS23||Protease, serine, 23
A_23_P30923	Hs.631991	HLA-DOA||Major histocompatibility complex, class II, DO alpha			A_23_P75523	Hs.278573	CD59||CD59 molecule, complement regulatory protein
A_23_P32165	Hs.696425	LHX2||LIM homeobox 2			A_23_P124542	Hs.445757	CR2||Complement component (3d/Epstein Barr virus) receptor 2
A_23_P256124	Data not found	||Data not found			A_23_P435496	Hs.272168	SERINC3||Serine incorporator 3
A_23_P119042	Hs.10306	NKG7||Natural killer cell group 7 sequence			A_23_P48058	Hs.74368	CKAP4||Cytoskeleton-associated protein 4
A_23_P90991	Hs.148586	OTOS||Otospiralin			A_23_P157914	Hs.547172	MAMDC2||MAM domain containing 2
A_23_P59988	Hs.458397	AMAC1L2||Acyl-malonyl condensing enzyme 1-like 2			A_23_P217763	Hs.522584	TMSB4X||Thymosin beta 4, X-linked
A_23_P110462	Hs.278950	PCDHB1||Protocadherin beta 1			A_23_P334709	Hs.103934	FKBP9||FK506 binding protein 9, 63 kDa
A_23_P43675	Data not found	||Data not found			A_23_P94838	Hs.709373	RYR3||Ryanodine receptor 3
A_23_P5566	Hs.345849	SFT2D3||SFT2 domain containing 3			A_23_P125343	Hs.24379	TRAPPC1||Trafficking protein particle complex 1
A_23_P29103	Hs.128342	CCT8L2||Chaperonin containing TCP1, subunit 8 (theta)-like 2			A_23_P145264	Hs.519972	HLA-F||Major histocompatibility complex, class I, F
A_23_P157793	Hs.63287	CA9||Carbonic anhydrase IX			A_23_P126939	Hs.115325	RAB7L1||RAB7, member RAS oncogene family-like 1
A_23_P64058	Data not found	||Data not found			A_23_P62053	Hs.658200	ERC1||ELKS/RAB6-interacting/CAST family member 1
A_23_P111188	Hs.206770	ZBTB22||Zinc finger and BTB domain containing 22			A_23_P55544	Hs.34333	CCBE1||Collagen and calcium binding EGF domains 1
A_23_P301971	Hs.655645	MASP2||Mannan-binding lectin serine peptidase 2			A_23_P38978	Data not found	||Data not found
A_23_P356021	Hs.554740	FANCB||Fanconi anemia, complementation group B			A_23_P218951	Hs.368160	PCDHGC3||Protocadherin gamma subfamily C, 3
A_23_P29067	Hs.439309	TMPRSS2||Transmembrane protease, serine 2			A_23_P123732	Hs.530261	C9orf103||Chromosome 9 open reading frame 103
A_23_P72961	Hs.56	PRPS1||Phosphoribosyl pyrophosphate synthetase 1			A_23_P205142	Hs.373857	KLF12||Kruppel-like factor 12
A_23_P209731	Hs.471610	ARMC9||Armadillo repeat containing 9			A_23_P17587	Data not found	||Data not found
A_23_P150664	Data not found	||Data not found			A_23_P145965	Hs.421194	TPST1||Tyrosylprotein sulfotransferase 1
A_23_P214710	Hs.409578	STK38||Serine/threonine kinase 38			A_23_P72830	Data not found	||Data not found
A_23_P26916	Hs.438782	HDAC5||Histone deacetylase 5			A_23_P326940	Hs.237856	SLC15A3||Solute carrier family 15, member 3
A_23_P140152	Hs.94695	IFI27L2||Interferon, alpha-inducible protein 27-like 2			A_23_P94942	Hs.529755	SHARPIN||SHANK-associated RH domain interactor
A_23_P55076	Hs.632238	INPP5K||Inositol polyphosphate-5-phosphatase K			A_23_P452	Hs.593833	DDR2||Discoidin domain receptor tyrosine kinase 2
A_23_P82554	Hs.709489	STK17A||Serine/threonine kinase 17a			A_23_P62881	Hs.132121	SGIP1||SH3-domain GRB2-like (endophilin) interacting protein 1
A_23_P1682	Hs.504301	TMEM45B||Transmembrane protein 45B			A_23_P58476	Data not found	||Data not found
A_23_P165703	Hs.549577	C2orf49||Chromosome 2 open reading frame 49			A_23_P134925	Hs.131226	BNIP3L||BCL2/adenovirus E1B 19kDa interacting protein 3-like
A_23_P22526	Hs.31720	HEPH||Hephaestin			A_23_P48717	Hs.433222	NPC2||Niemann-Pick disease, type C2
A_23_P212608	Hs.158529	CLSTN2||Calsyntenin 2			A_23_P91912	Hs.477869	PLSCR4||Phospholipid scramblase 4
A_23_P253661	Hs.659300	DNAJC22||DnaJ (Hsp40) homolog, subfamily C, member 22			A_23_P216742	Data not found	||Data not found
A_23_P31550	Data not found	||Data not found			A_23_P25709	Hs.301478	CLMN||Calmin (calponin-like, transmembrane)
A_23_P157659	Hs.234434	HEY1||Hairy/enhancer-of-split related with YRPW motif 1			A_23_P35684	Hs.369755	INPP5F||Inositol polyphosphate-5-phosphatase F
A_23_P119242	Hs.115284	ZNF213||Zinc finger protein 213			A_23_P93169	Hs.149585	LGSN||Lengsin, lens protein with glutamine synthetase domain
A_23_P155979	Hs.419815	EGF||Epidermal growth factor (beta-urogastrone)			A_23_P163678	Hs.57988	RHBDF1||Rhomboid 5 homolog 1 (Drosophila)
A_23_P8309	Hs.657370	UST||Uronyl-2-sulfotransferase			A_23_P200456	Hs.35433	CDC42BPA||CDC42 binding protein kinase alpha (DMPK-like)
A_23_P30162	Hs.480701	MFSD8||Major facilitator superfamily domain containing 8			A_23_P84629	Hs.569700	RFNG||RFNG O-fucosylpeptide 3-beta-N-acetylglucosaminyltransferase
A_23_P24698	Data not found	||Data not found			A_23_P60865	Hs.654836	TSPAN4||Tetraspanin 4
A_23_P164536	Hs.464971	PIK3C3||Phosphoinositide-3-kinase, class 3			A_23_P130757	Hs.528006	DBP||D site of albumin promoter (albumin D-box) binding protein
A_23_P72697	Hs.426410	GPIHBP1||Glycosylphosphatidylinositol anchored high density lipoprotein binding protein 1			A_23_P24157	Hs.238303	PYROXD2||Pyridine nucleotide-disulphide oxidoreductase domain 2
A_23_P131836	Data not found	||Data not found			A_23_P149180	Hs.81071	ECM1||Extracellular matrix protein 1
A_23_P81048	Hs.135763	STIM2||Stromal interaction molecule 2			A_23_P141688	Hs.714730	RAB31||RAB31, member RAS oncogene family
A_23_P125463	Hs.444200	BPTF||Bromodomain PHD finger transcription factor			A_23_P251104	Hs.438953	SGCB||Sarcoglycan, beta (43kDa dystrophin-associated glycoprotein)
A_23_P413633	Hs.458377	ZNF329||Zinc finger protein 329			A_23_P259506	Hs.529798	C5orf32||Chromosome 5 open reading frame 32
A_23_P136012	Hs.76917	FBXO8||F-box protein 8			A_23_P28574	Data not found	||Data not found
A_23_P83234	Hs.654596	ZBTB6||Zinc finger and BTB domain containing 6			A_23_P355376	Hs.21413	SLC12A5||Solute carrier family 12 (potassium-chloride transporter), member 5
A_23_P424689	Data not found	||Data not found			A_23_P77697	Data not found	||Data not found
A_23_P254756	Hs.520313	CD164||CD164 molecule, sialomucin			A_23_P217510	Hs.654354	CD99||CD99 molecule
A_23_P47685	Hs.532357	TRIM21||Tripartite motif-containing 21			A_23_P60534	Hs.444106	TOR2A||Torsin family 2, member A
A_23_P156049	Hs.69293	HEXB||Hexosaminidase B (beta polypeptide)			A_23_P368154	Hs.708197	PODN||Podocan
A_23_P156498	Hs.713560	ELOVL5||ELOVL family member 5, elongation of long chain fatty acids (FEN1/Elo2, SUR4/Elo3-like, yeast)			A_23_P108427	Hs.269027	GALNT5||UDP-N-acetyl-alpha-D-galactosamine:polypeptide N-acetylgalactosaminyltransferase 5 (GalNAc-T5)
A_23_P99292	Hs.719194	RAD51AP1||RAD51 associated protein 1			A_23_P56488	Hs.658702	SLC38A11||Solute carrier family 38, member 11
A_23_P22134	Hs.459153	BNC1||Basonuclin 1			A_23_P45424	Hs.109999	ITGB1BP2||Integrin beta 1 binding protein (melusin) 2
A_23_P90829	Hs.444488	SPP2||Secreted phosphoprotein 2, 24kDa			A_23_P300710	Hs.528572	SORBS3||Sorbin and SH3 domain containing 3
A_23_P53946	Data not found	||Data not found			A_23_P119262	Hs.118243	DNASE2||Deoxyribonuclease II, lysosomal
A_23_P85371	Hs.78948	RABGGTB||Rab geranylgeranyltransferase, beta subunit			A_23_P132763	Hs.435013	VGLL3||Vestigial like 3 (Drosophila)
A_23_P128663	Data not found	||Data not found			A_23_P103398	Hs.25363	PSEN2||Presenilin 2 (Alzheimer disease 4)
A_23_P82088	Hs.103291	NRN1||Neuritin 1			A_23_P254353	Hs.495554	NOXA1||NADPH oxidase activator 1
A_23_P206741	Data not found	||Data not found			A_23_P30392	Hs.248149	NEUROG1||Neurogenin 1
A_23_P59375	Hs.519601	ID4||Inhibitor of DNA binding 4, dominant negative helix-loop-helix protein			A_23_P60829	Hs.397465	HIPK2||Homeodomain interacting protein kinase 2
A_23_P136523	Hs.250236	LCE1E||Late cornified envelope 1E			A_23_P147238	Hs.506985	WSB2||WD repeat and SOCS box-containing 2
A_23_P253208	Data not found	||Data not found			A_23_P141376	Hs.437191	PTRF||Polymerase I and transcript release factor
A_23_P87219	Hs.266223	SLC22A8||Solute carrier family 22 (organic anion transporter), member 8			A_23_P116533	Hs.153026	SWAP70||SWAP-70 protein
A_23_P119472	Hs.501452	EBI3||Epstein-Barr virus induced 3			A_23_P210176	Hs.133397	ITGA6||Integrin, alpha 6
A_23_P5005	Hs.95424	MAP4K1||Mitogen-activated protein kinase kinase kinase kinase 1			A_23_P257462	Hs.484741	GMPR||Guanosine monophosphate reductase
A_23_P257043	Hs.654463	GEM||GTP binding protein overexpressed in skeletal muscle			A_23_P120270	Hs.293689	MCFD2||Multiple coagulation factor deficiency 2
A_23_P205646	Hs.130491	MAP4K5||Mitogen-activated protein kinase kinase kinase kinase 5			A_23_P25283	Hs.511915	ENO2||Enolase 2 (gamma, neuronal)
A_23_P81938	Hs.77961	HLA-B||Major histocompatibility complex, class I, B			A_23_P27315	Hs.532815	EMILIN2||Elastin microfibril interfacer 2
A_23_P70127	Hs.279929	TMED9||Transmembrane emp24 protein transport domain containing 9			A_23_P91964	Hs.655941	RASA2||RAS p21 protein activator 2
A_23_P90689	Hs.467751	TRIB2||Tribbles homolog 2 (Drosophila)			A_23_P85164	Hs.401929	DNASE1L1||Deoxyribonuclease I-like 1
A_23_P116005	Hs.234249	MAPK8IP1||Mitogen-activated protein kinase 8 interacting protein 1			A_23_P24414	Data not found	||Data not found
A_23_P158	Hs.632367	GPR157||G protein-coupled receptor 157			A_23_P256923	Data not found	||Data not found
A_23_P113682	Hs.432442	SLC34A3||Solute carrier family 34 (sodium phosphate), member 3			A_23_P123140	Hs.488181	OGDH||Oxoglutarate (alpha-ketoglutarate) dehydrogenase (lipoamide)
A_23_P55349	Hs.370166	WSCD1||WSC domain containing 1			A_23_P203833	Hs.205558	GLIPR1||GLI pathogenesis-related 1
A_23_P79108	Hs.306212	ATP8B3||ATPase, class I, type 8B, member 3			A_23_P12755	Hs.306814	LOXL4||Lysyl oxidase-like 4
A_23_P208669	Hs.171995	KLK3||Kallikrein-related peptidase 3			A_23_P2203	Hs.644420	TAOK3||TAO kinase 3
A_23_P160354	Hs.498292	AKT3||V-akt murine thymoma viral oncogene homolog 3 (protein kinase B, gamma)			A_23_P82191	Data not found	||Data not found
A_23_P114466	Hs.664560	TBL1Y||Transducin (beta)-like 1Y-linked			A_23_P14026	Hs.591156	CREBL2||CAMP responsive element binding protein-like 2
A_23_P132525	Hs.149032	PIK3R4||Phosphoinositide-3-kinase, regulatory subunit 4			A_23_P502808	Data not found	||Data not found
A_23_P257365	Hs.73172	GFI1||Growth factor independent 1 transcription repressor			A_23_P49256	Hs.533772	METRN||Meteorin, glial cell differentiation regulator
A_23_P83798	Hs.41683	ALX1||ALX homeobox 1			A_23_P204453	Hs.297343	CAMKK2||Calcium/calmodulin-dependent protein kinase kinase 2, beta
A_23_P5761	Hs.715540	NFE2L2||Nuclear factor (erythroid-derived 2)-like 2			A_23_P80008	Hs.86092	MYLK2||Myosin light chain kinase 2
A_23_P205142	Hs.373857	KLF12||Kruppel-like factor 12			A_23_P87421	Data not found	||Data not found
A_23_P72503	Hs.388668	KLHL2||Kelch-like 2, Mayven (Drosophila)			A_23_P142830	Hs.410477	PLA2R1||Phospholipase A2 receptor 1, 180kDa
A_23_P127352	Data not found	||Data not found			A_23_P250735	Data not found	||Data not found
A_23_P154245	Hs.239891	GPR35||G protein-coupled receptor 35			A_23_P163737	Hs.258574	OR2C1||Olfactory receptor, family 2, subfamily C, member 1
A_23_P150714	Hs.718440	IPO7||Importin 7			A_23_P83694	Data not found	||Data not found
A_23_P317055	Data not found	||Data not found			A_23_P113716	Hs.654404	HLA-C||Major histocompatibility complex, class I, C
A_23_P203419	Hs.503546	FADS1||Fatty acid desaturase 1			A_23_P158059	Hs.125037	ASB6||Ankyrin repeat and SOCS box-containing 6
A_23_P216766	Hs.449291	ISCA1||Iron-sulfur cluster assembly 1 homolog (S. cerevisiae)			A_23_P253434	Hs.159430	FNDC3B||Fibronectin type III domain containing 3B
A_23_P33539	Hs.481545	ADCY2||Adenylate cyclase 2 (brain)			A_23_P118894	Hs.368260	ATAD4||ATPase family, AAA domain containing 4
A_23_P390044	Hs.252229	MAFG||V-maf musculoaponeurotic fibrosarcoma oncogene homolog G (avian)			A_23_P138881	Hs.654432	ACTN3||Actinin, alpha 3
A_23_P54276	Hs.255973	EID1||EP300 interacting inhibitor of differentiation 1			A_23_P50426	Hs.719195	KANK2||KN motif and ankyrin repeat domains 2
A_23_P35564	Hs.18889	SEC31B||SEC31 homolog B (S. cerevisiae)			A_23_P166734	Hs.444236	SPATA16||Spermatogenesis associated 16
A_23_P16354	Hs.631591	ZNF382||Zinc finger protein 382			A_23_P98640	Hs.199850	DCHS1||Dachsous 1 (Drosophila)
A_23_P38537	Hs.655160	KRT16||Keratin 16			A_23_P152305	Hs.116471	CDH11||Cadherin 11, type 2, OB-cadherin (osteoblast)
A_23_P14340	Hs.458487	KIAA0391||KIAA0391			A_23_P204099	Hs.506852	PTPN11||Protein tyrosine phosphatase, non-receptor type 11
A_23_P348298	Hs.23642	SAC3D1||SAC3 domain containing 1			A_23_P59319	Hs.438872	C6orf72||Chromosome 6 open reading frame 72
A_23_P144257	Hs.531713	COPS8||COP9 constitutive photomorphogenic homolog subunit 8 (Arabidopsis)			A_23_P142455	Hs.466693	SIRT2||Sirtuin (silent mating type information regulation 2 homolog) 2 (S. cerevisiae)
A_23_P121285	Data not found	||Data not found			A_23_P9848	Hs.632176	38595||Septin 1
A_23_P148602	Data not found	||Data not found			A_23_P46499	Data not found	||Data not found
A_23_P88819	Hs.632177	MVP||Major vault protein			A_23_P13822	Hs.24979	STYK1||Serine/threonine/tyrosine kinase 1
A_23_P61426	Hs.490981	MSRA||Methionine sulfoxide reductase A			A_23_P120002	Hs.145150	SP110||SP110 nuclear body protein
A_23_P159039	Hs.436329	SCRIB||Scribbled homolog (Drosophila)			A_23_P376655	Hs.517342	NIT1||Nitrilase 1
A_23_P203283	Data not found	||Data not found			A_23_P25994	Hs.719135	LGMN||Legumain
A_23_P114947	Hs.78944	RGS2||Regulator of G-protein signaling 2, 24kDa			A_23_P155358	Hs.404802	HDAC11||Histone deacetylase 11
A_23_P121064	Hs.591286	PTX3||Pentraxin-related gene, rapidly induced by IL-1 beta			A_23_P152727	Hs.514242	PLEKHM1||Pleckstrin homology domain containing, family M (with RUN domain) member 1
A_23_P33759	Hs.289347	DHRS3||Dehydrogenase/reductase (SDR family) member 3			A_23_P162211	Hs.591145	MANSC1||MANSC domain containing 1
A_23_P31143	Hs.591347	TPD52L1||Tumor protein D52-like 1			A_23_P418373	Hs.410026	BCL2L2||BCL2-like 2
A_23_P56578	Hs.137415	VIT||Vitrin			A_23_P21155	Hs.96852	EDC3||Enhancer of mRNA decapping 3 homolog (S. cerevisiae)
A_23_P31810	Data not found	||Data not found			A_23_P397208	Hs.279837	GSTM2||Glutathione S-transferase mu 2 (muscle)
A_23_P82141	Hs.383108	||MRNA, chromosome 1 specific transcript KIAA0486			A_23_P98979	Hs.658889	LGR5||Leucine-rich repeat-containing G protein-coupled receptor 5
A_23_P61761	Hs.125119	NRG3||Neuregulin 3			A_23_P251551	Hs.719190	ARL4C||ADP-ribosylation factor-like 4C
A_23_P257857	Data not found	||Data not found			A_23_P72330	Hs.374950	MT1X||Metallothionein 1X
A_23_P13852	Hs.719087	STRAP||Serine/threonine kinase receptor associated protein			A_23_P252132	Hs.446083	PTPRD||Protein tyrosine phosphatase, receptor type, D
A_23_P161727	Hs.709660	HSPB2||Heat shock 27kDa protein 2			A_23_P47756	Data not found	||Data not found
A_23_P110811	Hs.430075	COX7C||Cytochrome c oxidase subunit VIIc			A_23_P211598	Hs.75835	PMM1||Phosphomannomutase 1
A_23_P99811	Hs.220963	MDP-1||Magnesium-dependent phosphatase 1			A_23_P36377	Data not found	||Data not found
A_23_P325690	Hs.710624	ANKRD35||Ankyrin repeat domain 35			A_23_P123265	Hs.279696	SUMF2||Sulfatase modifying factor 2
A_23_P110167	Hs.81874	MGST2||Microsomal glutathione S-transferase 2			A_23_P6741	Hs.475506	IQSEC1||IQ motif and Sec7 domain 1
A_23_P96607	Data not found	||Data not found			A_23_P255331	Hs.710036	C4orf49||Chromosome 4 open reading frame 49
A_23_P68517	Hs.352626	TMC2||Transmembrane channel-like 2			A_23_P144507	Hs.98008	GK2||Glycerol kinase 2
A_23_P4782	Hs.631597	CACNG7||Calcium channel, voltage-dependent, gamma subunit 7			A_23_P60047	Hs.279245	TACC1||Transforming, acidic coiled-coil containing protein 1
A_23_P85387	Data not found	||Data not found			A_23_P357374	Hs.339845	PTH2||Parathyroid hormone 2
A_23_P145715	Hs.488007	AOAH||Acyloxyacyl hydrolase (neutrophil)			A_23_P69221	Hs.475392	TMEM111||Transmembrane protein 111
A_23_P214151	Hs.485784	SENP6||SUMO1/sentrin specific peptidase 6			A_23_P139767	Hs.506713	TRPV4||Transient receptor potential cation channel, subfamily V, member 4
A_23_P164283	Hs.513915	CLDN7||Claudin 7			A_23_P154766	Hs.585017	DUSP15||Dual specificity phosphatase 15
A_23_P125974	Hs.467753	C1QC||Complement component 1, q subcomponent, C chain			A_23_P13364	Hs.654599	NUCB2||Nucleobindin 2
A_23_P130509	Hs.709348	ZNF229||Zinc finger protein 229			A_23_P152791	Hs.42645	SLC16A6||Solute carrier family 16, member 6 (monocarboxylic acid transporter 7)
A_23_P212016	Data not found	||Data not found			A_23_P148556	Hs.159546	ABCD1||ATP-binding cassette, sub-family D (ALD), member 1
A_23_P110116	Hs.167679	SH3BP2||SH3-domain binding protein 2			A_23_P209426	Hs.152774	TRAK2||Trafficking protein, kinesin binding 2
A_23_P8108	Data not found	||Data not found			A_23_P20814	Hs.190622	DDX58||DEAD (Asp-Glu-Ala-Asp) box polypeptide 58
A_23_P53567	Hs.405692	CCDC53||Coiled-coil domain containing 53			A_23_P27239	Data not found	||Data not found
A_23_P201655	Hs.591506	MYCBP||C-myc binding protein			A_23_P82245	Hs.116724	AKR1B10||Aldo-keto reductase family 1, member B10 (aldose reductase)
A_23_P17575	Hs.388004	AHCY||S-adenosylhomocysteine hydrolase			A_23_P20832	Hs.372331	SPTAN1||Spectrin, alpha, non-erythrocytic 1 (alpha-fodrin)
A_23_P102571	Hs.435126	SLC2A4RG||SLC2A4 regulator			A_23_P95917	Data not found	||Data not found
A_23_P71464	Hs.492212	DECR1||2,4-dienoyl CoA reductase 1, mitochondrial			A_23_P135568	Hs.34024	TNIK||TRAF2 and NCK interacting kinase
A_23_P27373	Hs.284217	TSHZ1||Teashirt zinc finger homeobox 1			A_23_P6413	Hs.55940	SELM||Selenoprotein M
A_23_P42375	Hs.287714	RAB32||RAB32, member RAS oncogene family			A_23_P49638	Hs.567416	GRAP||GRB2-related adaptor protein
A_23_P128520	Hs.274313	IGFBP6||Insulin-like growth factor binding protein 6			A_23_P413673	Hs.533066	C6orf81||Chromosome 6 open reading frame 81
A_23_P137381	Hs.76884	ID3||Inhibitor of DNA binding 3, dominant negative helix-loop-helix protein			A_23_P15394	Hs.647419	CD68||CD68 molecule
A_23_P11262	Hs.533543	F8A1||Coagulation factor VIII-associated (intronic transcript) 1			A_23_P387500	Hs.436448	FOXC2||Forkhead box C2 (MFH-1, mesenchyme forkhead 1)
A_23_P163506	Hs.513803	CYBA||Cytochrome b-245, alpha polypeptide			A_23_P58396	Hs.570855	PDGFC||Platelet derived growth factor C
A_23_P165636	Hs.516155	CAPG||Capping protein (actin filament), gelsolin-like			A_23_P60330	Hs.522520	C9orf37||Chromosome 9 open reading frame 37
A_23_P112251	Hs.534196	GNG10||Guanine nucleotide binding protein (G protein), gamma 10			A_23_P23438	Hs.408846	SEMA4A||Sema domain, immunoglobulin domain (Ig), transmembrane domain (TM) and short cytoplasmic domain, (semaphorin) 4A
A_23_P215677	Data not found	||Data not found			A_23_P203498	Hs.501778	TRIM22||Tripartite motif-containing 22
A_23_P983	Hs.120	PRDX6||Peroxiredoxin 6			A_23_P135548	Hs.335034	DPYD||Dihydropyrimidine dehydrogenase
A_23_P76364	Hs.114286	CD9||CD9 molecule			A_23_P1307	Hs.567256	AKR1C2||Aldo-keto reductase family 1, member C2 (dihydrodiol dehydrogenase 2; bile acid binding protein; 3-alpha hydroxysteroid dehydrogenase, type III)
A_23_P42080	Hs.94896	TMEM14A||Transmembrane protein 14A			A_23_P259243	Data not found	||Data not found
A_23_P251248	Hs.75064	TBCC||Tubulin folding cofactor C			A_23_P88069	Hs.507798	LHFP||Lipoma HMGIC fusion partner
A_23_P257198	Hs.528222	NDUFS4||NADH dehydrogenase (ubiquinone) Fe-S protein 4, 18kDa (NADH-coenzyme Q reductase)			A_23_P63503	Hs.90875	RABIF||RAB interacting factor
A_23_P24515	Hs.232375	ACAT1||Acetyl-Coenzyme A acetyltransferase 1			A_23_P217698	Hs.105932	SHOX||Short stature homeobox
A_23_P150207	Hs.370254	BAD||BCL2-associated agonist of cell death			A_23_P9648	Data not found	||Data not found
A_23_P7033	Hs.306123	MAGEF1||Melanoma antigen family F, 1			A_23_P41528	Hs.98785	FGFBP2||Fibroblast growth factor binding protein 2
A_23_P77142	Hs.321541	RAB11A||RAB11A, member RAS oncogene family			A_23_P431939	Hs.101840	MR1||Major histocompatibility complex, class I-related
A_23_P1641	Hs.654972	RCE1||RCE1 homolog, prenyl protein peptidase (S. cerevisiae)			A_23_P432573	Hs.118513	MRGPRF||MAS-related GPR, member F
A_23_P216891	Hs.495138	MAPKAP1||Mitogen-activated protein kinase associated protein 1			A_23_P122204	Data not found	||Data not found
A_23_P74022	Hs.709187	DBT||Dihydrolipoamide branched chain transacylase E2
A_23_P34307	Hs.178305	PIGK||Phosphatidylinositol glycan anchor biosynthesis, class K
A_23_P258477	Hs.233568	HIST1H2AL||Histone cluster 1, H2al
A_23_P91769	Hs.274416	NDUFA6||NADH dehydrogenase (ubiquinone) 1 alpha subcomplex, 6, 14kDa
A_23_P121264	Hs.436439	TWF2||Twinfilin, actin-binding protein, homolog 2 (Drosophila)
A_23_P142916	Hs.471040	C2orf69||Chromosome 2 open reading frame 69
A_23_P145760	Hs.245540	ARL4A||ADP-ribosylation factor-like 4A
A_23_P46928	Hs.26010	PFKP||Phosphofructokinase, platelet
A_23_P409951	Hs.446427	OAZ1||Ornithine decarboxylase antizyme 1
A_23_P13694	Hs.505934	TMBIM4||Transmembrane BAX inhibitor motif containing 4
A_23_P218378	Hs.513867	ITGAE||Integrin, alpha E (antigen CD103, human mucosal lymphocyte antigen 1; alpha polypeptide)
A_23_P214168	Hs.101302	COL12A1||Collagen, type XII, alpha 1
A_23_P66128	Hs.124015	HAGHL||Hydroxyacylglutathione hydrolase-like
A_23_P92476	Hs.443723	GRPEL1||GrpE-like 1, mitochondrial (E. coli)
A_23_P21785	Hs.448003	NSUN3||NOL1/NOP2/Sun domain family, member 3
A_23_P111171	Hs.534375	B3GALT4||UDP-Gal:betaGlcNAc beta 1,3-galactosyltransferase, polypeptide 4
A_23_P110742	Hs.484227	THOC3||THO complex 3
A_23_P73097	Hs.368733	RGS20||Regulator of G-protein signaling 20
A_23_P154874	Hs.369488	DSCR3||Down syndrome critical region gene 3
A_23_P27450	Hs.655423	APOC4||Apolipoprotein C-IV
A_23_P11341	Hs.415414	FAM104B||Family with sequence similarity 104, member B
A_23_P102320	Hs.180591	NUP35||Nucleoporin 35kDa
A_23_P256223	Hs.436803	VBP1||Von Hippel-Lindau binding protein 1
