# Supplementary material for: A Core MYC Gene Expression Signature Is Prominent in Basal-Like Breast Cancer but Only Partially Overlaps the Core Serum Response
Source: PLoS One. 2009 Aug 19;4(8):e6693. doi: 10.1371/journal.pone.0006693 (PMC2723908; doi:10.1371/journal.pone.0006693)
Supplement: Table S4 — Comparison of genes identified in this study and in the Core Serum Response study. (5.41 MB XLS) [file pone.0006693.s007.xls]

## Sheet: platform comparisons
CloneID	Unigene (build 219), Serum response dataset	Unique Unigene (build 219), Serum response dataset			Unigene (build 219) on Agilent array	Unique Unigene (build 219) on Agilent array	common to both		common to both	Annotation
IMAGE:45649	Data not found	Hs.133016			Hs.23251	Hs.23251	Hs.23251		Hs.100043	CCDC124||Coiled-coil domain containing 124
IMAGE:1700310	Hs.133016	Hs.470126			Hs.94070	Hs.94070	Hs.94070		Hs.100057	STK35||Serine/threonine kinase 35
IMAGE:252515	Hs.470126	Hs.591341			Hs.422662	Hs.422662	Hs.422662		Hs.100058	DPYSL4||Dihydropyrimidinase-like 4
IMAGE:780969	In multiple clusters	Hs.567424			Hs.652364	Hs.652364	Hs.652364		Hs.100072	GJC2||Gap junction protein, gamma 2, 47kDa
IMAGE:488246	Hs.591341	Hs.86859			Hs.66394	Hs.66394	Hs.66394		Hs.100217	FMNL1||Formin-like 1
IMAGE:23869	Hs.567424	Hs.708245			Hs.523930	Hs.523930	Hs.523930		Hs.100299	LIG3||Ligase III, DNA, ATP-dependent
IMAGE:236059	Hs.86859	Hs.209587			Hs.489448	Hs.489448	Hs.489448		Hs.100322	CA6||Carbonic anhydrase VI
IMAGE:299468	In multiple clusters	Hs.658198			Hs.616962	Hs.616962	Hs.616962		Hs.1004	BRPF1||Bromodomain and PHD finger containing, 1
IMAGE:253507	Hs.708245	Hs.208390			Hs.177576	Hs.177576	Hs.177576		Hs.100426	BRMS1||Breast cancer metastasis suppressor 1
IMAGE:276805	Hs.209587	Hs.648635			Hs.647023	Hs.647023	Hs.647023		Hs.100431	CXCL13||Chemokine (C-X-C motif) ligand 13
IMAGE:275173	Hs.658198	Hs.462257			Data not found	Data not found	#N/A		Hs.100686	AGR3||Anterior gradient homolog 3 (Xenopus laevis)
IMAGE:383528	Hs.208390	Hs.709465			Hs.129712	Hs.129712	Hs.129712		Hs.10082	KCNN4||Potassium intermediate/small conductance calcium-activated channel, subfamily N, member 4
IMAGE:123971	Hs.648635	Hs.477361			Hs.50002	Hs.50002	Hs.50002		Hs.100878	ASTE1||Asteroid homolog 1 (Drosophila)
IMAGE:505202	Hs.462257	Hs.557559			Hs.151413	Hs.151413	Hs.151413		Hs.100890	RPRM||Reprimo, TP53 dependent G2 arrest mediator candidate
IMAGE:502062	Hs.709465	Hs.658169			Hs.24587	Hs.24587	Hs.24587		Hs.100914	CEP192||Centrosomal protein 192kDa
IMAGE:324745	Hs.477361	Hs.75765			Data not found	Hs.656069	Hs.656069		Hs.100921	ZNF193||Zinc finger protein 193
IMAGE:141684	Hs.557559	Hs.653202			Data not found	Hs.660866	Hs.660866		Hs.10094	SLC12A4||Solute carrier family 12 (potassium/chloride transporters), member 4
IMAGE:320510	In multiple clusters	Hs.437084			Hs.656069	Hs.113275	Hs.113275		Hs.101007	DCUN1D3||DCN1, defective in cullin neddylation 1, domain containing 3 (S. cerevisiae)
IMAGE:841282	Hs.658169	Hs.657203			Hs.660866	Hs.132195	#N/A		Hs.10101	MUL1||Mitochondrial E3 ubiquitin ligase 1
IMAGE:140000	Data not found	Hs.113912			Hs.113275	Hs.627962	Hs.627962		Hs.101014	CEP57||Centrosomal protein 57kDa
IMAGE:153340	Hs.75765	Hs.99472			Hs.132195	Hs.271580	#N/A		Hs.1011	PROZ||Protein Z, vitamin K-dependent plasma glycoprotein
IMAGE:884743	Hs.653202	Hs.475502			Hs.627962	Hs.98594	Hs.98594		Hs.101174	MAPT||Microtubule-associated protein tau
IMAGE:767405	In multiple clusters	Hs.594563			Hs.271580	Hs.195667	Hs.195667		Hs.1012	C4BPA||Complement component 4 binding protein, alpha
IMAGE:844768	Hs.437084	Hs.461117			Hs.98594	Hs.595458	Hs.595458		Hs.101302	COL12A1||Collagen, type XII, alpha 1
IMAGE:35010	Hs.657203	Hs.1908			Hs.195667	Hs.482660	#N/A		Hs.101307	SLC14A1||Solute carrier family 14 (urea transporter), member 1 (Kidd blood group)
IMAGE:813604	In multiple clusters	Hs.527874			Hs.595458	Hs.459070	Hs.459070		Hs.101337	UCP3||Uncoupling protein 3 (mitochondrial, proton carrier)
IMAGE:418426	Hs.113912	Hs.368587			Hs.482660	Hs.113912	Hs.113912		Hs.10136	BPHL||Biphenyl hydrolase-like (serine hydrolase)
IMAGE:809406	Hs.99472	Hs.702202			Hs.459070	Hs.314263	Hs.314263		Hs.101364	ASNSD1||Asparagine synthetase domain containing 1
IMAGE:132524	Data not found	Hs.654943			Hs.113912	Hs.3989	Hs.3989		Hs.101674	ARSF||Arylsulfatase F
IMAGE:130243	Hs.475502	Hs.593847			Hs.314263	Hs.657507	#N/A		Hs.101742	RPUSD1||RNA pseudouridylate synthase domain containing 1
IMAGE:788444	Hs.594563	Hs.26047			Hs.3989	Hs.497417	Hs.497417		Hs.101745	SLITRK3||SLIT and NTRK-like family, member 3
IMAGE:839516	Hs.461117	Hs.522384			Hs.657507	Hs.26441	Hs.26441		Hs.101761	N4BP3||Nedd4 binding protein 3
IMAGE:703581	Hs.1908	Hs.43834			Hs.497417	Hs.713590	#N/A		Hs.101840	MR1||Major histocompatibility complex, class I-related
IMAGE:134269	In multiple clusters	Hs.300772			Hs.26441	Hs.649497	Hs.649497		Hs.101891	MIER2||Mesoderm induction early response 1, family member 2
IMAGE:27816	Data not found	Hs.69504			Hs.713590	Hs.301094	Hs.301094		Hs.1019	PTH1R||Parathyroid hormone 1 receptor
IMAGE:1031719	Hs.527874	Hs.8821			Hs.649497	Hs.517478	Hs.517478		Hs.101915	ELOVL4||Elongation of very long chain fatty acids (FEN1/Elo2, SUR4/Elo3, yeast)-like 4
IMAGE:198250	Hs.368587	Hs.88651			Hs.301094	Hs.528721	#N/A		Hs.101949	KBTBD3||Kelch repeat and BTB (POZ) domain containing 3
IMAGE:122428	Hs.702202	Hs.75535			Hs.517478	Hs.716399	Hs.716399		Hs.102	AMT||Aminomethyltransferase
IMAGE:39800	Hs.654943	Hs.181244			Hs.528721	Hs.297483	Hs.297483		Hs.102267	LOX||Lysyl oxidase
IMAGE:111736	Hs.593847	Hs.586618			Data not found	Hs.101761	Hs.101761		Hs.102308	KCNJ8||Potassium inwardly-rectifying channel, subfamily J, member 8
IMAGE:39843	Hs.26047	Hs.440776			Hs.716399	Hs.170999	Hs.170999		Hs.102336	PRR5||Proline rich 5 (renal)
IMAGE:487157	Hs.522384	Hs.654727			Hs.297483	Hs.648175	Hs.648175		Hs.102406	MLPH||Melanophilin
IMAGE:320424	Hs.43834	Hs.14745			Hs.101761	Hs.330073	Hs.330073		Hs.102471	PHACTR2||Phosphatase and actin regulator 2
IMAGE:118049	Data not found	Hs.649877			Hs.170999	Hs.514242	Hs.514242		Hs.102480	TTC5||Tetratricopeptide repeat domain 5
IMAGE:740620	Hs.300772	Hs.194692			Hs.648175	Hs.369670	Hs.369670		Hs.102484	GSTA3||Glutathione S-transferase alpha 3
IMAGE:276574	Hs.69504	Hs.517310			Hs.330073	Hs.719293	#N/A		Hs.102558	PGAM5||Phosphoglycerate mutase family member 5
IMAGE:74054	Hs.8821	Hs.8739			Hs.514242	Hs.170422	Hs.170422		Hs.102598	MADCAM1||Mucosal vascular addressin cell adhesion molecule 1
IMAGE:771257	Hs.88651	Hs.227489			Hs.514242	Hs.96633	#N/A		Hs.102696	MCTS1||Malignant T cell amplified sequence 1
IMAGE:300051	Hs.75535	Hs.596570			Hs.369670	Hs.590919	Hs.590919		Hs.102735	SSBP2||Single-stranded DNA binding protein 2
IMAGE:72745	Hs.181244	Hs.13999			Hs.719293	Hs.368255	Hs.368255		Hs.102788	MAN1A1||Mannosidase, alpha, class 1A, member 1
IMAGE:377461	In multiple clusters	Hs.584947			Hs.170422	Hs.507755	Hs.507755		Hs.102798	PSMA1||Proteasome (prosome, macropain) subunit, alpha type, 1
IMAGE:364271	Hs.586618	Hs.501023			Hs.96633	Hs.474536	Hs.474536		Hs.102866	TKTL1||Transketolase-like 1
IMAGE:199577	Hs.440776	Hs.593401			Data not found	Hs.482868	Hs.482868		Hs.102914	CUL4B||Cullin 4B
IMAGE:845602	Hs.654727	Hs.280342			Hs.590919	Hs.150444	Hs.150444		Hs.102928	ZNF668||Zinc finger protein 668
IMAGE:232697	Hs.14745	Hs.193226			Hs.368255	Hs.493796	Hs.493796		Hs.1030	RIN1||Ras and Rab interactor 1
IMAGE:300038	Hs.649877	Hs.188553			Hs.507755	Hs.156814	Hs.156814		Hs.10306	NKG7||Natural killer cell group 7 sequence
IMAGE:771327	Hs.194692	Hs.126497			Hs.474536	Hs.335239	Hs.335239		Hs.103106	LSM2||LSM2 homolog, U6 small nuclear RNA associated (S. cerevisiae)
IMAGE:344854	Hs.517310	Hs.719124			Hs.482868	Hs.516954	Hs.516954		Hs.103110	PPARA||Peroxisome proliferator-activated receptor alpha
IMAGE:193811	Data not found	Hs.199877			Hs.150444	Hs.522684	Hs.522684		Hs.103142	||Full length insert cDNA clone ZD43G04
IMAGE:125788	Hs.8739	Hs.591018			Hs.493796	Hs.378901	Hs.378901		Hs.103147	SPATA20||Spermatogenesis associated 20
IMAGE:739625	Hs.227489	Hs.658046			Hs.156814	Hs.458487	Hs.458487		Hs.103253	PLIN||Perilipin
IMAGE:241932	Hs.596570	Hs.73962			Hs.335239	Hs.57907	#N/A		Hs.10326	COPE||Coatomer protein complex, subunit epsilon
IMAGE:137369	Hs.13999	Hs.369762			Hs.516954	Hs.176615	Hs.176615		Hs.103291	NRN1||Neuritin 1
IMAGE:294221	Data not found	Hs.633923			Hs.522684	Hs.154276	Hs.154276		Hs.103315	ZNF384||Zinc finger protein 384
IMAGE:53031	Hs.584947	Hs.659172			Hs.378901	Hs.646575	Hs.646575		Hs.103502	GPT||Glutamic-pyruvate transaminase (alanine aminotransferase)
IMAGE:435219	Hs.501023	Hs.654660			Hs.458487	Hs.387300	Hs.387300		Hs.103527	SH2D2A||SH2 domain protein 2A
IMAGE:28705	Data not found	Hs.491626			Hs.57907	Hs.719093	#N/A		Hs.103555	FAM104A||Family with sequence similarity 104, member A
IMAGE:79852	Hs.593401	Hs.703454			Hs.176615	Hs.370487	#N/A		Hs.103561	ARL6IP4||ADP-ribosylation-like factor 6 interacting protein 4
IMAGE:812289	Hs.280342	Hs.575644			Hs.154276	Hs.505545	Hs.505545		Hs.103755	RIPK2||Receptor-interacting serine-threonine kinase 2
IMAGE:130664	Data not found	Hs.666172			Data not found	Hs.527973	Hs.527973		Hs.103854	DOK1||Docking protein 1, 62kDa (downstream of tyrosine kinase 1)
IMAGE:321773	Hs.193226	Hs.306327			Hs.646575	Hs.524528	#N/A		Hs.104019	TACC3||Transforming, acidic coiled-coil containing protein 3
IMAGE:143962	Hs.188553	Hs.170310			Hs.387300	Hs.719150	#N/A		Hs.1041	ROS1||C-ros oncogene 1 , receptor tyrosine kinase
IMAGE:230224	Hs.126497	Hs.188569			Hs.719093	Hs.524953	#N/A		Hs.104119	RAGE||Renal tumor antigen
IMAGE:241539	Data not found	Hs.497183			Hs.370487	Hs.537329	#N/A		Hs.104134	HMX1||H6 family homeobox 1
IMAGE:587010	Hs.719124	Hs.74647			Hs.505545	Hs.103253	Hs.103253		Hs.10414	KLHDC8A||Kelch domain containing 8A
IMAGE:34869	Hs.199877	Hs.435832			Data not found	Hs.194654	Hs.194654		Hs.104223	TRIM35||Tripartite motif-containing 35
IMAGE:416978	Hs.591018	Hs.659471			Hs.527973	Hs.13261	Hs.13261		Hs.10441	NFYA||Nuclear transcription factor Y, alpha
IMAGE:202904	In multiple clusters	Hs.657632			Hs.524528	Hs.632465	Hs.632465		Hs.104476	TMEM125||Transmembrane protein 125
IMAGE:428782	Data not found	Hs.44277			Hs.719150	Hs.719107	#N/A		Hs.104519	PLD2||Phospholipase D2
IMAGE:1874802	In multiple clusters	Hs.91579			Hs.524953	Hs.512841	Hs.512841		Hs.104570	KLK8||Kallikrein-related peptidase 8
IMAGE:731128	Hs.658046	Hs.591159			Hs.537329	Hs.455323	Hs.455323		Hs.104576	CHST1||Carbohydrate (keratan sulfate Gal-6) sulfotransferase 1
IMAGE:306052	Hs.73962	Hs.437191			Hs.103253	Hs.445555	#N/A		Hs.10458	CCL16||Chemokine (C-C motif) ligand 16
IMAGE:278483	Hs.369762	Hs.250429			Hs.194654	Hs.31442	Hs.31442		Hs.104624	AQP9||Aquaporin 9
IMAGE:587268	Hs.633923	Hs.181297			Hs.13261	Hs.661069	Hs.661069		Hs.104636	TULP2||Tubby like protein 2
IMAGE:257926	Hs.659172	Hs.187635			Hs.632465	Hs.478673	Hs.478673		Hs.104637	SLC1A7||Solute carrier family 1 (glutamate transporter), member 7
IMAGE:838807	Hs.654660	Hs.603766			Hs.719107	Hs.533721	#N/A		Hs.104650	MAGOHB||Mago-nashi homolog B (Drosophila)
IMAGE:32989	Hs.491626	Hs.517581			Hs.512841	Hs.591040	Hs.591040		Hs.104661	ZC3H4||Zinc finger CCCH-type containing 4
IMAGE:810960	Hs.703454	Hs.181272			Hs.455323	Hs.647018	Hs.647018		Hs.104672	FILIP1L||Filamin A interacting protein 1-like
IMAGE:781474	Hs.575644	Hs.520819			Hs.455323	Hs.124953	#N/A		Hs.104741	PBK||PDZ binding kinase
IMAGE:1502544	Hs.666172	Hs.440364			Hs.445555	Hs.100058	Hs.100058		Hs.1048	KITLG||KIT ligand
IMAGE:486113	Hs.306327	Hs.518270			Hs.31442	Hs.130759	Hs.130759		Hs.104806	C20orf29||Chromosome 20 open reading frame 29
IMAGE:725612	Hs.170310	Hs.488877			Hs.661069	Hs.531081	Hs.531081		Hs.104865	SRPK3||SFRS protein kinase 3
IMAGE:590759	In multiple clusters	Hs.444403			Hs.478673	Hs.5302	Hs.5302		Hs.104879	SERPINB9||Serpin peptidase inhibitor, clade B (ovalbumin), member 9
IMAGE:795561	Hs.188569	Hs.58042			Hs.533721	Hs.81337	Hs.81337		Hs.104894	ELSPBP1||Epididymal sperm binding protein 1
IMAGE:841226	Hs.497183	Hs.563223			Hs.591040	Hs.95582	#N/A		Hs.104925	ENC1||Ectodermal-neural cortex (with BTB-like domain)
IMAGE:844680	Hs.74647	Hs.481720			Hs.647018	Hs.172052	Hs.172052		Hs.104980	DHTKD1||Dehydrogenase E1 and transketolase domain containing 1
IMAGE:415755	In multiple clusters	Hs.531587			Hs.124953	Hs.406157	Hs.406157		Hs.10499	SLC38A7||Solute carrier family 38, member 7
IMAGE:810981	Hs.435832	Hs.517430			Hs.100058	Hs.631844	Hs.631844		Hs.105016	ANKRD13C||Ankyrin repeat domain 13C
IMAGE:281843	Hs.659471	Hs.47166			Hs.130759	Hs.111867	Hs.111867		Hs.1051	GZMB||Granzyme B (granzyme 2, cytotoxic T-lymphocyte-associated serine esterase 1)
IMAGE:213535	Data not found	Hs.133421			Hs.531081	Hs.5148	Hs.5148		Hs.105105	AKAP11||A kinase (PRKA) anchor protein 11
IMAGE:292881	Hs.657632	Hs.602961			Hs.5302	Hs.10458	Hs.10458		Hs.105134	MBNL3||Muscleblind-like 3 (Drosophila)
IMAGE:221898	Hs.44277	Hs.528854			Hs.81337	Hs.181368	Hs.181368		Hs.105153	SGOL1||Shugoshin-like 1 (S. pombe)
IMAGE:814428	Hs.91579	Hs.132497			Hs.81337	Hs.128856	Hs.128856		Hs.105191	ZCWPW1||Zinc finger, CW type with PWWP domain 1
IMAGE:1404774	Hs.591159	Hs.600913			Hs.95582	Hs.513530	Hs.513530		Hs.105324	FTMT||Ferritin mitochondrial
IMAGE:767993	Hs.437191	Hs.13034			Hs.172052	Hs.632236	Hs.632236		Hs.105399	RAD54L2||RAD54-like 2 (S. cerevisiae)
IMAGE:22991	Hs.250429	Hs.631742			Hs.406157	Hs.513861	Hs.513861		Hs.105407	EDA||Ectodysplasin A
IMAGE:430237	Hs.181297	Hs.652128			Hs.631844	Hs.592347	Hs.592347		Hs.105460	DKFZP564O0823||DKFZP564O0823 protein
IMAGE:241003	Hs.187635	Hs.572348			Hs.111867	Hs.555902	Hs.555902		Hs.105465	SNRPF||Small nuclear ribonucleoprotein polypeptide F
IMAGE:108658	Hs.603766	Hs.660222			Hs.5148	Hs.146100	Hs.146100		Hs.105584	RPS6KA4||Ribosomal protein S6 kinase, 90kDa, polypeptide 4
IMAGE:85259	Hs.517581	Hs.440934			Hs.10458	Hs.476209	Hs.476209		Hs.105606	TMEM160||Transmembrane protein 160
IMAGE:153473	Hs.181272	Hs.418822			Data not found	Hs.515634	#N/A		Hs.105636	ETV3||Ets variant 3
IMAGE:207288	Hs.520819	Hs.512773			Hs.181368	Hs.552567	#N/A		Hs.105642	GNB1L||Guanine nucleotide binding protein (G protein), beta polypeptide 1-like
IMAGE:39189	Hs.440364	Hs.462214			Data not found	Hs.558440	Hs.558440		Hs.105779	PIAS4||Protein inhibitor of activated STAT, 4
IMAGE:484641	Hs.518270	Hs.656678			Hs.128856	Hs.656653	Hs.656653		Hs.105806	GNLY||Granulysin
IMAGE:768644	Hs.488877	Hs.78183			Hs.513530	Hs.279912	Hs.279912		Hs.105818	PPP2CA||Protein phosphatase 2 (formerly 2A), catalytic subunit, alpha isoform
IMAGE:307174	Hs.444403	Hs.487774			Hs.632236	Hs.512856	Hs.512856		Hs.105887	ZG16B||Zymogen granule protein 16 homolog B (rat)
IMAGE:343930	Hs.58042	Hs.653545			Hs.513861	Hs.371078	Hs.371078		Hs.105940	JRKL||Jerky homolog-like (mouse)
IMAGE:592807	Data not found	Hs.269909			Hs.592347	Hs.54697	Hs.54697		Hs.106005	ZNF839||Zinc finger protein 839
IMAGE:279616	Hs.563223	Hs.434948			Hs.555902	Hs.269211	Hs.269211		Hs.106019	PPP1R10||Protein phosphatase 1, regulatory (inhibitor) subunit 10
IMAGE:666180	Hs.481720	Hs.190495			Hs.146100	Hs.145230	Hs.145230		Hs.106070	CDKN1C||Cyclin-dependent kinase inhibitor 1C (p57, Kip2)
IMAGE:320763	Hs.531587	Hs.534560			Data not found	Hs.478000	Hs.478000		Hs.106124	EPB49||Erythrocyte membrane protein band 4.9 (dematin)
IMAGE:773304	Hs.517430	Hs.99936			Hs.476209	Hs.212046	Hs.212046		Hs.106137	NOTUM||Notum pectinacetylesterase homolog (Drosophila)
IMAGE:289057	Hs.47166	Hs.279929			Hs.515634	Hs.435458	Hs.435458		Hs.106185	RALGDS||Ral guanine nucleotide dissociation stimulator
IMAGE:46694	Hs.133421	Hs.532411			Hs.552567	Hs.483036	Hs.483036		Hs.106212	HNRNPU||Heterogeneous nuclear ribonucleoprotein U (scaffold attachment factor A)
IMAGE:1861691	Hs.602961	Hs.462529			Data not found	Hs.710048	Hs.710048		Hs.106242	CYP4F3||Cytochrome P450, family 4, subfamily F, polypeptide 3
IMAGE:1574513	Hs.528854	Hs.663025			Hs.558440	Hs.309403	#N/A		Hs.1063	SNRPC||Small nuclear ribonucleoprotein polypeptide C
IMAGE:841338	Hs.132497	Hs.599692			Hs.656653	Hs.655255	Hs.655255		Hs.106432	CCDC149||Coiled-coil domain containing 149
IMAGE:857264	Hs.600913	Hs.661141			Hs.279912	Hs.169182	Hs.169182		Hs.106469	SUPV3L1||Suppressor of var1, 3-like 1 (S. cerevisiae)
IMAGE:133518	In multiple clusters	Hs.530438			Hs.512856	Hs.497575	Hs.497575		Hs.10649	C1orf38||Chromosome 1 open reading frame 38
IMAGE:68068	Hs.13034	Hs.94499			Hs.371078	Hs.374987	Hs.374987		Hs.106511	PCDH17||Protocadherin 17
IMAGE:809718	Hs.631742	Hs.154069			Hs.54697	Hs.489873	Hs.489873		Hs.106529	NDUFAF1||NADH dehydrogenase (ubiquinone) 1 alpha subcomplex, assembly factor 1
IMAGE:415084	Hs.652128	Hs.368226			Hs.269211	Hs.655000	Hs.655000		Hs.106576	AGXT2L1||Alanine-glyoxylate aminotransferase 2-like 1
IMAGE:46328	Hs.572348	Hs.585053			Data not found	Hs.6874	Hs.6874		Hs.106650	TMEM70||Transmembrane protein 70
IMAGE:415565	Hs.660222	Hs.632226			Hs.145230	Hs.719217	#N/A		Hs.106674	BAP1||BRCA1 associated protein-1 (ubiquitin carboxy-terminal hydrolase)
IMAGE:246537	Hs.440934	Hs.26331			Hs.478000	Hs.719077	Hs.719077		Hs.106730	RHBDD3||Rhomboid domain containing 3
IMAGE:198339	Hs.418822	Hs.596479			Data not found	Hs.418966	Hs.418966		Hs.106795	OPRK1||Opioid receptor, kappa 1
IMAGE:219592	Hs.512773	Hs.634857			Hs.212046	Hs.383108	#N/A		Hs.106861	NSD1||Nuclear receptor binding SET domain protein 1
IMAGE:39918	Hs.462214	Hs.497220			Data not found	Hs.719205	Hs.719205		Hs.106876	ATP6V0D1||ATPase, H+ transporting, lysosomal 38kDa, V0 subunit d1
IMAGE:898182	Hs.656678	Hs.607212			Hs.435458	Hs.77961	#N/A		Hs.10688	UBQLNL||Ubiquilin-like
IMAGE:1473304	Hs.78183	Hs.191616			Hs.483036	Hs.24950	Hs.24950		Hs.106880	BYSL||Bystin-like
IMAGE:786530	In multiple clusters	Hs.658514			Hs.710048	Hs.164682	Hs.164682		Hs.10697	VWA3A||Von Willebrand factor A domain containing 3A
IMAGE:293635	Hs.487774	Hs.159006			Hs.309403	Hs.55777	Hs.55777		Hs.107125	PLVAP||Plasmalemma vesicle associated protein
IMAGE:195051	Hs.653545	Hs.659909			Hs.655255	Hs.403917	Hs.403917		Hs.107149	C1orf25||Chromosome 1 open reading frame 25
IMAGE:504678	Hs.269909	Hs.471156			Hs.169182	Hs.299567	#N/A		Hs.107196	ATPBD4||ATP binding domain 4
IMAGE:245583	In multiple clusters	Hs.304376			Hs.497575	Hs.26915	Hs.26915		Hs.107387	C7orf20||Chromosome 7 open reading frame 20
IMAGE:140328	Hs.434948	Hs.521535			Hs.374987	Hs.287518	Hs.287518		Hs.1074	SFTPC||Surfactant protein C
IMAGE:123436	Data not found	Hs.522568			Hs.489873	Hs.719192	Hs.719192		Hs.107527	C4orf19||Chromosome 4 open reading frame 19
IMAGE:345616	Hs.190495	Hs.657367			Hs.655000	Hs.666364	#N/A		Hs.1076	SPRR1B||Small proline-rich protein 1B (cornifin)
IMAGE:137581	Hs.534560	Hs.323396			Data not found	Hs.134688	Hs.134688		Hs.107622	SRFBP1||Serum response factor binding protein 1
IMAGE:772878	Hs.99936	Hs.597302			Hs.6874	Hs.6088	Hs.6088		Hs.107812	ABTB1||Ankyrin repeat and BTB (POZ) domain containing 1
IMAGE:842928	Hs.279929	Hs.587979			Hs.719217	Hs.132954	#N/A		Hs.10784	FAM46A||Family with sequence similarity 46, member A
IMAGE:296198	Hs.532411	Hs.126357			Hs.719077	Hs.513811	#N/A		Hs.107845	CCDC93||Coiled-coil domain containing 93
IMAGE:345586	Hs.462529	Hs.106212			Hs.418966	Hs.412484	Hs.412484		Hs.107911	ABCB6||ATP-binding cassette, sub-family B (MDR/TAP), member 6
IMAGE:768366	Hs.663025	Hs.687579			Hs.418966	Hs.651939	Hs.651939		Hs.107922	FAM178B||Family with sequence similarity 178, member B
IMAGE:839641	In multiple clusters	Hs.659532			Hs.383108	Hs.458406	#N/A		Hs.107944	ALS2CR12||Amyotrophic lateral sclerosis 2 (juvenile) chromosome region, candidate 12
IMAGE:838003	Hs.599692	Hs.178144			Hs.719205	Hs.165559	Hs.165559		Hs.108002	SNAP29||Synaptosomal-associated protein, 29kDa
IMAGE:609436	Hs.661141	Hs.543561			Hs.77961	Hs.48924	Hs.48924		Hs.108029	SH3BGRL||SH3 domain binding glutamic acid-rich protein like
IMAGE:428592	Hs.530438	Hs.633720			Hs.24950	Hs.301658	Hs.301658		Hs.108049	UACA||Uveal autoantigen with coiled-coil domains and ankyrin repeats
IMAGE:81198	Hs.94499	Hs.112880			Hs.164682	Hs.495349	#N/A		Hs.108106	UHRF1||Ubiquitin-like with PHD and ring finger domains 1
IMAGE:272327	Hs.154069	Hs.112318			Data not found	Hs.187569	Hs.187569		Hs.108112	POLE3||Polymerase (DNA directed), epsilon 3 (p17 subunit)
IMAGE:754346	Hs.368226	Hs.220971			Hs.55777	Hs.719354	#N/A		Hs.108219	WNT11||Wingless-type MMTV integration site family, member 11
IMAGE:42681	In multiple clusters	Hs.517134			Hs.403917	Hs.435661	Hs.435661		Hs.108268	C14orf68||Chromosome 14 open reading frame 68
IMAGE:77361	Hs.585053	Hs.744			Hs.299567	Hs.660699	#N/A		Hs.108301	NR2C1||Nuclear receptor subfamily 2, group C, member 1
IMAGE:526134	Hs.632226	Hs.522789			Hs.26915	Hs.191540	#N/A		Hs.108332	UBE2D2||Ubiquitin-conjugating enzyme E2D 2 (UBC4/5 homolog, yeast)
IMAGE:838774	Hs.26331	Hs.654473			Hs.287518	Hs.655499	Hs.655499		Hs.108371	E2F4||E2F transcription factor 4, p107/p130-binding
IMAGE:41495	Hs.596479	Hs.377155			Hs.719192	Hs.719171	Hs.719171		Hs.108408	APH1A||Anterior pharynx defective 1 homolog A (C. elegans)
IMAGE:1699368	Data not found	Hs.655020			Hs.666364	Hs.473611	Hs.473611		Hs.10842	RAN||RAN, member RAS oncogene family
IMAGE:1417972	Hs.634857	Hs.613351			Hs.134688	Hs.62209	Hs.62209		Hs.10848	BMS1||BMS1 homolog, ribosome assembly protein (yeast)
IMAGE:239446	Hs.497220	Hs.618111			Hs.6088	Hs.655502	#N/A		Hs.108614	CLASP2||Cytoplasmic linker associated protein 2
IMAGE:68049	Hs.607212	Hs.703493			Hs.132954	Hs.90232	Hs.90232		Hs.108973	DPM2||Dolichyl-phosphate mannosyltransferase polypeptide 2, regulatory subunit
IMAGE:366915	Hs.191616	Hs.529901			Hs.513811	Hs.463129	Hs.463129		Hs.109	DPEP1||Dipeptidase 1 (renal)
IMAGE:898050	Hs.658514	Hs.659581			Hs.412484	Hs.476273	Hs.476273		Hs.10903	GPATCH3||G patch domain containing 3
IMAGE:265114	Hs.159006	Hs.679368			Hs.651939	Hs.12376	Hs.12376		Hs.109051	SH3BGRL3||SH3 domain binding glutamic acid-rich protein like 3
IMAGE:297405	Hs.659909	Hs.413482			Hs.458406	Hs.510958	Hs.510958		Hs.109052	C14orf2||Chromosome 14 open reading frame 2
IMAGE:244310	In multiple clusters	Hs.175322			Hs.165559	Hs.34871	Hs.34871		Hs.109059	MRPL12||Mitochondrial ribosomal protein L12
IMAGE:305227	Hs.471156	Hs.233552			Hs.48924	Hs.232532	Hs.232532		Hs.109087	CYP2U1||Cytochrome P450, family 2, subfamily U, polypeptide 1
IMAGE:155936	Hs.304376	Hs.7739			Hs.301658	Hs.603732	Hs.603732		Hs.109225	VCAM1||Vascular cell adhesion molecule 1
IMAGE:859858	Hs.521535	Hs.594434			Data not found	Hs.282177	Hs.282177		Hs.109358	ATP10B||ATPase, class V, type 10B
IMAGE:38542	Hs.522568	Hs.361463			Hs.495349	Hs.389438	Hs.389438		Hs.109437	HUNK||Hormonally up-regulated Neu-associated kinase
IMAGE:811874	Hs.657367	Hs.380250			Hs.187569	Hs.591518	Hs.591518		Hs.109439	OGN||Osteoglycin
IMAGE:809513	Hs.323396	Hs.664605			Hs.719354	Hs.522543	Hs.522543		Hs.109514	RYR2||Ryanodine receptor 2 (cardiac)
IMAGE:272063	In multiple clusters	Hs.528222			Hs.435661	Hs.465337	Hs.465337		Hs.109520	VPS36||Vacuolar protein sorting 36 homolog (S. cerevisiae)
IMAGE:295594	Hs.597302	Hs.408515			Hs.660699	Hs.500598	Hs.500598		Hs.109540	ZNF776||Zinc finger protein 776
IMAGE:840658	Hs.587979	Hs.475125			Hs.191540	Hs.8004	Hs.8004		Hs.109590	STBD1||Starch binding domain 1
IMAGE:81518	Hs.126357	Hs.299878			Hs.655499	Hs.632082	Hs.632082		Hs.109620	CRISP1||Cysteine-rich secretory protein 1
IMAGE:121621	Hs.106212	Hs.654978			Hs.719171	Hs.593645	Hs.593645		Hs.109672	ST6GALNAC6||ST6 (alpha-N-acetyl-neuraminyl-2,3-beta-galactosyl-1,3)-N-acetylgalactosaminide alpha-2,6-sialyltransferase 6
IMAGE:27072	Hs.687579	Hs.98095			Hs.473611	Hs.117060	Hs.117060		Hs.109731	GLG1||Golgi apparatus protein 1
IMAGE:200160	Data not found	Hs.592262			Hs.62209	Hs.126248	Hs.126248		Hs.109752	C6orf108||Chromosome 6 open reading frame 108
IMAGE:277484	Hs.659532	Hs.611977			Data not found	Hs.158304	#N/A		Hs.109760	NDUFB3||NADH dehydrogenase (ubiquinone) 1 beta subcomplex, 3, 12kDa
IMAGE:298766	Hs.178144	Hs.164682			Hs.655502	Hs.150013	#N/A		Hs.109778	WDR48||WD repeat domain 48
IMAGE:289865	Hs.543561	Hs.156346			Data not found	Hs.591863	Hs.591863		Hs.109929	GRIPAP1||GRIP1 associated protein 1
IMAGE:308105	Hs.633720	Hs.213642			Hs.90232	Hs.178066	Hs.178066		Hs.109999	ITGB1BP2||Integrin beta 1 binding protein (melusin) 2
IMAGE:1049170	Hs.112880	Hs.508480			Hs.463129	Hs.631757	Hs.631757		Hs.110062	C1QTNF2||C1q and tumor necrosis factor related protein 2
IMAGE:529307	Hs.112318	Hs.435609			Hs.476273	Hs.435052	Hs.435052		Hs.110069	FAM133A||Family with sequence similarity 133, member A
IMAGE:490600	Hs.220971	Hs.713664			Hs.12376	Hs.656783	Hs.656783		Hs.110196	CRCT1||Cysteine-rich C-terminal 1
IMAGE:259350	Hs.517134	Hs.591190			Hs.510958	Hs.474388	#N/A		Hs.110298	ACBD4||Acyl-Coenzyme A binding domain containing 4
IMAGE:624634	Hs.744	Hs.592347			Data not found	Hs.518448	#N/A		Hs.110364	PPIC||Peptidylprolyl isomerase C (cyclophilin C)
IMAGE:345621	Hs.522789	Hs.699253			Hs.34871	Hs.719117	Hs.719117		Hs.11042	PDZD11||PDZ domain containing 11
IMAGE:462953	Hs.654473	Hs.660931			Data not found	Hs.511839	Hs.511839		Hs.110571	GADD45B||Growth arrest and DNA-damage-inducible, beta
IMAGE:306482	Hs.377155	Hs.23585			Data not found	Hs.372286	#N/A		Hs.110637	HOXA10||Homeobox A10
IMAGE:730036	Hs.655020	Hs.190544			Hs.232532	Hs.591600	Hs.591600		Hs.110675	APOC1||Apolipoprotein C-I
IMAGE:769942	Hs.613351	Hs.518618			Hs.603732	Hs.168762	Hs.168762		Hs.110702	MMGT1||Membrane magnesium transporter 1
IMAGE:270535	Hs.618111	Hs.109929			Hs.282177	Hs.593942	Hs.593942		Hs.110757	RRP1||Ribosomal RNA processing 1 homolog (S. cerevisiae)
IMAGE:278053	Hs.703493	Hs.703520			Hs.389438	Hs.108614	Hs.108614		Hs.110837	TUBB4||Tubulin, beta 4
IMAGE:364468	Hs.529901	Hs.349122			Hs.591518	Hs.191219	Hs.191219		Hs.110839	ZKSCAN5||Zinc finger with KRAB and SCAN domains 5
IMAGE:296102	Hs.659581	Hs.436142			Hs.522543	Hs.504062	Hs.504062		Hs.110849	ESRRA||Estrogen-related receptor alpha
IMAGE:201229	Data not found	Hs.656604			Hs.465337	Hs.444767	Hs.444767		Hs.110915	IL22RA1||Interleukin 22 receptor, alpha 1
IMAGE:75412	Data not found	Hs.567530			Hs.500598	Hs.514575	#N/A		Hs.111	FGF9||Fibroblast growth factor 9 (glia-activating factor)
IMAGE:362614	Hs.679368	Hs.684583			Hs.8004	Hs.719240	#N/A		Hs.111099	ALKBH7||AlkB, alkylation repair homolog 7 (E. coli)
IMAGE:196257	Data not found	Hs.578684			Hs.632082	Hs.533260	Hs.533260		Hs.11110	ZNF576||Zinc finger protein 576
IMAGE:365883	Hs.413482	Hs.24678			Hs.593645	Hs.127403	Hs.127403		Hs.11125	SPCS1||Signal peptidase complex subunit 1 homolog (S. cerevisiae)
IMAGE:1422453	Data not found	Hs.478868			Hs.117060	Hs.368046	#N/A		Hs.111256	ALOX15B||Arachidonate 15-lipoxygenase, type B
IMAGE:155064	Hs.175322	Hs.116828			Hs.126248	Hs.241564	Hs.241564		Hs.111286	MRPS11||Mitochondrial ribosomal protein S11
IMAGE:271662	Hs.233552	Hs.539412			Data not found	Hs.303676	Hs.303676		Hs.111577	ITM2C||Integral membrane protein 2C
IMAGE:809397	Hs.7739	Hs.608609			Hs.158304	Hs.65238	Hs.65238		Hs.1116	LTBR||Lymphotoxin beta receptor (TNFR superfamily, member 3)
IMAGE:250673	In multiple clusters	Hs.479298			Hs.150013	Hs.532399	Hs.532399		Hs.111632	LSM3||LSM3 homolog, U6 small nuclear RNA associated (S. cerevisiae)
IMAGE:179419	Hs.594434	Hs.656701			Hs.591863	Hs.654934	Hs.654934		Hs.111732	FCGBP||Fc fragment of IgG binding protein
IMAGE:310519	Hs.361463	Hs.271954			Hs.178066	Hs.343664	Hs.343664		Hs.111779	SPARC||Secreted protein, acidic, cysteine-rich (osteonectin)
IMAGE:824602	Hs.380250	Hs.473648			Hs.631757	Hs.499758	Hs.499758		Hs.111801	SRRT||Serrate RNA effector molecule homolog (Arabidopsis)
IMAGE:195821	Hs.664605	Hs.143674			Hs.435052	Hs.155983	Hs.155983		Hs.111850	SMCP||Sperm mitochondria-associated cysteine-rich protein
IMAGE:377152	Hs.528222	Hs.144949			Hs.656783	Hs.211604	#N/A		Hs.111867	GLI2||GLI family zinc finger 2
1240116	Hs.408515	Hs.89404			Hs.474388	Hs.654628	Hs.654628		Hs.111903	FCGRT||Fc fragment of IgG, receptor, transporter, alpha
IMAGE:788714	Hs.475125	Hs.112969			Hs.518448	Hs.436939	Hs.436939		Hs.111944	CYP3A7||Cytochrome P450, family 3, subfamily A, polypeptide 7
IMAGE:811983	In multiple clusters	Hs.252229			Hs.719117	Hs.13999	Hs.13999		Hs.112023	C1orf216||Chromosome 1 open reading frame 216
IMAGE:485738	Hs.299878	Hs.574286			Hs.511839	Hs.6168	#N/A		Hs.112087	DEFB129||Defensin, beta 129
IMAGE:291947	Hs.654978	Hs.484551			Hs.372286	Hs.435120	Hs.435120		Hs.112160	PIF1||PIF1 5'-to-3' DNA helicase homolog (S. cerevisiae)
IMAGE:731098	Hs.98095	Hs.112577			Data not found	Hs.485434	Hs.485434		Hs.112218	CAPN10||Calpain 10
IMAGE:897981	Hs.592262	Hs.308480			Hs.591600	Hs.7835	Hs.7835		Hs.112242	C15orf48||Chromosome 15 open reading frame 48
IMAGE:126509	Hs.611977	Hs.655519			Hs.168762	Hs.22393	#N/A		Hs.112318	TOMM7||Translocase of outer mitochondrial membrane 7 homolog (yeast)
IMAGE:897814	Hs.164682	Hs.591559			Hs.593942	Hs.586313	Hs.586313		Hs.112341	PI3||Peptidase inhibitor 3, skin-derived
IMAGE:825470	Hs.156346	Hs.646309			Hs.108614	Hs.471221	Hs.471221		Hs.112377	VSIG2||V-set and immunoglobulin domain containing 2
IMAGE:301380	Hs.213642	Hs.601925			Data not found	Hs.643455	Hs.643455		Hs.112405	S100A9||S100 calcium binding protein A9
IMAGE:36684	Hs.508480	Hs.35096			Data not found	Hs.718546	#N/A		Hs.112408	S100A7||S100 calcium binding protein A7
IMAGE:813654	Hs.435609	Hs.421150			Hs.191219	Hs.654639	Hs.654639		Hs.112444	TAF11||TAF11 RNA polymerase II, TATA box binding protein (TBP)-associated factor, 28kDa
IMAGE:253141	Hs.713664	Hs.295459			Hs.504062	Hs.247710	#N/A		Hs.112457	KRTDAP||Keratinocyte differentiation-associated protein
IMAGE:47142	Hs.591190	Hs.461925			Hs.444767	Hs.250493	Hs.250493		Hs.112499	BZRAP1||Benzodiazapine receptor (peripheral) associated protein 1
IMAGE:50843	Hs.592347	Hs.469264			Hs.514575	Hs.85201	Hs.85201		Hs.112529	ZNF579||Zinc finger protein 579
IMAGE:770388	Hs.699253	Hs.381214			Hs.719240	Hs.216386	Hs.216386		Hs.112556	ZNF202||Zinc finger protein 202
IMAGE:564408	Hs.660931	Hs.715657			Hs.533260	Hs.719134	Hs.719134		Hs.112667	DNAI1||Dynein, axonemal, intermediate chain 1
IMAGE:210906	Data not found	Hs.460109			Hs.127403	Hs.492740	Hs.492740		Hs.112728	PPM1F||Protein phosphatase 1F (PP2C domain containing)
IMAGE:627343	Hs.23585	Hs.46423			Hs.368046	Hs.660757	Hs.660757		Hs.112743	SYCP1||Synaptonemal complex protein 1
IMAGE:46050	In multiple clusters	Hs.560110			Hs.241564	Hs.95990	Hs.95990		Hs.112761	RNASE11||Ribonuclease, RNase A family, 11 (non-active)
IMAGE:758305	Hs.190544	Hs.162852			Hs.303676	Hs.591501	Hs.591501		Hs.112873	IGSF11||Immunoglobulin superfamily, member 11
IMAGE:343515	In multiple clusters	Hs.434422			Hs.65238	Hs.719123	Hs.719123		Hs.112877	C7orf62||Chromosome 7 open reading frame 62
IMAGE:490525	Hs.518618	Hs.572686			Hs.532399	Hs.534384	Hs.534384		Hs.112895	NACC2||NACC family member 2, BEN and BTB (POZ) domain containing
IMAGE:206992	Hs.109929	Hs.62661			Hs.654934	Hs.173043	#N/A		Hs.112930	C12orf50||Chromosome 12 open reading frame 50
IMAGE:781003	Data not found	Hs.462278			Hs.343664	Hs.696497	Hs.696497		Hs.112933	PARD6A||Par-6 partitioning defective 6 homolog alpha (C. elegans)
IMAGE:855586	Hs.703520	Hs.719336			Hs.499758	Hs.379414	Hs.379414		Hs.112949	TTC39A||Tetratricopeptide repeat domain 39A
IMAGE:384134	Hs.349122	Hs.657862			Hs.155983	Hs.128316	Hs.128316		Hs.112968	FOXE3||Forkhead box E3
IMAGE:128894	Data not found	Hs.534479			Hs.211604	Hs.499793	Hs.499793		Hs.112981	DEPDC6||DEP domain containing 6
IMAGE:866702	Hs.436142	Hs.439463			Hs.654628	Hs.29802	Hs.29802		Hs.113094	CORO2A||Coronin, actin binding protein, 2A
IMAGE:278956	Hs.656604	Hs.104774			Hs.436939	Hs.94234	Hs.94234		Hs.11314	C20orf4||Chromosome 20 open reading frame 4
IMAGE:194305	Hs.567530	Hs.65750			Hs.13999	Hs.142912	#N/A		Hs.113150	GARNL1||GTPase activating Rap/RanGAP domain-like 1
IMAGE:427806	Data not found	Hs.436589			Hs.6168	Hs.6347	Hs.6347		Hs.113157	ITGA9||Integrin, alpha 9
IMAGE:244147	In multiple clusters	Hs.684685			Hs.435120	Hs.475970	Hs.475970		Hs.113265	SNAPC4||Small nuclear RNA activating complex, polypeptide 4, 190kDa
IMAGE:782543	Hs.684583	Hs.657312			Hs.485434	Hs.401982	Hs.401982		Hs.113275	P2RX6||Purinergic receptor P2X, ligand-gated ion channel, 6
IMAGE:210565	Data not found	Hs.654899			Hs.7835	Hs.522969	#N/A		Hs.113287	DLGAP2||Discs, large (Drosophila) homolog-associated protein 2
IMAGE:198694	Hs.578684	Hs.632423			Hs.22393	Hs.502769	Hs.502769		Hs.11355	TMPO||Thymopoietin
IMAGE:151850	Hs.24678	Hs.459035			Hs.586313	Hs.504284	Hs.504284		Hs.113577	NF1||Neurofibromin 1
IMAGE:203918	In multiple clusters	Hs.58382			Hs.471221	Hs.109358	Hs.109358		Hs.113823	CLPX||ClpX caseinolytic peptidase X homolog (E. coli)
IMAGE:244146	Hs.478868	Hs.459779			Hs.643455	Hs.372688	Hs.372688		Hs.113824	MAGEB2||Melanoma antigen family B, 2
IMAGE:37205	Hs.116828	Hs.406461			Hs.718546	Hs.227253	Hs.227253		Hs.113874	OMG||Oligodendrocyte myelin glycoprotein
IMAGE:251195	Hs.539412	Hs.369759			Hs.654639	Hs.284141	Hs.284141		Hs.113876	WHSC1||Wolf-Hirschhorn syndrome candidate 1
IMAGE:767328	Data not found	Hs.705884			Data not found	Hs.158497	Hs.158497		Hs.113882	GABRD||Gamma-aminobutyric acid (GABA) A receptor, delta
IMAGE:244312	Hs.608609	Hs.487325			Hs.247710	Hs.658000	Hs.658000		Hs.113912	RAPGEF2||Rap guanine nucleotide exchange factor (GEF) 2
IMAGE:742780	Hs.479298	Hs.593044			Hs.250493	Hs.269775	#N/A		Hs.113916	CXCR5||Chemokine (C-X-C motif) receptor 5
IMAGE:257106	Hs.188553	Hs.494163			Hs.85201	Hs.555910	Hs.555910		Hs.11392	FIGF||C-fos induced growth factor (vascular endothelial growth factor D)
IMAGE:135892	Hs.656701	Hs.652855			Hs.216386	Hs.368307	Hs.368307		Hs.113940	CCDC146||Coiled-coil domain containing 146
IMAGE:243614	Hs.271954	Hs.13500			Hs.719134	Hs.33187	#N/A		Hs.114033	SSR1||Signal sequence receptor, alpha
IMAGE:898123	Hs.473648	Hs.713761			Hs.492740	Hs.591044	Hs.591044		Hs.114062	PTPLA||Protein tyrosine phosphatase-like (proline instead of catalytic arginine), member A
IMAGE:813673	In multiple clusters	Hs.658503			Hs.660757	Hs.655271	Hs.655271		Hs.114084	ENPP7||Ectonucleotide pyrophosphatase/phosphodiesterase 7
IMAGE:754702	Hs.143674	Hs.655726			Hs.95990	Hs.28070	Hs.28070		Hs.114172	BHMT2||Betaine-homocysteine methyltransferase 2
IMAGE:487165	Hs.144949	Hs.436618			Hs.591501	Hs.189641	Hs.189641		Hs.114191	ZCCHC2||Zinc finger, CCHC domain containing 2
IMAGE:193067	In multiple clusters	Hs.501296			Hs.719123	Hs.13349	Hs.13349		Hs.114286	CD9||CD9 molecule
IMAGE:322016	Hs.89404	Hs.554892			Hs.534384	Hs.530930	Hs.530930		Hs.1144	GP9||Glycoprotein IX (platelet)
IMAGE:744637	Hs.112969	Hs.659386			Hs.173043	Hs.28020	Hs.28020		Hs.114412	TXNL1||Thioredoxin-like 1
IMAGE:487861	Hs.252229	Hs.292925			Hs.696497	Hs.475150	Hs.475150		Hs.114545	GPR55||G protein-coupled receptor 55
IMAGE:428426	Data not found	Hs.687332			Hs.379414	Hs.88025	Hs.88025		Hs.114648	FAM24B||Family with sequence similarity 24, member B
IMAGE:288668	Hs.574286	Hs.591367			Data not found	Hs.94790	Hs.94790		Hs.114948	CRLF1||Cytokine receptor-like factor 1
IMAGE:147075	Hs.484551	Hs.523529			Hs.128316	Hs.655143	Hs.655143		Hs.115088	ACTR6||ARP6 actin-related protein 6 homolog (yeast)
IMAGE:731463	In multiple clusters	Hs.3459			Hs.499793	Hs.34114	Hs.34114		Hs.115242	DRG1||Developmentally regulated GTP binding protein 1
IMAGE:46730	Hs.112577	Hs.4			Hs.29802	Hs.655688	Hs.655688		Hs.115263	EREG||Epiregulin
IMAGE:429811	Hs.308480	Hs.250581			Hs.94234	Hs.131452	Hs.131452		Hs.115277	UTY||Ubiquitously transcribed tetratricopeptide repeat gene, Y-linked
IMAGE:134422	Hs.655519	Hs.112804			Hs.142912	Hs.657318	Hs.657318		Hs.115284	ZNF213||Zinc finger protein 213
IMAGE:67401	Hs.591559	Hs.370858			Hs.6347	Hs.716623	Hs.716623		Hs.115366	BANF2||Barrier to autointegration factor 2
IMAGE:1471779	Hs.646309	Hs.657242			Hs.475970	Hs.406549	Hs.406549		Hs.1154	OVGP1||Oviductal glycoprotein 1, 120kDa
IMAGE:731426	In multiple clusters	Hs.280461			Hs.401982	Hs.448972	Hs.448972		Hs.115460	CCIN||Calicin
IMAGE:1422449	Hs.601925	Hs.532091			Hs.522969	Hs.491805	Hs.491805		Hs.115474	RFC3||Replication factor C (activator 1) 3, 38kDa
IMAGE:325583	Hs.35096	Hs.597691			Hs.502769	Hs.438072	Hs.438072		Hs.115617	CRHBP||Corticotropin releasing hormone binding protein
IMAGE:235104	Hs.421150	Hs.370145			Hs.504284	Hs.415117	Hs.415117		Hs.115830	HS3ST2||Heparan sulfate (glucosamine) 3-O-sulfotransferase 2
IMAGE:428826	Hs.295459	Hs.631514			Hs.109358	Hs.370024	Hs.370024		Hs.115838	TMC5||Transmembrane channel-like 5
IMAGE:120390	Hs.461925	Hs.118241			Hs.372688	Hs.660766	Hs.660766		Hs.115896	PLBD2||Phospholipase B domain containing 2
IMAGE:156330	Hs.469264	Hs.632446			Hs.227253	Hs.164410	Hs.164410		Hs.11590	CTSF||Cathepsin F
IMAGE:243808	Hs.381214	Hs.379018			Hs.284141	Hs.33446	Hs.33446		Hs.116014	C14orf126||Chromosome 14 open reading frame 126
IMAGE:823819	In multiple clusters	Hs.2484			Hs.158497	Hs.314359	Hs.314359		Hs.116092	EPHB1||EPH receptor B1
IMAGE:177635	Hs.715657	Hs.260074			Data not found	Hs.45231	#N/A		Hs.11614	CCDC113||Coiled-coil domain containing 113
IMAGE:502177	Hs.460109	Hs.539013			Hs.658000	Hs.300485	Hs.300485		Hs.116147	ADAM7||ADAM metallopeptidase domain 7
IMAGE:1461138	Hs.46423	Hs.155342			Hs.269775	Hs.657370	Hs.657370		Hs.11615	STYXL1||Serine/threonine/tyrosine interacting-like 1
IMAGE:754517	In multiple clusters	Hs.643744			Hs.555910	Hs.655094	#N/A		Hs.116237	VAV1||Vav 1 guanine nucleotide exchange factor
IMAGE:1030725	Hs.560110	Hs.90093			Hs.368307	Hs.517897	Hs.517897		Hs.116240	TMEM67||Transmembrane protein 67
IMAGE:297830	Hs.162852	Hs.596712			Hs.33187	Hs.237856	Hs.237856		Hs.116250	GABRA2||Gamma-aminobutyric acid (GABA) A receptor, alpha 2
IMAGE:731404	Hs.434422	Hs.517991			Hs.591044	Hs.22960	Hs.22960		Hs.11638	ACSL5||Acyl-CoA synthetase long-chain family member 5
IMAGE:122237	Data not found	Hs.657682			Hs.655271	Hs.528024	Hs.528024		Hs.116419	MEI1||Meiosis inhibitor 1
IMAGE:199628	Hs.572686	Hs.361323			Hs.28070	Hs.654658	#N/A		Hs.116428	SCGN||Secretagogin, EF-hand calcium binding protein
IMAGE:841008	Hs.62661	Hs.35755			Hs.189641	Hs.58351	Hs.58351		Hs.116448	GLS||Glutaminase
IMAGE:160126	Hs.462278	Hs.369920			Hs.13349	Hs.371987	Hs.371987		Hs.116459	MAN2A2||Mannosidase, alpha, class 2A, member 2
IMAGE:754255	Hs.719336	Hs.472101			Hs.530930	Hs.546407	Hs.546407		Hs.116462	HNF4A||Hepatocyte nuclear factor 4, alpha
IMAGE:45231	Hs.657862	Hs.24040			Hs.28020	Hs.167115	Hs.167115		Hs.116471	CDH11||Cadherin 11, type 2, OB-cadherin (osteoblast)
IMAGE:767086	Hs.534479	Hs.74655			Hs.475150	Hs.397705	Hs.397705		Hs.116486	C18orf25||Chromosome 18 open reading frame 25
IMAGE:823851	Hs.439463	Hs.471428			Hs.88025	Hs.430742	Hs.430742		Hs.1166	THPO||Thrombopoietin
IMAGE:731473	Hs.104774	Hs.6651			Hs.94790	Hs.279562	Hs.279562		Hs.116622	ZNF607||Zinc finger protein 607
IMAGE:80618	Hs.65750	Hs.631525			Hs.655143	Hs.183006	Hs.183006		Hs.116651	MPZL2||Myelin protein zero-like 2
IMAGE:743304	Hs.436589	Hs.109514			Hs.34114	Hs.116448	Hs.116448		Hs.116877	C3orf63||Chromosome 3 open reading frame 63
IMAGE:357475	Hs.684685	Hs.675604			Hs.655688	Hs.22653	#N/A		Hs.116935	ZNF521||Zinc finger protein 521
IMAGE:950897	Hs.657312	Hs.34526			Hs.131452	Hs.156509	Hs.156509		Hs.117050	OTC||Ornithine carbamoyltransferase
IMAGE:135630	Hs.654899	Hs.388927			Hs.657318	Hs.104315	#N/A		Hs.117060	ECM2||Extracellular matrix protein 2, female organ and adipocyte specific
IMAGE:811612	Hs.632423	Hs.515271			Hs.716623	Hs.656587	#N/A		Hs.117167	SLC46A3||Solute carrier family 46, member 3
IMAGE:288936	Hs.459035	Hs.128574			Hs.406549	Hs.654816	Hs.654816		Hs.117169	COL22A1||Collagen, type XXII, alpha 1
IMAGE:782684	Hs.58382	Hs.444200			Hs.448972	Hs.643497	Hs.643497		Hs.117331	TREML1||Triggering receptor expressed on myeloid cells-like 1
IMAGE:66982	In multiple clusters	Hs.508524			Hs.491805	Hs.255596	Hs.255596		Hs.117339	HCST||Hematopoietic cell signal transducer
IMAGE:594079	Hs.459779	Hs.657001			Hs.438072	Hs.153648	Hs.153648		Hs.117367	SLC22A1||Solute carrier family 22 (organic cation transporter), member 1
IMAGE:810225	Hs.406461	Hs.369779			Hs.415117	Hs.555917	Hs.555917		Hs.11747	YTHDF1||YTH domain family, member 1
IMAGE:180303	Hs.369759	Hs.71657			Hs.370024	Hs.29665	Hs.29665		Hs.117545	PDE4D||Phosphodiesterase 4D, cAMP-specific (phosphodiesterase E3 dunce homolog, Drosophila)
IMAGE:786680	Hs.705884	Hs.133050			Hs.660766	Hs.97270	Hs.97270		Hs.1176	SLC4A3||Solute carrier family 4, anion exchanger, member 3
IMAGE:362926	Hs.487325	Hs.126573			Hs.164410	Hs.662185	#N/A		Hs.117694	CABP5||Calcium binding protein 5
IMAGE:291091	In multiple clusters	Hs.533013			Data not found	Hs.584842	Hs.584842		Hs.117715	ST5||Suppression of tumorigenicity 5
IMAGE:343380	Hs.593044	Hs.149387			Hs.33446	Hs.521530	Hs.521530		Hs.11776	PRPF3||PRP3 pre-mRNA processing factor 3 homolog (S. cerevisiae)
IMAGE:25984	Hs.494163	Hs.131220			Hs.314359	Hs.465607	Hs.465607		Hs.117780	KCNS1||Potassium voltage-gated channel, delayed-rectifier, subfamily S, member 1
IMAGE:504111	Hs.652855	Hs.531176			Data not found	Hs.590972	#N/A		Hs.117835	FGD4||FYVE, RhoGEF and PH domain containing 4
IMAGE:295321	In multiple clusters	Hs.478000			Hs.45231	Hs.659932	Hs.659932		Hs.117938	COL17A1||Collagen, type XVII, alpha 1
IMAGE:504225	Hs.13500	Hs.20685			Hs.300485	Hs.23367	Hs.23367		Hs.118003	C9orf61||Chromosome 9 open reading frame 61
IMAGE:244764	Hs.713761	Hs.588815			Hs.657370	Hs.248087	#N/A		Hs.118076	RPS4X||Ribosomal protein S4, X-linked
IMAGE:202320	Hs.658503	Hs.719160			Hs.655094	Hs.448979	Hs.448979		Hs.118110	BST2||Bone marrow stromal cell antigen 2
IMAGE:66895	Hs.655726	Hs.269128			Hs.517897	Hs.43322	Hs.43322		Hs.118166	DENND5B||DENN/MADD domain containing 5B
IMAGE:786690	Hs.436618	Hs.657624			Hs.237856	Hs.716685	Hs.716685		Hs.118241	CABC1||Chaperone, ABC1 activity of bc1 complex homolog (S. pombe)
IMAGE:43009	In multiple clusters	Hs.309231			Hs.22960	Hs.127011	Hs.127011		Hs.118262	CACNA1C||Calcium channel, voltage-dependent, L type, alpha 1C subunit
IMAGE:462113	Hs.501296	Hs.658242			Hs.528024	Hs.104119	Hs.104119		Hs.1183	DUSP2||Dual specificity phosphatase 2
IMAGE:36495	Hs.554892	Hs.100874			Hs.654658	Hs.304081	#N/A		Hs.118351	UBE3C||Ubiquitin protein ligase E3C
IMAGE:280131	Hs.659386	Hs.285847			Hs.58351	Hs.93675	Hs.93675		Hs.118354	PRR3||Proline rich 3
IMAGE:823575	Hs.292925	Hs.301094			Hs.371987	Hs.148841	#N/A		Hs.118394	WDR32||WD repeat domain 32
IMAGE:66352	Hs.687332	Hs.2210			Hs.546407	Hs.49117	Hs.49117		Hs.118513	MRGPRF||MAS-related GPR, member F
IMAGE:796159	Hs.591367	Hs.2533			Hs.167115	Hs.369557	Hs.369557		Hs.118554	LACTB2||Lactamase, beta 2
IMAGE:135010	Hs.523529	Hs.3068			Data not found	Hs.22587	Hs.22587		Hs.118555	FSCN2||Fascin homolog 2, actin-bundling protein, retinal (Strongylocentrotus purpuratus)
IMAGE:120863	In multiple clusters	Hs.247280			Hs.397705	Hs.463375	Hs.463375		Hs.118631	TIMELESS||Timeless homolog (Drosophila)
IMAGE:293901	Hs.3459	Hs.380118			Hs.430742	Hs.551213	#N/A		Hs.118640	DVL2||Dishevelled, dsh homolog 2 (Drosophila)
IMAGE:759865	In multiple clusters	Hs.533635			Hs.279562	Hs.432397	Hs.432397		Hs.118651	HHEX||Hematopoietically expressed homeobox
IMAGE:81331	In multiple clusters	Hs.547697			Hs.183006	Hs.523696	Hs.523696		Hs.118666	FLAD1||FAD1 flavin adenine dinucleotide synthetase homolog (S. cerevisiae)
IMAGE:307231	Hs.4	Hs.591566			Hs.116448	Hs.444202	Hs.444202		Hs.118681	ERBB3||V-erb-b2 erythroblastic leukemia viral oncogene homolog 3 (avian)
IMAGE:741067	Hs.250581	Hs.656600			Hs.22653	Hs.22109	#N/A		Hs.118695	KCNG1||Potassium voltage-gated channel, subfamily G, member 1
IMAGE:1032015	Hs.112804	Hs.112715			Hs.156509	Hs.119594	Hs.119594		Hs.118727	HES2||Hairy and enhancer of split 2 (Drosophila)
IMAGE:308437	Hs.370858	Hs.660757			Hs.104315	Hs.709366	Hs.709366		Hs.118738	RBM15B||RNA binding motif protein 15B
IMAGE:298409	Hs.657242	Hs.407640			Hs.656587	Hs.478429	Hs.478429		Hs.118820	LOC152217||Hypothetical LOC152217
IMAGE:213682	Hs.280461	Hs.435774			Hs.654816	Hs.249600	Hs.249600		Hs.118918	SLC25A35||Solute carrier family 25, member 35
IMAGE:950707	Data not found	Hs.523715			Hs.643497	Hs.184523	Hs.184523		Hs.118958	STX11||Syntaxin 11
IMAGE:432042	Hs.532091	Hs.535075			Hs.255596	Hs.369755	Hs.369755		Hs.119014	ZNF175||Zinc finger protein 175
IMAGE:840786	In multiple clusters	Hs.463456			Hs.153648	Hs.716391	Hs.716391		Hs.119023	SMC2||Structural maintenance of chromosomes 2
IMAGE:346682	Hs.597691	Hs.660267			Hs.555917	Hs.75264	Hs.75264		Hs.11916	BRE||Brain and reproductive organ-expressed (TNFRSF1A modulator)
IMAGE:83156	In multiple clusters	Hs.446297			Hs.29665	Hs.227489	Hs.227489		Hs.119192	H2AFZ||H2A histone family, member Z
IMAGE:129478	Hs.370145	Hs.42009			Hs.97270	Hs.470457	Hs.470457		Hs.11923	YIPF1||Yip1 domain family, member 1
IMAGE:742899	Hs.631514	Hs.644384			Hs.662185	Hs.716441	Hs.716441		Hs.119251	UQCRC1||Ubiquinol-cytochrome c reductase core protein I
IMAGE:238907	Hs.118241	Hs.660453			Hs.584842	Hs.75361	Hs.75361		Hs.119273	ZNF646||Zinc finger protein 646
IMAGE:246132	Hs.632446	Hs.596151			Hs.521530	Hs.426312	Hs.426312		Hs.119387	TMEM63A||Transmembrane protein 63A
IMAGE:266732	Hs.379018	Hs.23650			Hs.465607	Hs.655536	Hs.655536		Hs.119591	AP2S1||Adaptor-related protein complex 2, sigma 1 subunit
IMAGE:200018	Hs.2484	Hs.500724			Hs.590972	Hs.716892	#N/A		Hs.119594	CIT||Citron (rho-interacting, serine/threonine kinase 21)
IMAGE:148954	Hs.260074	Hs.103902			Data not found	Hs.443673	#N/A		Hs.119598	RPL3||Ribosomal protein L3
IMAGE:854850	Hs.539013	Hs.524418			Hs.659932	Hs.5452	Hs.5452		Hs.119689	CGA||Glycoprotein hormones, alpha polypeptide
IMAGE:755301	Hs.155342	Hs.438462			Data not found	Hs.709671	Hs.709671		Hs.119693	PCDHB5||Protocadherin beta 5
IMAGE:265840	Data not found	Hs.518450			Hs.23367	Hs.584863	Hs.584863		Hs.119825	SPTA1||Spectrin, alpha, erythrocytic 1 (elliptocytosis 2)
IMAGE:784035	Hs.643744	Hs.279746			Hs.248087	Hs.499094	#N/A		Hs.119882	CDK6||Cyclin-dependent kinase 6
IMAGE:289060	Hs.90093	Hs.594424			Hs.448979	Hs.90093	Hs.90093		Hs.119889	RAP2C||RAP2C, member of RAS oncogene family
IMAGE:266777	Hs.596712	Hs.98265			Hs.43322	Hs.435579	Hs.435579		Hs.12	CEACAM4||Carcinoembryonic antigen-related cell adhesion molecule 4
IMAGE:347725	Hs.517991	Hs.177927			Hs.716685	Hs.269988	Hs.269988		Hs.120	PRDX6||Peroxiredoxin 6
IMAGE:295599	Hs.657682	Hs.494312			Hs.127011	Hs.655467	Hs.655467		Hs.120021	RGS22||Regulator of G-protein signaling 22
IMAGE:207255	Hs.361323	Hs.640477			Hs.104119	Hs.719087	Hs.719087		Hs.12013	ABCE1||ATP-binding cassette, sub-family E (OABP), member 1
IMAGE:245386	Hs.35755	Hs.656673			Hs.304081	Hs.298658	Hs.298658		Hs.120165	LETM1||Leucine zipper-EF-hand containing transmembrane protein 1
IMAGE:321189	Hs.369920	Hs.173162			Hs.93675	Hs.699822	Hs.699822		Hs.120228	MLL2||Myeloid/lymphoid or mixed-lineage leukemia 2
IMAGE:190325	Hs.472101	Hs.443881			Hs.148841	Hs.561182	#N/A		Hs.120260	FCRL4||Fc receptor-like 4
IMAGE:148650	Hs.24040	Hs.272367			Hs.49117	Hs.515860	Hs.515860		Hs.120316	C4orf35||Chromosome 4 open reading frame 35
IMAGE:30148	Hs.74655	Hs.413416			Hs.369557	Hs.528988	Hs.528988		Hs.120323	LOC26010||Viral DNA polymerase-transactivated protein 6
IMAGE:813346	Hs.471428	Hs.131035			Hs.22587	Hs.189482	#N/A		Hs.120365	TSP50||Testes-specific protease 50
IMAGE:813261	Hs.6651	Hs.114198			Hs.463375	Hs.271695	Hs.271695		Hs.120369	FNDC8||Fibronectin type III domain containing 8
IMAGE:490140	In multiple clusters	Hs.501629			Hs.551213	Hs.629177	#N/A		Hs.120483	38597||Septin 3
IMAGE:814776	In multiple clusters	Hs.596532			Hs.432397	Hs.655673	#N/A		Hs.120551	TLR10||Toll-like receptor 10
IMAGE:124505	Hs.631525	Hs.672790			Hs.523696	Hs.495035	Hs.495035		Hs.12056	ASGR1||Asialoglycoprotein receptor 1
IMAGE:53099	Hs.109514	Hs.639448			Hs.444202	Hs.534375	Hs.534375		Hs.120573	CCDC70||Coiled-coil domain containing 70
IMAGE:287300	Hs.675604	Hs.597139			Hs.22109	Hs.390594	Hs.390594		Hs.120658	OSMR||Oncostatin M receptor
IMAGE:196115	Hs.34526	Hs.657324			Hs.119594	Hs.6790	#N/A		Hs.12068	CRAT||Carnitine acetyltransferase
IMAGE:42331	Data not found	Hs.465475			Hs.709366	Hs.303808	#N/A		Hs.120725	CACNB4||Calcium channel, voltage-dependent, beta 4 subunit
IMAGE:824074	Hs.388927	Hs.356050			Hs.478429	Hs.442798	Hs.442798		Hs.120759	APOB||Apolipoprotein B (including Ag(x) antigen)
IMAGE:811029	Hs.515271	Hs.144725			Hs.249600	Hs.104741	Hs.104741		Hs.120766	ZNF330||Zinc finger protein 330
IMAGE:782757	Hs.128574	Hs.493919			Hs.184523	Hs.26663	#N/A		Hs.120817	LIN9||Lin-9 homolog (C. elegans)
IMAGE:594048	Hs.444200	Hs.527193			Hs.369755	Hs.31664	#N/A		Hs.120844	FOXJ2||Forkhead box J2
IMAGE:298098	Hs.508524	Hs.33384			Hs.716391	Hs.710638	#N/A		Hs.120855	THSD7A||Thrombospondin, type I, domain containing 7A
IMAGE:286446	Hs.657001	Hs.89485			Hs.75264	Hs.87889	Hs.87889		Hs.120949	CD36||CD36 molecule (thrombospondin receptor)
IMAGE:261737	Hs.369779	Hs.661184			Hs.227489	Hs.455109	Hs.455109		Hs.120950	RHAG||Rh-associated glycoprotein
IMAGE:490994	Hs.71657	Hs.172979			Hs.470457	Hs.631920	Hs.631920		Hs.120963	C17orf85||Chromosome 17 open reading frame 85
IMAGE:133647	Data not found	Hs.449206			Hs.716441	Hs.432638	Hs.432638		Hs.120998	INPP5E||Inositol polyphosphate-5-phosphatase, 72 kDa
IMAGE:40069	Data not found	Hs.658602			Hs.75361	Hs.603766	Hs.603766		Hs.121021	SPATA3||Spermatogenesis associated 3
IMAGE:1700238	Hs.133050	Hs.662717			Hs.426312	Hs.471014	Hs.471014		Hs.121025	ZNHIT2||Zinc finger, HIT type 2
IMAGE:1557816	Hs.126573	Hs.46701			Hs.655536	Hs.435228	Hs.435228		Hs.12106	MMAB||Methylmalonic aciduria (cobalamin deficiency) cblB type
IMAGE:769857	Hs.533013	Hs.396530			Hs.716892	Hs.535711	Hs.535711		Hs.12107	CHMP2A||Chromatin modifying protein 2A
IMAGE:744944	Hs.149387	Hs.577202			Data not found	Hs.654739	#N/A		Hs.121084	SPINLW1||Serine peptidase inhibitor-like, with Kunitz and WAP domains 1 (eppin)
IMAGE:109307	Hs.194692	Hs.654449			Hs.443673	Hs.671950	#N/A		Hs.12109	CIAO1||Cytosolic iron-sulfur protein assembly 1 homolog (S. cerevisiae)
IMAGE:742541	Hs.131220	Hs.36794			Hs.5452	Hs.481545	Hs.481545		Hs.1211	ACP5||Acid phosphatase 5, tartrate resistant
IMAGE:856354	Hs.531176	Hs.336681			Hs.709671	Hs.462492	Hs.462492		Hs.12114	VNN1||Vanin 1
IMAGE:503545	Hs.478000	Hs.195292			Hs.584863	Hs.104661	Hs.104661		Hs.121260	MINPP1||Multiple inositol polyphosphate histidine phosphatase, 1
IMAGE:129088	Hs.20685	Hs.142253			Hs.499094	Hs.715517	Hs.715517		Hs.121283	ZNF540||Zinc finger protein 540
IMAGE:323074	Hs.588815	Hs.546221			Hs.90093	Hs.514496	Hs.514496		Hs.121335	CPNE9||Copine family member IX
IMAGE:365778	Hs.719160	Hs.514199			Hs.435579	Hs.181326	Hs.181326		Hs.121347	C10orf82||Chromosome 10 open reading frame 82
IMAGE:240914	Hs.269128	Hs.708437			Hs.269988	Hs.372082	Hs.372082		Hs.121396	C6orf170||Chromosome 6 open reading frame 170
IMAGE:207968	Data not found	Hs.596959			Hs.655467	Hs.531563	#N/A		Hs.121432	PPWD1||Peptidylprolyl isomerase domain and WD repeat containing 1
IMAGE:383185	In multiple clusters	Hs.656619			Hs.719087	Hs.719126	Hs.719126		Hs.121438	CCDC42||Coiled-coil domain containing 42
IMAGE:1404396	Data not found	Hs.441601			Hs.298658	Hs.335163	Hs.335163		Hs.121494	SPAM1||Sperm adhesion molecule 1 (PH-20 hyaluronidase, zona pellucida binding)
IMAGE:271748	Hs.657624	Hs.592004			Hs.699822	Hs.26837	Hs.26837		Hs.121495	KCNE1||Potassium voltage-gated channel, Isk-related family, member 1
IMAGE:308620	In multiple clusters	Hs.631854			Data not found	Hs.657360	Hs.657360		Hs.121510	GRM2||Glutamate receptor, metabotropic 2
IMAGE:277492	Data not found	Hs.276925			Hs.561182	Hs.655138	Hs.655138		Hs.12152	SRPRB||Signal recognition particle receptor, B subunit
IMAGE:843211	Hs.309231	Hs.648394			Data not found	Hs.590080	#N/A		Hs.121520	AMIGO2||Adhesion molecule with Ig-like domain 2
IMAGE:193713	Hs.658242	Hs.506861			Hs.515860	Hs.709416	Hs.709416		Hs.121540	WNT10A||Wingless-type MMTV integration site family, member 10A
IMAGE:346484	Hs.100874	Hs.184877			Hs.528988	Hs.98309	Hs.98309		Hs.121554	CST9L||Cystatin 9-like
IMAGE:300044	Hs.285847	Hs.492555			Hs.189482	Hs.247888	#N/A		Hs.121575	CTSD||Cathepsin D
IMAGE:62277	Data not found	Hs.718403			Hs.271695	Hs.505469	#N/A		Hs.121605	RBMXL2||RNA binding motif protein, X-linked-like 2
IMAGE:502909	Hs.301094	Hs.404170			Hs.629177	Hs.462445	#N/A		Hs.121663	RALYL||RALY RNA binding protein-like
IMAGE:191497	Data not found	Hs.719136			Hs.655673	Hs.632612	#N/A		Hs.121676	ZFYVE19||Zinc finger, FYVE domain containing 19
IMAGE:824906	Hs.2210	Hs.658371			Hs.495035	Hs.413366	Hs.413366		Hs.121870	NCDN||Neurochondrin
IMAGE:36387	Hs.2533	Hs.191213			Hs.534375	Hs.293411	Hs.293411		Hs.1219	ADH4||Alcohol dehydrogenase 4 (class II), pi polypeptide
IMAGE:810974	Hs.3068	Hs.20225			Hs.390594	Hs.36761	Hs.36761		Hs.122006	GALK2||Galactokinase 2
IMAGE:813585	Hs.247280	Hs.494321			Hs.6790	Hs.516297	Hs.516297		Hs.122055	C7orf31||Chromosome 7 open reading frame 31
IMAGE:141818	In multiple clusters	Hs.659618			Hs.303808	Hs.443330	Hs.443330		Hs.12211	SLC35C1||Solute carrier family 35, member C1
IMAGE:813583	In multiple clusters	Hs.513734			Hs.442798	Hs.72026	Hs.72026		Hs.12229	KLF11||Kruppel-like factor 11
IMAGE:796161	Hs.380118	Hs.528821			Hs.104741	Hs.272214	#N/A		Hs.122337	ABHD2||Abhydrolase domain containing 2
IMAGE:609377	Hs.533635	Hs.288164			Hs.26663	Hs.226000	#N/A		Hs.122346	MAD2L1BP||MAD2L1 binding protein
IMAGE:358212	Data not found	Hs.18861			Hs.31664	Hs.77854	Hs.77854		Hs.122363	WIPI2||WD repeat domain, phosphoinositide interacting 2
IMAGE:276468	Hs.547697	Hs.62886			Hs.710638	Hs.242821	#N/A		Hs.12248	CXXC4||CXXC finger 4
IMAGE:73526	Hs.591566	Hs.443417			Hs.87889	Hs.375616	Hs.375616		Hs.122511	CETN1||Centrin, EF-hand protein, 1
IMAGE:41987	Hs.656600	Hs.514468			Hs.455109	Hs.271353	#N/A		Hs.122523	SND1||Staphylococcal nuclease and tudor domain containing 1
IMAGE:1031595	Hs.112715	Hs.499209			Hs.631920	Hs.410406	Hs.410406		Hs.12253	SMAD2||SMAD family member 2
IMAGE:796839	In multiple clusters	Hs.430733			Hs.432638	Hs.708017	Hs.708017		Hs.12256	MID2||Midline 2
IMAGE:796932	Hs.660757	Hs.632161			Hs.603766	Hs.435700	#N/A		Hs.122561	VMO1||Vitelline membrane outer layer 1 homolog (chicken)
IMAGE:25718	In multiple clusters	Hs.513632			Hs.471014	Hs.440553	Hs.440553		Hs.122575	LPAR2||Lysophosphatidic acid receptor 2
IMAGE:1569852	Hs.407640	Hs.567788			Hs.435228	Hs.61345	Hs.61345		Hs.122583	UGT2A3||UDP glucuronosyltransferase 2 family, polypeptide A3
IMAGE:433111	Hs.3459	Hs.468091			Hs.535711	Hs.435479	Hs.435479		Hs.122599	SPACA4||Sperm acrosome associated 4
IMAGE:460584	Hs.435774	Hs.368569			Hs.654739	Hs.4865	Hs.4865		Hs.1227	ALAD||Aminolevulinate, delta-, dehydratase
IMAGE:491403	In multiple clusters	Hs.654596			Hs.671950	Hs.109929	Hs.109929		Hs.12271	FBXL6||F-box and leucine-rich repeat protein 6
IMAGE:50238	Hs.523715	Hs.577463			Hs.481545	Hs.519702	Hs.519702		Hs.12272	CNTD1||Cyclin N-terminal domain containing 1
IMAGE:758302	Hs.535075	Hs.500761			Hs.462492	Hs.443894	Hs.443894		Hs.122752	TAF2||TAF2 RNA polymerase II, TATA box binding protein (TBP)-associated factor, 150kDa
IMAGE:845363	Hs.463456	Hs.355739			Hs.462492	Hs.654984	#N/A		Hs.122785	MGAM||Maltase-glucoamylase (alpha-glucosidase)
IMAGE:417761	Hs.660267	Hs.158560			Hs.104661	Hs.551552	Hs.551552		Hs.12286	ATF7||Activating transcription factor 7
IMAGE:239711	Hs.446297	Hs.675637			Hs.715517	Hs.655860	#N/A		Hs.122926	NR3C1||Nuclear receptor subfamily 3, group C, member 1 (glucocorticoid receptor)
IMAGE:243312	Hs.42009	Hs.574096			Hs.514496	Hs.594236	Hs.594236		Hs.122927	CLIP4||CAP-GLY domain containing linker protein family, member 4
IMAGE:491184	Hs.644384	Hs.716472			Hs.514496	Hs.144725	Hs.144725		Hs.122986	TPTE||Transmembrane phosphatase with tensin homology
IMAGE:380885	Hs.660453	Hs.719098			Hs.181326	Hs.420541	Hs.420541		Hs.123036	ENTPD2||Ectonucleoside triphosphate diphosphohydrolase 2
IMAGE:199285	Hs.596151	Hs.406890			Hs.372082	Hs.183817	Hs.183817		Hs.123072	RAB3B||RAB3B, member RAS oncogene family
IMAGE:450777	Hs.23650	Hs.657042			Hs.531563	Hs.590971	Hs.590971		Hs.123116	SLC12A1||Solute carrier family 12 (sodium/potassium/chloride transporters), member 1
IMAGE:788209	Hs.500724	Hs.543626			Hs.719126	Hs.530653	Hs.530653		Hs.12319	ALS2CR4||Amyotrophic lateral sclerosis 2 (juvenile) chromosome region, candidate 4
IMAGE:754409	Hs.103902	Hs.269027			Hs.335163	Hs.193118	#N/A		Hs.123239	ACRBP||Acrosin binding protein
IMAGE:128193	Data not found	Hs.586960			Hs.26837	Hs.591774	Hs.591774		Hs.123253	SHCBP1||SHC SH2-domain binding protein 1
IMAGE:126638	Data not found	Hs.591003			Hs.657360	Hs.434947	#N/A		Hs.12333	RNF13||Ring finger protein 13
IMAGE:628418	Hs.524418	Hs.18103			Hs.655138	Hs.50823	Hs.50823		Hs.12341	ADAR||Adenosine deaminase, RNA-specific
IMAGE:214162	Hs.438462	Hs.508829			Hs.590080	Hs.477420	Hs.477420		Hs.123450	KLHDC4||Kelch domain containing 4
IMAGE:79828	Hs.518450	Hs.600639			Hs.709416	Hs.250015	#N/A		Hs.123464	P2RY5||Purinergic receptor P2Y, G-protein coupled, 5
IMAGE:144834	In multiple clusters	Hs.533540			Hs.98309	Hs.162016	#N/A		Hs.12376	PCLO||Piccolo (presynaptic cytomatrix protein)
IMAGE:110198	Hs.279746	Hs.333907			Hs.247888	Hs.655552	Hs.655552		Hs.12393	TGDS||TDP-glucose 4,6-dehydratase
IMAGE:768989	Hs.594424	Hs.77897			Hs.505469	Hs.9873	Hs.9873		Hs.124010	CCDC151||Coiled-coil domain containing 151
IMAGE:128083	In multiple clusters	Hs.109540			Hs.462445	Hs.499984	Hs.499984		Hs.124015	HAGHL||Hydroxyacylglutathione hydrolase-like
IMAGE:743578	Hs.98265	Hs.84665			Hs.632612	Hs.518247	#N/A		Hs.12409	SST||Somatostatin
IMAGE:730145	Hs.177927	Hs.145230			Hs.413366	Hs.494163	Hs.494163		Hs.124123	SYCN||Syncollin
IMAGE:838616	Hs.494312	Hs.44380			Hs.293411	Hs.444213	Hs.444213		Hs.124126	ARPC1A||Actin related protein 2/3 complex, subunit 1A, 41kDa
IMAGE:40498	Hs.640477	Hs.193132			Hs.36761	Hs.591707	Hs.591707		Hs.124147	KDM2A||Lysine (K)-specific demethylase 2A
IMAGE:108763	In multiple clusters	Hs.590908			Data not found	Hs.650158	Hs.650158		Hs.124156	HIAT1||Hippocampus abundant transcript 1
IMAGE:752636	Hs.656673	Hs.631566			Hs.516297	Hs.648744	Hs.648744		Hs.124161	HCN2||Hyperpolarization activated cyclic nucleotide-gated potassium channel 2
IMAGE:625683	Hs.173162	Hs.528826			Hs.443330	Hs.518203	Hs.518203		Hs.124165	MRPS30||Mitochondrial ribosomal protein S30
IMAGE:130820	Hs.443881	Hs.597348			Hs.72026	Hs.202351	#N/A		Hs.12420	PHF17||PHD finger protein 17
IMAGE:365763	Hs.272367	Hs.117060			Hs.272214	Hs.6385	Hs.6385		Hs.124211	DEFB126||Defensin, beta 126
IMAGE:781339	In multiple clusters	Hs.649202			Hs.226000	Hs.266616	Hs.266616		Hs.124366	BBX||Bobby sox homolog (Drosophila)
IMAGE:72000	Hs.413416	Hs.656461			Hs.77854	Hs.64064	Hs.64064		Hs.12439	FBXL12||F-box and leucine-rich repeat protein 12
IMAGE:1636162	Hs.131035	Hs.517541			Hs.242821	Hs.520096	#N/A		Hs.12449	OPALIN||Oligodendrocytic myelin paranodal and inner loop protein
IMAGE:343871	Hs.114198	Hs.188528			Hs.375616	Hs.203206	Hs.203206		Hs.124490	ACIN1||Apoptotic chromatin condensation inducer 1
IMAGE:755299	Hs.501629	Hs.508738			Hs.271353	Hs.197644	Hs.197644		Hs.124503	ZEB1||Zinc finger E-box binding homeobox 1
IMAGE:120749	In multiple clusters	Hs.658466			Hs.410406	Hs.112916	#N/A		Hs.124512	TBC1D21||TBC1 domain family, member 21
IMAGE:253222	Hs.596532	Hs.107845			Hs.708017	Hs.472330	Hs.472330		Hs.124519	C13orf38||Chromosome 13 open reading frame 38
IMAGE:50799	Hs.672790	Hs.42853			Hs.435700	Hs.102696	Hs.102696		Hs.124537	SHPRH||SNF2 histone linker PHD RING helicase
IMAGE:415715	Hs.639448	Hs.99253			Hs.440553	Hs.591000	Hs.591000		Hs.12457	NUP133||Nucleoporin 133kDa
IMAGE:284805	Hs.597139	Hs.214043			Hs.61345	Hs.372938	Hs.372938		Hs.124673	DSEL||Dermatan sulfate epimerase-like
IMAGE:233179	Hs.657324	Hs.564653			Hs.435479	Hs.657522	#N/A		Hs.124696	BDH2||3-hydroxybutyrate dehydrogenase, type 2
IMAGE:182797	Hs.465475	Hs.594131			Hs.4865	Hs.272212	#N/A		Hs.12488	LGI2||Leucine-rich repeat LGI family, member 2
IMAGE:854760	Hs.280342	Hs.33642			Hs.109929	Hs.368322	Hs.368322		Hs.124922	LRMP||Lymphoid-restricted membrane protein
IMAGE:42003	Hs.356050	Hs.673146			Hs.519702	Hs.103561	Hs.103561		Hs.124940	RND1||Rho family GTPase 1
IMAGE:810700	In multiple clusters	Hs.144700			Hs.443894	Hs.355899	Hs.355899		Hs.124942	PPP2R3B||Protein phosphatase 2 (formerly 2A), regulatory subunit B'', beta
IMAGE:771004	Hs.144725	Hs.555970			Hs.654984	Hs.546323	Hs.546323		Hs.124951	FAM84B||Family with sequence similarity 84, member B
IMAGE:809918	Hs.493919	Hs.6181			Hs.654984	Hs.646856	Hs.646856		Hs.125036	PLXDC1||Plexin domain containing 1
IMAGE:291974	Hs.527193	Hs.281564			Hs.551552	Hs.591700	#N/A		Hs.125037	ASB6||Ankyrin repeat and SOCS box-containing 6
IMAGE:130008	Data not found	Hs.154706			Hs.655860	Hs.522736	Hs.522736		Hs.125038	FAM92A1||Family with sequence similarity 92, member A1
IMAGE:243638	Hs.33384	Hs.202001			Hs.594236	Hs.570273	Hs.570273		Hs.125039	CROT||Carnitine O-octanoyltransferase
IMAGE:48886	In multiple clusters	Hs.520889			Hs.144725	Hs.632238	Hs.632238		Hs.125116	CACNA1I||Calcium channel, voltage-dependent, T type, alpha 1I subunit
IMAGE:823859	In multiple clusters	Hs.524899			Hs.420541	Hs.511076	Hs.511076		Hs.125119	NRG3||Neuregulin 3
IMAGE:1389018	Hs.89485	Hs.22305			Hs.183817	Hs.6418	Hs.6418		Hs.125133	HPS6||Hermansky-Pudlak syndrome 6
IMAGE:813582	Hs.661184	Hs.515876			Hs.590971	Hs.254560	#N/A		Hs.125139	LRRC36||Leucine rich repeat containing 36
IMAGE:33294	Hs.172979	Hs.17441			Hs.530653	Hs.654949	Hs.654949		Hs.125180	GHR||Growth hormone receptor
IMAGE:428236	Hs.449206	Hs.585369			Hs.193118	Hs.534218	#N/A		Hs.125221	TMX1||Thioredoxin-related transmembrane protein 1
IMAGE:209179	Hs.658602	Hs.601265			Hs.591774	Hs.330463	Hs.330463		Hs.125231	VENTX||VENT homeobox homolog (Xenopus laevis)
IMAGE:810482	Hs.662717	Hs.534312			Hs.434947	Hs.285666	Hs.285666		Hs.125293	RASGEF1A||RasGEF domain family, member 1A
IMAGE:345118	Hs.46701	Hs.172631			Data not found	Hs.654742	#N/A		Hs.125300	TRIM6||Tripartite motif-containing 6
IMAGE:124853	Data not found	Hs.109590			Hs.50823	Hs.213087	Hs.213087		Hs.125474	LPXN||Leupaxin
IMAGE:41650	Hs.396530	Hs.624198			Hs.477420	Hs.61441	Hs.61441		Hs.125482	SLC22A15||Solute carrier family 22, member 15
IMAGE:811942	Hs.577202	Hs.409065			Hs.250015	Hs.4993	Hs.4993		Hs.125503	MAPK10||Mitogen-activated protein kinase 10
IMAGE:738939	Hs.654449	Hs.80720			Hs.162016	Hs.518611	Hs.518611		Hs.125507	DDX43||DEAD (Asp-Glu-Ala-Asp) box polypeptide 43
IMAGE:788580	Hs.36794	Hs.438673			Hs.655552	Hs.656673	Hs.656673		Hs.12554	NAP1L5||Nucleosome assembly protein 1-like 5
IMAGE:753234	Hs.336681	Hs.656120			Hs.9873	Hs.128078	Hs.128078		Hs.125742	LRCH4||Leucine-rich repeats and calponin homology (CH) domain containing 4
IMAGE:1030738	Hs.195292	Hs.584854			Hs.499984	Hs.431081	Hs.431081		Hs.125750	KERA||Keratocan
IMAGE:23218	Hs.142253	Hs.131179			Hs.518247	Hs.144447	Hs.144447		Hs.125867	EVL||Enah/Vasp-like
IMAGE:1576330	Hs.546221	Hs.709775			Hs.494163	Hs.432674	Hs.432674		Hs.125898	GNAS||GNAS complex locus
IMAGE:856902	Hs.514199	Hs.119882			Hs.444213	Hs.591472	Hs.591472		Hs.126024	FAM135B||Family with sequence similarity 135, member B
IMAGE:259819	Hs.708437	Hs.83465			Hs.591707	Hs.631758	Hs.631758		Hs.126221	TRAPPC10||Trafficking protein particle complex 10
IMAGE:282019	Hs.596959	Hs.371147			Hs.650158	Hs.444099	Hs.444099		Hs.126248	TCFL5||Transcription factor-like 5 (basic helix-loop-helix)
IMAGE:47187	Hs.656619	Hs.656945			Hs.648744	Hs.657632	Hs.657632		Hs.126256	IL1B||Interleukin 1, beta
IMAGE:810320	Hs.441601	Hs.98661			Hs.518203	Hs.719136	Hs.719136		Hs.126265	ACY3||Aspartoacylase (aminocyclase) 3
IMAGE:897650	Hs.592004	Hs.554251			Hs.202351	Hs.531249	#N/A		Hs.126409	C6orf105||Chromosome 6 open reading frame 105
IMAGE:340855	Hs.631854	Hs.500635			Hs.6385	Hs.718495	Hs.718495		Hs.12646	PARP12||Poly (ADP-ribose) polymerase family, member 12
IMAGE:366484	Hs.276925	Hs.530199			Hs.266616	Hs.83293	Hs.83293		Hs.126497	AEBP2||AE binding protein 2
IMAGE:221212	Data not found	Hs.622730			Hs.64064	Hs.129268	#N/A		Hs.126517	CD55||CD55 molecule, decay accelerating factor for complement (Cromer blood group)
IMAGE:1472753	Hs.648394	Hs.24212			Hs.520096	Hs.715656	Hs.715656		Hs.126550	VPS4B||Vacuolar protein sorting 4 homolog B (S. cerevisiae)
IMAGE:743268	Hs.506861	Hs.709386			Hs.203206	Hs.696657	#N/A		Hs.126575	TCERG1L||Transcription elongation regulator 1-like
IMAGE:1553979	In multiple clusters	Hs.596961			Hs.197644	Hs.591002	Hs.591002		Hs.126667	LPAR1||Lysophosphatidic acid receptor 1
IMAGE:878413	Hs.184877	Hs.655717			Hs.112916	Hs.371794	Hs.371794		Hs.126688	CHDH||Choline dehydrogenase
IMAGE:429519	Hs.492555	Hs.389171			Hs.472330	Hs.104950	#N/A		Hs.126706	ACCS||1-aminocyclopropane-1-carboxylate synthase homolog (Arabidopsis)(non-functional)
IMAGE:416049	Hs.718403	Hs.590900			Hs.102696	Hs.436643	Hs.436643		Hs.126712	FAM162B||Family with sequence similarity 162, member B
IMAGE:428907	Hs.404170	Hs.188630			Data not found	Hs.202238	Hs.202238		Hs.126730	RNF133||Ring finger protein 133
IMAGE:325102	In multiple clusters	Hs.664107			Hs.591000	Hs.211520	Hs.211520		Hs.12677	PTRH2||Peptidyl-tRNA hydrolase 2
IMAGE:842906	Hs.719136	Hs.460298			Hs.372938	Hs.636359	Hs.636359		Hs.12680	ADAMTS12||ADAM metallopeptidase with thrombospondin type 1 motif, 12
IMAGE:197736	Hs.658371	Hs.572721			Hs.657522	Hs.418093	Hs.418093		Hs.126838	ADAM29||ADAM metallopeptidase domain 29
IMAGE:142139	Hs.191213	Hs.255935			Hs.272212	Hs.643600	Hs.643600		Hs.126888	METTL4||Methyltransferase like 4
IMAGE:1457350	Hs.20225	Hs.458272			Hs.368322	Hs.532188	Hs.532188		Hs.126891	IL22RA2||Interleukin 22 receptor, alpha 2
IMAGE:28270	Hs.494321	Hs.369297			Hs.103561	Hs.105956	#N/A		Hs.12692	LRRC49||Leucine rich repeat containing 49
IMAGE:278113	Hs.659618	Hs.460078			Hs.355899	Hs.709425	Hs.709425		Hs.126941	FAM49B||Family with sequence similarity 49, member B
IMAGE:812256	Hs.513734	Hs.655930			Hs.546323	Hs.319171	Hs.319171		Hs.127011	TINAG||Tubulointerstitial nephritis antigen
IMAGE:1030649	Hs.528821	Hs.156727			Hs.646856	Hs.534412	#N/A		Hs.127022	PTPRE||Protein tyrosine phosphatase, receptor type, E
IMAGE:293191	Hs.288164	Hs.515081			Hs.591700	Hs.631544	#N/A		Hs.127032	RLN2||Relaxin 2
IMAGE:294611	Data not found	Hs.658740			Hs.522736	Hs.464422	Hs.464422		Hs.127059	SCGB1C1||Secretoglobin, family 1C, member 1
IMAGE:586947	Data not found	Hs.485910			Hs.570273	Hs.368647	Hs.368647		Hs.12707	DNAJC13||DnaJ (Hsp40) homolog, subfamily C, member 13
IMAGE:122946	Hs.18861	Hs.154163			Hs.632238	Hs.652338	#N/A		Hs.127111	TEKT2||Tektin 2 (testicular)
IMAGE:366156	In multiple clusters	Hs.473819			Hs.511076	Hs.389733	Hs.389733		Hs.127126	CPEB4||Cytoplasmic polyadenylation element binding protein 4
IMAGE:823871	Hs.62886	Hs.31720			Hs.6418	Hs.9728	Hs.9728		Hs.127189	CA13||Carbonic anhydrase XIII
IMAGE:124605	Hs.443417	Hs.407856			Hs.254560	Hs.127821	Hs.127821		Hs.12723	CNTN3||Contactin 3 (plasmacytoma associated)
IMAGE:34616	Hs.514468	Hs.452864			Hs.654949	Rn.7312	#N/A		Hs.127310	UHMK1||U2AF homology motif (UHM) kinase 1
IMAGE:754018	Hs.499209	Hs.15929			Hs.534218	Hs.444247	Hs.444247		Hs.1274	BMP1||Bone morphogenetic protein 1
IMAGE:72050	Hs.430733	Hs.597071			Hs.330463	Hs.715543	Hs.715543		Hs.127403	KIAA0652||KIAA0652
IMAGE:377346	In multiple clusters	Hs.643472			Hs.285666	Hs.591653	#N/A		Hs.127411	CDC14A||CDC14 cell division cycle 14 homolog A (S. cerevisiae)
IMAGE:135085	Hs.632161	Hs.437156			Hs.654742	Hs.210870	Hs.210870		Hs.127432	DTWD1||DTW domain containing 1
IMAGE:611269	In multiple clusters	Hs.706889			Hs.213087	Hs.109778	Hs.109778		Hs.127496	GTPBP8||GTP-binding protein 8 (putative)
IMAGE:951048	Hs.513632	Hs.706830			Data not found	Hs.283613	#N/A		Hs.127675	CLN8||Ceroid-lipofuscinosis, neuronal 8 (epilepsy, progressive with mental retardation)
IMAGE:256984	In multiple clusters	Hs.515890			Hs.61441	Hs.380857	Hs.380857		Hs.127689	PPP1R2P9||Protein phosphatase 1, regulatory (inhibitor) subunit 2 pseudogene 9
IMAGE:731035	Hs.567788	Hs.283652			Hs.4993	Hs.25524	Hs.25524		Hs.127792	DLL3||Delta-like 3 (Drosophila)
IMAGE:121615	Data not found	Hs.709200			Hs.518611	Hs.508201	#N/A		Hs.127799	BIRC3||Baculoviral IAP repeat-containing 3
IMAGE:594796	Hs.468091	Hs.78524			Hs.656673	Hs.12723	Hs.12723		Hs.127821	KCNQ1DN||KCNQ1 downstream neighbor
IMAGE:70218	Hs.368569	Hs.156967			Hs.128078	Hs.699245	Hs.699245		Hs.127897	RAPGEF1||Rap guanine nucleotide exchange factor (GEF) 1
IMAGE:1699346	In multiple clusters	Hs.592163			Hs.431081	Hs.374446	Hs.374446		Hs.127930	ADAM18||ADAM metallopeptidase domain 18
IMAGE:725501	Hs.654596	Hs.660319			Hs.144447	Hs.591741	#N/A		Hs.127950	BRD1||Bromodomain containing 1
IMAGE:133386	Hs.577463	Hs.631635			Hs.432674	Hs.714975	Hs.714975		Hs.127951	MAP7D2||MAP7 domain containing 2
IMAGE:502151	Hs.500761	Hs.293753			Hs.591472	Hs.93836	Hs.93836		Hs.128055	OSGIN1||Oxidative stress induced growth inhibitor 1
IMAGE:377279	Hs.355739	Hs.508514			Hs.631758	Hs.706960	#N/A		Hs.128056	AVL9||AVL9 homolog (S. cerevisiase)
IMAGE:454440	Hs.158560	Hs.407709			Hs.444099	Hs.35096	Hs.35096		Hs.128065	CTSC||Cathepsin C
IMAGE:207538	Hs.675637	Hs.657150			Hs.657632	Hs.325838	Hs.325838		Hs.128067	WIPF1||WAS/WASL interacting protein family, member 1
IMAGE:141959	In multiple clusters	Hs.654933			Hs.719136	Hs.57771	Hs.57771		Hs.128071	LRRC19||Leucine rich repeat containing 19
IMAGE:211557	Hs.574096	Hs.44685			Hs.531249	Hs.431045	Hs.431045		Hs.128078	ZNF624||Zinc finger protein 624
IMAGE:240208	Hs.716472	Hs.517941			Hs.718495	Hs.595072	#N/A		Hs.128096	ZMYND19||Zinc finger, MYND-type containing 19
IMAGE:951117	Hs.719098	Hs.656356			Hs.83293	Hs.368920	#N/A		Hs.128100	CST11||Cystatin 11
IMAGE:155857	Hs.406890	Hs.352			Hs.129268	Hs.133244	#N/A		Hs.128180	BTG4||B-cell translocation gene 4
IMAGE:38528	Hs.657042	Hs.143046			Hs.715656	Hs.266223	Hs.266223		Hs.128193	MKX||Mohawk homeobox
IMAGE:811837	In multiple clusters	Hs.658560			Hs.696657	Hs.198363	#N/A		Hs.128196	MICALCL||MICAL C-terminal like
IMAGE:823890	Hs.69504	Hs.431048			Hs.591002	Hs.112933	Hs.112933		Hs.128199	38605||Septin 11
IMAGE:254662	Hs.543626	Hs.654808			Hs.371794	Hs.17631	#N/A		Hs.128231	PAGE1||P antigen family, member 1 (prostate associated)
IMAGE:418318	Hs.269027	Hs.431009			Hs.104950	Hs.302634	Hs.302634		Hs.128258	ENOX1||Ecto-NOX disulfide-thiol exchanger 1
IMAGE:214583	Hs.586960	Hs.690338			Hs.436643	Hs.127689	Hs.127689		Hs.128292	IGDCC3||Immunoglobulin superfamily, DCC subclass, member 3
IMAGE:740344	Hs.591003	Hs.407604			Hs.202238	Hs.199905	Hs.199905		Hs.128316	BAIAP2||BAI1-associated protein 2
IMAGE:295492	Hs.18103	Hs.479396			Hs.211520	Hs.644906	Hs.644906		Hs.128342	CCT8L2||Chaperonin containing TCP1, subunit 8 (theta)-like 2
IMAGE:200599	Hs.508829	Hs.10094			Hs.636359	Hs.589848	Hs.589848		Hs.128420	VPS4A||Vacuolar protein sorting 4 homolog A (S. cerevisiae)
IMAGE:289143	In multiple clusters	Hs.658565			Hs.418093	Hs.654920	Hs.654920		Hs.128427	UPP2||Uridine phosphorylase 2
IMAGE:363575	In multiple clusters	Hs.344400			Hs.643600	Hs.620490	Hs.620490		Hs.128433	PGDS||Prostaglandin D2 synthase, hematopoietic
IMAGE:1049336	Hs.600639	Hs.522572			Hs.532188	Hs.437338	Hs.437338		Hs.12844	EGFL6||EGF-like-domain, multiple 6
IMAGE:789152	Hs.533540	Hs.193951			Data not found	Hs.719241	Hs.719241		Hs.12845	TMEM128||Transmembrane protein 128
IMAGE:380245	Hs.333907	Hs.144287			Hs.105956	Hs.718506	Hs.718506		Hs.128453	FRZB||Frizzled-related protein
IMAGE:42666	In multiple clusters	Hs.201939			Hs.709425	Hs.288940	Hs.288940		Hs.128548	WDR1||WD repeat domain 1
IMAGE:417691	Data not found	Hs.687867			Hs.319171	Hs.589962	Hs.589962		Hs.128574	C12orf12||Chromosome 12 open reading frame 12
IMAGE:31866	Hs.77897	Hs.670334			Data not found	Hs.511454	Hs.511454		Hs.12865	NSFL1C||NSFL1 (p97) cofactor (p47)
IMAGE:511491	Hs.109540	Hs.542871			Hs.534412	Hs.715958	#N/A		Hs.128791	TRMT6||TRNA methyltransferase 6 homolog (S. cerevisiae)
IMAGE:611953	Hs.84665	Hs.591952			Hs.631544	Hs.530698	Hs.530698		Hs.1288	ACTA1||Actin, alpha 1, skeletal muscle
IMAGE:321905	In multiple clusters	Hs.499205			Data not found	Hs.13305	Hs.13305		Hs.128813	C17orf69||Chromosome 17 open reading frame 69
41430	Hs.145230	Hs.664017			Hs.464422	Hs.708156	Hs.708156		Hs.128824	OPHN1||Oligophrenin 1
IMAGE:304927	Hs.44380	Hs.73875			Hs.368647	Hs.135736	Hs.135736		Hs.128848	GRIK3||Glutamate receptor, ionotropic, kainate 3
IMAGE:509941	Hs.472101	Hs.660147			Hs.652338	Hs.335106	Hs.335106		Hs.128856	SCARA3||Scavenger receptor class A, member 3
IMAGE:358671	Hs.193132	Hs.566878			Hs.389733	Hs.101774	#N/A		Hs.128866	ATP13A2||ATPase type 13A2
IMAGE:82874	Hs.590908	Hs.231411			Hs.9728	Hs.657869	Hs.657869		Hs.128959	PCF11||PCF11, cleavage and polyadenylation factor subunit, homolog (S. cerevisiae)
IMAGE:192271	Hs.631566	Hs.655593			Hs.127821	Hs.591923	Hs.591923		Hs.129055	ODF2||Outer dense fiber of sperm tails 2
IMAGE:1742968	Hs.528826	Hs.23245			Rn.7312	Hs.443460	Hs.443460		Hs.12907	CYP2E1||Cytochrome P450, family 2, subfamily E, polypeptide 1
IMAGE:302221	Hs.597348	Hs.709281			Hs.444247	Hs.529023	Hs.529023		Hs.129095	NAF1||Nuclear assembly factor 1 homolog (S. cerevisiae)
IMAGE:267458	In multiple clusters	Hs.599323			Hs.715543	Hs.656999	#N/A		Hs.129142	DNASE2B||Deoxyribonuclease II beta
IMAGE:300323	Hs.117060	Hs.49787			Data not found	Hs.487564	#N/A		Hs.129206	CSNK1G3||Casein kinase 1, gamma 3
IMAGE:416951	In multiple clusters	Hs.470627			Hs.591653	Hs.162200	Hs.162200		Hs.12923	SCUBE3||Signal peptide, CUB domain, EGF-like 3
IMAGE:287637	Hs.649202	Hs.487294			Hs.210870	Hs.287370	#N/A		Hs.12929	C17orf80||Chromosome 17 open reading frame 80
IMAGE:284524	Hs.656461	Hs.526594			Hs.109778	Hs.334305	Hs.334305		Hs.129293	FAM71A||Family with sequence similarity 71, member A
IMAGE:365642	Hs.517541	Hs.663984			Hs.283613	Hs.244349	#N/A		Hs.129312	C17orf64||Chromosome 17 open reading frame 64
IMAGE:782841	Hs.188528	Hs.512257			Hs.380857	Hs.266308	Hs.266308		Hs.1294	CACNA1S||Calcium channel, voltage-dependent, L type, alpha 1S subunit
IMAGE:108177	Hs.508738	Hs.664085			Hs.25524	Hs.410719	#N/A		Hs.129435	EPHA10||EPH receptor A10
IMAGE:200604	Hs.658466	Hs.649550			Hs.508201	Hs.434828	#N/A		Hs.129452	DACH1||Dachshund homolog 1 (Drosophila)
IMAGE:362552	Hs.107845	Hs.648432			Hs.12723	Hs.383403	#N/A		Hs.129598	FSIP1||Fibrous sheath interacting protein 1
IMAGE:196168	Data not found	Hs.631920			Data not found	Hs.69009	#N/A		Hs.129614	TMEM27||Transmembrane protein 27
IMAGE:385017	Hs.42853	Hs.8986			Hs.699245	Hs.50252	Hs.50252		Hs.12967	SYNE1||Spectrin repeat containing, nuclear envelope 1
IMAGE:786298	Hs.99253	Hs.74576			Hs.374446	Hs.198158	Hs.198158		Hs.129673	EIF4A1||Eukaryotic translation initiation factor 4A, isoform 1
IMAGE:285406	Data not found	Hs.409137			Hs.591741	Hs.111286	Hs.111286		Hs.129683	UBE2D1||Ubiquitin-conjugating enzyme E2D 1 (UBC4/5 homolog, yeast)
IMAGE:328613	Hs.214043	Hs.279472			Hs.714975	Hs.199368	#N/A		Hs.12970	PSMD3||Proteasome (prosome, macropain) 26S subunit, non-ATPase, 3
IMAGE:142385	Hs.564653	Hs.555588			Hs.93836	Hs.659258	#N/A		Hs.129702	BFSP1||Beaded filament structural protein 1, filensin
IMAGE:125665	Hs.594131	Hs.662372			Hs.706960	Hs.238839	Hs.238839		Hs.129712	TREH||Trehalase (brush-border membrane glycoprotein)
IMAGE:950096	Hs.33642	Hs.153714			Hs.35096	Hs.6829	#N/A		Hs.129751	IL17RA||Interleukin 17 receptor A
IMAGE:77728	Hs.673146	Hs.404119			Hs.325838	Hs.646438	Hs.646438		Hs.129783	SCN2B||Sodium channel, voltage-gated, type II, beta
IMAGE:756968	Hs.144700	Hs.708322			Hs.57771	Hs.517546	Hs.517546		Hs.129867	CIB2||Calcium and integrin binding family member 2
IMAGE:245853	In multiple clusters	Hs.76272			Data not found	Hs.127126	Hs.127126		Hs.129910	HYAL3||Hyaluronoglucosaminidase 3
IMAGE:241985	Hs.555970	Hs.482868			Hs.431045	Hs.471162	Hs.471162		Hs.129944	ESM1||Endothelial cell-specific molecule 1
IMAGE:347373	In multiple clusters	Hs.372633			Hs.595072	Hs.709248	Hs.709248		Hs.129955	CHST7||Carbohydrate (N-acetylglucosamine 6-O) sulfotransferase 7
IMAGE:41899	Hs.6181	Hs.655073			Hs.368920	Hs.458390	Hs.458390		Hs.129959	IL17RC||Interleukin 17 receptor C
IMAGE:223098	Hs.281564	Hs.715270			Hs.133244	Hs.577281	Hs.577281		Hs.129966	CNTFR||Ciliary neurotrophic factor receptor
IMAGE:503275	Hs.154706	Hs.536154			Data not found	Hs.517819	Hs.517819		Hs.12999	ARRDC1||Arrestin domain containing 1
IMAGE:768248	In multiple clusters	Hs.644968			Hs.266223	Hs.189073	Hs.189073		Hs.130031	TRIO||Triple functional domain (PTPRF interacting)
IMAGE:772888	Hs.202001	Hs.435741			Hs.198363	Hs.654644	#N/A		Hs.130036	PPM1A||Protein phosphatase 1A (formerly 2C), magnesium-dependent, alpha isoform
IMAGE:743065	In multiple clusters	Hs.371225			Hs.112933	Hs.474935	Hs.474935		Hs.130098	DDX23||DEAD (Asp-Glu-Ala-Asp) box polypeptide 23
IMAGE:784142	Hs.477361	Hs.289044			Hs.17631	Hs.27239	Hs.27239		Hs.130101	SLC5A4||Solute carrier family 5 (low affinity glucose cotransporter), member 4
IMAGE:254366	Hs.520889	Hs.512633			Hs.302634	Hs.528833	Hs.528833		Hs.130138	||CDNA FLJ36315 fis, clone THYMU2005240, highly similar to 40S RIBOSOMAL PROTEIN S6
IMAGE:30473	Hs.524899	Hs.10082			Hs.127689	Hs.523252	Hs.523252		Hs.130293	CROP||Cisplatin resistance-associated overexpressed protein
IMAGE:33102	Hs.22305	Hs.479602			Hs.199905	Hs.200412	#N/A		Hs.130310	CCNB3||Cyclin B3
IMAGE:323522	Hs.515876	Hs.497520			Hs.644906	Hs.490181	Hs.490181		Hs.13034	C18orf19||Chromosome 18 open reading frame 19
IMAGE:145292	Hs.17441	Hs.592566			Hs.589848	Hs.658489	Hs.658489		Hs.130465	MYLK3||Myosin light chain kinase 3
IMAGE:220293	Hs.585369	Hs.718479			Hs.654920	Hs.247934	#N/A		Hs.130491	MAP4K5||Mitogen-activated protein kinase kinase kinase kinase 5
IMAGE:392440	Hs.601265	Hs.241586			Hs.620490	Hs.24545	Hs.24545		Hs.130607	MVK||Mevalonate kinase
IMAGE:725721	Hs.534312	Hs.116471			Hs.437338	Hs.208343	Hs.208343		Hs.130692	C12orf39||Chromosome 12 open reading frame 39
IMAGE:754406	Hs.172631	Hs.483616			Hs.719241	Hs.131288	Hs.131288		Hs.130712	ADCK4||AarF domain containing kinase 4
IMAGE:156048	Hs.109590	Hs.145384			Hs.718506	Hs.471096	Hs.471096		Hs.130719	ABI3||ABI family, member 3
IMAGE:415907	Hs.624198	Hs.662259			Hs.288940	Hs.348711	Hs.348711		Hs.130730	AQP2||Aquaporin 2 (collecting duct)
IMAGE:951142	Hs.409065	Hs.380738			Hs.589962	Hs.389171	Hs.389171		Hs.130746	BLZF1||Basic leucine zipper nuclear factor 1
IMAGE:194399	Hs.80720	Hs.719272			Data not found	Hs.137556	Hs.137556		Hs.130757	PCDHB15||Protocadherin beta 15
IMAGE:129862	Hs.438673	Hs.647026			Data not found	Hs.432442	#N/A		Hs.130759	PLSCR1||Phospholipid scramblase 1
IMAGE:110585	Hs.656120	Hs.564847			Hs.511454	Hs.708182	Hs.708182		Hs.130767	LRRC46||Leucine rich repeat containing 46
IMAGE:212252	Hs.508829	Hs.656650			Hs.715958	Hs.679518	#N/A		Hs.130838	MICA||MHC class I polypeptide-related sequence A
IMAGE:770840	Hs.584854	Hs.655934			Hs.530698	Hs.655327	Hs.655327		Hs.1309	CD1A||CD1a molecule
IMAGE:23819	In multiple clusters	Hs.310164			Hs.13305	Hs.412468	Hs.412468		Hs.130934	DCP1B||DCP1 decapping enzyme homolog B (S. cerevisiae)
1343980	Hs.131179	Hs.368921			Hs.708156	Hs.524920	Hs.524920		Hs.130949	SLC6A16||Solute carrier family 6, member 16
IMAGE:785335	Hs.709775	Hs.57079			Hs.135736	Hs.332878	#N/A		Hs.130988	DYRK1B||Dual-specificity tyrosine-(Y)-phosphorylation regulated kinase 1B
IMAGE:767706	In multiple clusters	Hs.421474			Hs.335106	Hs.591474	Hs.591474		Hs.1310	CD1B||CD1b molecule
IMAGE:767461	In multiple clusters	Hs.534404			Hs.101774	Hs.591327	Hs.591327		Hs.131021	C2orf16||Chromosome 2 open reading frame 16
IMAGE:130876	Data not found	Hs.571512			Hs.657869	Hs.73708	#N/A		Hs.131098	FAM71F1||Family with sequence similarity 71, member F1
IMAGE:295985	Hs.119882	Hs.666902			Hs.591923	Hs.438709	Hs.438709		Hs.131151	PSMD9||Proteasome (prosome, macropain) 26S subunit, non-ATPase, 9
IMAGE:342593	Hs.83465	Hs.659264			Hs.591923	Hs.712886	#N/A		Hs.131179	DAZL||Deleted in azoospermia-like
IMAGE:191664	Hs.371147	Hs.397729			Hs.443460	Hs.553221	Hs.553221		Hs.131180	C11orf17||Chromosome 11 open reading frame 17
IMAGE:768638	Hs.656945	Hs.369448			Hs.529023	Hs.370379	Hs.370379		Hs.131226	BNIP3L||BCL2/adenovirus E1B 19kDa interacting protein 3-like
IMAGE:724112	Hs.98661	Hs.525134			Hs.656999	Hs.591078	Hs.591078		Hs.131255	UQCRB||Ubiquinol-cytochrome c reductase binding protein
IMAGE:768245	Hs.554251	Hs.632378			Hs.487564	Hs.509780	Hs.509780		Hs.131269	RARRES1||Retinoic acid receptor responder (tazarotene induced) 1
IMAGE:366834	Hs.500635	Hs.552781			Hs.162200	Hs.590940	#N/A		Hs.131288	CAPZA3||Capping protein (actin filament) muscle Z-line, alpha 3
IMAGE:669471	Hs.530199	Hs.655066			Data not found	Hs.485436	Hs.485436		Hs.131306	RIC8B||Resistance to inhibitors of cholinesterase 8 homolog B (C. elegans)
IMAGE:243216	Hs.622730	Hs.572657			Hs.287370	Hs.163642	#N/A		Hs.131342	CCL26||Chemokine (C-C motif) ligand 26
IMAGE:897731	Hs.24212	Hs.46452			Hs.334305	Hs.522650	#N/A		Hs.1314	TNFRSF8||Tumor necrosis factor receptor superfamily, member 8
IMAGE:504705	Hs.709386	Hs.181895			Data not found	Hs.657065	Hs.657065		Hs.131431	EIF2AK2||Eukaryotic translation initiation factor 2-alpha kinase 2
IMAGE:279690	Hs.596961	Hs.80919			Hs.244349	Hs.658402	Hs.658402		Hs.131433	ADAMTS13||ADAM metallopeptidase with thrombospondin type 1 motif, 13
IMAGE:758319	Hs.655717	Hs.564533			Hs.266308	Hs.98265	Hs.98265		Hs.131436	FOXP4||Forkhead box P4
IMAGE:729929	Hs.389171	Hs.647398			Hs.410719	Hs.585540	Hs.585540		Hs.131452	DHRSX||Dehydrogenase/reductase (SDR family) X-linked
IMAGE:279691	Hs.590900	Hs.631693			Hs.434828	Hs.306812	#N/A		Hs.131489	PARD3||Par-3 partitioning defective 3 homolog (C. elegans)
IMAGE:1862384	Hs.188630	Hs.586313			Hs.383403	Hs.149504	Hs.149504		Hs.131555	ENTPD5||Ectonucleoside triphosphate diphosphohydrolase 5
IMAGE:744564	Hs.664107	Hs.596939			Hs.69009	Hs.336930	#N/A		Hs.131570	UBTD2||Ubiquitin domain containing 2
IMAGE:32517	Hs.460298	Hs.138211			Data not found	Hs.104879	Hs.104879		Hs.131615	CCDC116||Coiled-coil domain containing 116
IMAGE:1553478	Hs.572721	Hs.591692			Hs.50252	Hs.12013	Hs.12013		Hs.131654	DMRTB1||DMRT-like family B with proline-rich C-terminal, 1
IMAGE:298268	Hs.255935	Hs.473374			Hs.198158	Hs.81424	Hs.81424		Hs.131673	GLCCI1||Glucocorticoid induced transcript 1
IMAGE:1435362	In multiple clusters	Hs.526521			Hs.111286	Hs.496279	Hs.496279		Hs.131683	CPEB3||Cytoplasmic polyadenylation element binding protein 3
IMAGE:209383	In multiple clusters	Hs.380132			Hs.199368	Hs.512675	Hs.512675		Hs.131686	ABCA9||ATP-binding cassette, sub-family A (ABC1), member 9
IMAGE:436554	Hs.458272	Hs.436578			Data not found	Hs.502772	Hs.502772		Hs.131704	NRP1||Neuropilin 1
IMAGE:809634	Hs.369297	Hs.719112			Hs.659258	Hs.20157	Hs.20157		Hs.131711	DLD||Dihydrolipoamide dehydrogenase
IMAGE:784093	Hs.460078	Hs.268515			Hs.238839	Hs.24119	Hs.24119		Hs.131776	PGPEP1||Pyroglutamyl-peptidase I
IMAGE:416154	Hs.655930	Hs.371021			Hs.6829	Hs.301052	#N/A		Hs.131819	SUSD2||Sushi domain containing 2
IMAGE:260022	Data not found	Hs.526728			Hs.646438	Hs.132237	Hs.132237		Hs.131835	RHBG||Rh family, B glycoprotein (gene/pseudogene)
IMAGE:302025	Data not found	Hs.596599			Hs.517546	Hs.476308	Hs.476308		Hs.131851	TPCN2||Two pore segment channel 2
IMAGE:47074	Hs.156727	Hs.413678			Hs.127126	Hs.709633	Hs.709633		Hs.131910	TRPC2||Transient receptor potential cation channel, subfamily C, member 2 (pseudogene)
IMAGE:429322	Hs.515081	Hs.461954			Hs.471162	Hs.444749	Hs.444749		Hs.131915	ADNP2||ADNP homeobox 2
IMAGE:235055	Hs.658740	Hs.70723			Hs.709248	Hs.703932	Hs.703932		Hs.131933	PLBD1||Phospholipase B domain containing 1
IMAGE:113206	Hs.485910	Hs.724			Hs.458390	Hs.449585	Hs.449585		Hs.1321	F12||Coagulation factor XII (Hageman factor)
IMAGE:284292	Hs.154163	Hs.658289			Hs.577281	Hs.440263	Hs.440263		Hs.132104	C2orf51||Chromosome 2 open reading frame 51
IMAGE:123755	Hs.473819	Hs.592051			Hs.517819	Hs.259048	#N/A		Hs.132121	SGIP1||SH3-domain GRB2-like (endophilin) interacting protein 1
IMAGE:247082	In multiple clusters	Hs.250693			Hs.189073	Hs.591387	Hs.591387		Hs.132161	WDR45L||WDR45-like
IMAGE:179109	Hs.31720	Hs.666773			Hs.654644	Hs.654911	Hs.654911		Hs.132225	PIK3R1||Phosphoinositide-3-kinase, regulatory subunit 1 (alpha)
IMAGE:1412481	Hs.407856	Hs.292316			Hs.474935	Hs.656915	#N/A		Hs.132227	ZNF764||Zinc finger protein 764
IMAGE:48525	Hs.452864	Hs.519385			Hs.27239	Hs.716472	Hs.716472		Hs.132237	DUSP19||Dual specificity phosphatase 19
IMAGE:785795	Hs.15929	Hs.481235			Hs.528833	Hs.5476	Hs.5476		Hs.13225	B4GALT4||UDP-Gal:betaGlcNAc beta 1,4- galactosyltransferase, polypeptide 4
IMAGE:247484	Hs.597071	Hs.104223			Hs.523252	Hs.660812	#N/A		Hs.132257	TANK||TRAF family member-associated NFKB activator
IMAGE:124629	Hs.643472	Hs.702217			Hs.200412	Hs.415478	Hs.415478		Hs.1323	CNGA1||Cyclic nucleotide gated channel alpha 1
IMAGE:504774	Hs.437156	Hs.285666			Hs.490181	Hs.470277	Hs.470277		Hs.132314	ELTD1||EGF, latrophilin and seven transmembrane domain containing 1
IMAGE:140210	Data not found	Hs.497626			Hs.658489	Hs.484289	#N/A		Hs.132342	LPIN2||Lipin 2
IMAGE:824041	Hs.706889	Hs.440890			Hs.247934	Hs.445884	Hs.445884		Hs.132370	CSTF2||Cleavage stimulation factor, 3' pre-RNA, subunit 2, 64kDa
IMAGE:525518	Hs.706830	Hs.560373			Hs.24545	Hs.510324	Hs.510324		Hs.132441	38413||Membrane-associated ring finger (C3HC4) 3
IMAGE:813621	Hs.515890	Hs.105105			Hs.208343	Hs.108219	Hs.108219		Hs.132448	CD1C||CD1c molecule
IMAGE:44975	Hs.283652	Hs.655218			Hs.131288	Hs.12056	Hs.12056		Hs.13245	LPPR4||Plasticity related gene 1
IMAGE:142556	Hs.709200	Hs.107527			Hs.471096	Hs.719456	#N/A		Hs.132485	ZNF645||Zinc finger protein 645
IMAGE:811954	Hs.78524	Hs.480694			Hs.348711	Hs.185677	Hs.185677		Hs.132499	ARPC5L||Actin related protein 2/3 complex, subunit 5-like
IMAGE:265522	Hs.156967	Hs.633573			Hs.389171	Hs.174424	#N/A		Hs.132576	PAX9||Paired box 9
IMAGE:126541	Hs.592163	Hs.22065			Hs.389171	Hs.199763	Hs.199763		Hs.132584	PDE4C||Phosphodiesterase 4C, cAMP-specific (phosphodiesterase E1 dunce homolog, Drosophila)
IMAGE:773548	In multiple clusters	Hs.189716			Hs.137556	Hs.654754	Hs.654754		Hs.13261	BAI3||Brain-specific angiogenesis inhibitor 3
IMAGE:359087	Hs.660319	Hs.539253			Hs.432442	Hs.647774	#N/A		Hs.132753	FBXO2||F-box protein 2
IMAGE:593174	Hs.631635	Hs.409911			Data not found	Hs.137282	Hs.137282		Hs.132760	TRAPPC4||Trafficking protein particle complex 4
IMAGE:290162	In multiple clusters	Hs.518084			Data not found	Hs.660728	Hs.660728		Hs.132781	IL27RA||Interleukin 27 receptor, alpha
IMAGE:122170	Data not found	Hs.270978			Hs.708182	Hs.519574	Hs.519574		Hs.13285	KCNV1||Potassium channel, subfamily V, member 1
IMAGE:754200	Hs.293753	Hs.436062			Hs.679518	Hs.591273	Hs.591273		Hs.132858	RAP1GDS1||RAP1, GTP-GDP dissociation stimulator 1
IMAGE:502397	Hs.508514	Hs.438102			Hs.655327	Hs.718615	#N/A		Hs.132868	USP32||Ubiquitin specific peptidase 32
IMAGE:74713	Hs.407709	Hs.71617			Hs.412468	Hs.654783	Hs.654783		Hs.132902	CAP2||CAP, adenylate cyclase-associated protein, 2 (yeast)
IMAGE:32632	Hs.657150	Hs.13268			Hs.524920	Hs.34333	Hs.34333		Hs.13291	CCNG2||Cyclin G2
IMAGE:32304	Hs.654933	Hs.156048			Hs.332878	Hs.22575	Hs.22575		Hs.132957	TNMD||Tenomodulin
IMAGE:299609	Hs.44685	Hs.469386			Hs.591474	Hs.165636	Hs.165636		Hs.132966	MET||Met proto-oncogene (hepatocyte growth factor receptor)
IMAGE:594164	Hs.517941	Hs.5353			Hs.591327	Hs.105134	Hs.105134		Hs.132989	POMT2||Protein-O-mannosyltransferase 2
IMAGE:129227	In multiple clusters	Hs.85603			Hs.73708	Hs.447901	#N/A		Hs.13303	TRAPPC6B||Trafficking protein particle complex 6B
IMAGE:202199	In multiple clusters	Hs.659429			Hs.438709	Hs.657569	Hs.657569		Hs.133034	ZNF643||Zinc finger protein 643
IMAGE:209199	Hs.656356	Hs.702248			Hs.712886	Hs.90756	Hs.90756		Hs.133044	KIAA1303||Raptor
IMAGE:324715	Hs.352	Hs.458598			Hs.553221	Hs.412836	Hs.412836		Hs.13305	ROBO2||Roundabout, axon guidance receptor, homolog 2 (Drosophila)
IMAGE:490784	Hs.143046	Hs.690198			Hs.370379	Hs.655166	Hs.655166		Hs.133062	STK32B||Serine/threonine kinase 32B
IMAGE:205417	Hs.658560	Hs.446286			Hs.591078	Hs.158665	Hs.158665		Hs.13308	ANKRD43||Ankyrin repeat domain 43
IMAGE:219976	Hs.431048	Hs.436550			Hs.509780	Hs.380133	Hs.380133		Hs.133095	RBM46||RNA binding motif protein 46
IMAGE:180321	Data not found	Hs.239818			Hs.590940	Hs.719118	Hs.719118		Hs.133135	UTRN||Utrophin
IMAGE:128137	Data not found	Hs.105642			Data not found	Hs.607776	Hs.607776		Hs.13318	DISC1||Disrupted in schizophrenia 1
IMAGE:214059	Data not found	Hs.632438			Data not found	Hs.1321	Hs.1321		Hs.133321	TMLHE||Trimethyllysine hydroxylase, epsilon
IMAGE:175846	Hs.654808	Hs.708066			Hs.485436	Hs.65641	#N/A		Hs.133331	WDR31||WD repeat domain 31
IMAGE:38347	Hs.431009	Hs.390567			Hs.163642	Hs.179838	Hs.179838		Hs.133337	RWDD4A||RWD domain containing 4A
IMAGE:120297	Hs.690338	Hs.486470			Hs.522650	Hs.644630	Hs.644630		Hs.133352	PHF8||PHD finger protein 8
IMAGE:504555	Hs.407604	Hs.226007			Data not found	Hs.30258	Hs.30258		Hs.133379	TGFB2||Transforming growth factor, beta 2
IMAGE:129725	Hs.479396	Hs.513856			Hs.657065	Hs.535060	Hs.535060		Hs.133397	ITGA6||Integrin, alpha 6
IMAGE:789014	Hs.10094	Hs.656386			Data not found	Hs.293274	#N/A		Hs.133421	LIFR||Leukemia inhibitory factor receptor alpha
IMAGE:295527	Hs.658565	Hs.356055			Hs.658402	Hs.436495	#N/A		Hs.133469	GOLGA1||Golgi autoantigen, golgin subfamily a, 1
IMAGE:784744	Hs.344400	Hs.75819			Hs.98265	Hs.715555	Hs.715555		Hs.133475	ZNF358||Zinc finger protein 358
IMAGE:897619	Hs.522572	Hs.656723			Hs.585540	Hs.357637	Hs.357637		Hs.13349	NFASC||Neurofascin homolog (chicken)
IMAGE:66630	Hs.193951	Hs.152292			Hs.306812	Hs.123464	Hs.123464		Hs.13351	LANCL1||LanC lantibiotic synthetase component C-like 1 (bacterial)
IMAGE:279176	Hs.144287	Hs.208544			Data not found	Hs.397153	Hs.397153		Hs.133512	ZC3HAV1||Zinc finger CCCH-type, antiviral 1
IMAGE:813858	Hs.201939	Hs.497443			Data not found	Hs.591384	Hs.591384		Hs.133527	TM4SF4||Transmembrane 4 L six family member 4
IMAGE:213578	Hs.687867	Hs.619197			Hs.149504	Hs.95162	Hs.95162		Hs.133534	KSR1||Kinase suppressor of ras 1
IMAGE:292122	Hs.670334	Hs.407083			Hs.336930	Hs.632284	#N/A		Hs.13366	SNRNP48||Small nuclear ribonucleoprotein 48kDa (U11/U12)
IMAGE:347345	In multiple clusters	Hs.607553			Hs.104879	Hs.664724	#N/A		Hs.13370	UNC50||Unc-50 homolog (C. elegans)
IMAGE:279703	Hs.542871	Hs.252433			Data not found	Hs.719127	Hs.719127		Hs.133892	TPM1||Tropomyosin 1 (alpha)
IMAGE:85800	Hs.591952	Hs.190477			Hs.12013	Hs.99120	Hs.99120		Hs.133916	ZNF827||Zinc finger protein 827
IMAGE:154654	Hs.499205	Hs.485518			Hs.81424	Hs.598540	Hs.598540		Hs.133968	FRAG1||FGF receptor activating protein 1
IMAGE:1031976	Hs.664017	Hs.514208			Hs.496279	Hs.461178	Hs.461178		Hs.133998	CRIPT||Cysteine-rich PDZ-binding protein
IMAGE:183200	Hs.73875	Hs.131819			Hs.512675	Hs.158343	#N/A		Hs.1340	CLPS||Colipase, pancreatic
IMAGE:325953	Hs.660147	Hs.372295			Hs.502772	Hs.159201	Hs.159201		Hs.134012	C1QL1||Complement component 1, q subcomponent-like 1
IMAGE:744432	Hs.566878	Hs.474949			Hs.20157	Hs.158346	#N/A		Hs.134035	CD5L||CD5 molecule-like
IMAGE:1606916	In multiple clusters	Hs.518731			Hs.24119	Hs.655396	Hs.655396		Hs.134060	FNBP1L||Formin binding protein 1-like
IMAGE:882439	Hs.231411	Hs.709591			Hs.301052	Hs.343380	Hs.343380		Hs.134183	C1orf26||Chromosome 1 open reading frame 26
IMAGE:277906	Hs.655593	Hs.487648			Data not found	Hs.719159	Hs.719159		Hs.1342	COX5B||Cytochrome c oxidase subunit Vb
IMAGE:140064	In multiple clusters	Hs.194695			Data not found	Hs.159523	#N/A		Hs.134209	C19orf18||Chromosome 19 open reading frame 18
IMAGE:360065	Hs.23245	Hs.655668			Hs.132237	Hs.435981	Hs.435981		Hs.134296	DLC1||Deleted in liver cancer 1
IMAGE:844725	Hs.709281	Hs.497332			Hs.476308	Hs.416707	Hs.416707		Hs.134406	TXNL4B||Thioredoxin-like 4B
IMAGE:342208	Hs.599323	Hs.527748			Hs.709633	Hs.715623	Hs.715623		Hs.134434	OVOL1||Ovo-like 1(Drosophila)
IMAGE:296181	Hs.49787	Hs.500972			Hs.444749	Hs.148909	Hs.148909		Hs.134514	ABCA7||ATP-binding cassette, sub-family A (ABC1), member 7
IMAGE:730410	Hs.470627	Hs.620701			Hs.703932	Hs.152944	#N/A		Hs.134585	ABCA12||ATP-binding cassette, sub-family A (ABC1), member 12
IMAGE:243989	Data not found	Hs.418167			Hs.703932	Hs.144873	#N/A		Hs.134587	GNAI1||Guanine nucleotide binding protein (G protein), alpha inhibiting activity polypeptide 1
IMAGE:39722	Hs.487294	Hs.474596			Hs.449585	Hs.441202	Hs.441202		Hs.134602	TTN||Titin
IMAGE:148836	Hs.526594	Hs.702221			Hs.440263	Hs.390428	Hs.390428		Hs.134623	RNF7||Ring finger protein 7
IMAGE:191950	Hs.663984	Hs.633137			Data not found	Hs.549152	#N/A		Hs.134662	SLC6A4||Solute carrier family 6 (neurotransmitter transporter, serotonin), member 4
IMAGE:681879	Hs.512257	Hs.421095			Data not found	Hs.63335	Hs.63335		Hs.134665	SCHIP1||Schwannomin interacting protein 1
IMAGE:951102	Hs.664085	Hs.226307			Data not found	Hs.632578	Hs.632578		Hs.134688	PSMD13||Proteasome (prosome, macropain) 26S subunit, non-ATPase, 13
IMAGE:230440	Hs.649550	Hs.98910			Data not found	Hs.47517	Hs.47517		Hs.134807	CCDC48||Coiled-coil domain containing 48
IMAGE:192086	Hs.648432	Hs.527412			Data not found	Hs.84190	Hs.84190		Hs.134857	EFCAB2||EF-hand calcium binding domain 2
IMAGE:321523	Hs.631920	Hs.423935			Data not found	Hs.473296	Hs.473296		Hs.134859	MAF||V-maf musculoaponeurotic fibrosarcoma oncogene homolog (avian)
IMAGE:203514	Hs.370145	Hs.501684			Data not found	Hs.288229	Hs.288229		Hs.134873	ZCCHC5||Zinc finger, CCHC domain containing 5
IMAGE:198904	In multiple clusters	Hs.660274			Data not found	Hs.23172	Hs.23172		Hs.134885	ZNF300||Zinc finger protein 300
IMAGE:85128	Hs.8986	Hs.523696			Data not found	Hs.38034	Hs.38034		Hs.1349	CSF2||Colony stimulating factor 2 (granulocyte-macrophage)
IMAGE:843110	Hs.74576	Hs.435767			Data not found	Hs.201918	Hs.201918		Hs.134958	RDH16||Retinol dehydrogenase 16 (all-trans)
IMAGE:187266	Hs.409137	Hs.686885			Data not found	Hs.709578	#N/A		Hs.134974	GAP43||Growth associated protein 43
IMAGE:813195	In multiple clusters	Hs.663995			Data not found	Hs.20447	Hs.20447		Hs.134999	HIST1H2AM||Histone cluster 1, H2am
IMAGE:281116	Hs.279472	Hs.519702			Data not found	Hs.127950	Hs.127950		Hs.135146	METTL8||Methyltransferase like 8
IMAGE:839829	Hs.555588	Hs.278277			Data not found	Hs.234766	#N/A		Hs.135167	ACRC||Acidic repeat containing
IMAGE:113257	Data not found	Hs.89570			Data not found	Hs.601077	#N/A		Hs.135181	EID2B||EP300 interacting inhibitor of differentiation 2B
IMAGE:743029	Hs.662372	Hs.654801			Data not found	Hs.150595	Hs.150595		Hs.135254	RSPO3||R-spondin 3 homolog (Xenopus laevis)
IMAGE:299289	Hs.153714	Hs.65765			Data not found	Hs.719274	#N/A		Hs.135270	CRMP1||Collapsin response mediator protein 1
IMAGE:739126	Hs.404119	Hs.180946			Data not found	Hs.489284	Hs.489284		Hs.13528	C5orf23||Chromosome 5 open reading frame 23
IMAGE:428272	Hs.708322	Hs.521432			Data not found	Hs.524741	Hs.524741		Hs.135283	SPATS1||Spermatogenesis associated, serine-rich 1
IMAGE:345047	Hs.76272	Hs.212140			Data not found	Hs.518609	Hs.518609		Hs.135406	CEBPZ||CCAAT/enhancer binding protein (C/EBP), zeta
IMAGE:43733	In multiple clusters	Hs.47099			Data not found	Hs.521653	Hs.521653		Hs.135411	ARPM1||Actin related protein M1
IMAGE:79502	In multiple clusters	Hs.323489			Data not found	Hs.220864	Hs.220864		Hs.13543	TRIM11||Tripartite motif-containing 11
IMAGE:666639	Hs.482868	Hs.426312			Data not found	Hs.200804	#N/A		Hs.135507	EGLN3||Egl nine homolog 3 (C. elegans)
IMAGE:786302	Hs.372633	Hs.658923			Data not found	Hs.21016	Hs.21016		Hs.135646	ELF1||E74-like factor 1 (ets domain transcription factor)
IMAGE:323041	In multiple clusters	Hs.525093			Data not found	Hs.645288	Hs.645288		Hs.135736	LRRC4C||Leucine rich repeat containing 4C
IMAGE:47151	Hs.655073	Hs.654422			Data not found	Hs.122986	Hs.122986		Hs.135763	STIM2||Stromal interaction molecule 2
IMAGE:44255	Data not found	Hs.515474			Data not found	Hs.112949	Hs.112949		Hs.135805	MIB2||Mindbomb homolog 2 (Drosophila)
IMAGE:853809	Hs.715270	Hs.9728			Data not found	Hs.5462	Hs.5462		Hs.135978	YPEL4||Yippee-like 4 (Drosophila)
IMAGE:288683	In multiple clusters	Hs.513522			Data not found	Hs.460872	#N/A		Hs.1360	CYP2B6||Cytochrome P450, family 2, subfamily B, polypeptide 6
IMAGE:260721	Hs.536154	Hs.490224			Data not found	Hs.534312	Hs.534312		Hs.136102	ZC3H13||Zinc finger CCCH-type containing 13
IMAGE:260768	Hs.644968	Hs.627962			Data not found	Hs.16362	Hs.16362		Hs.136164	TSPYL2||TSPY-like 2
IMAGE:842765	Hs.435741	Hs.15744			Data not found	Hs.669953	#N/A		Hs.136295	GNAL||Guanine nucleotide binding protein (G protein), alpha activating activity polypeptide, olfactory type
IMAGE:795640	Hs.371225	Hs.654951			Data not found	Hs.480281	Hs.480281		Hs.136309	SH3GLB1||SH3-domain GRB2-like endophilin B1
IMAGE:324148	Hs.289044	Hs.444304			Data not found	Hs.473632	Hs.473632		Hs.136348	POSTN||Periostin, osteoblast specific factor
IMAGE:141171	Hs.512633	Hs.474032			Data not found	Hs.190341	Hs.190341		Hs.13640	ROBO1||Roundabout, axon guidance receptor, homolog 1 (Drosophila)
IMAGE:383958	Data not found	Hs.76111			Data not found	Hs.149363	Hs.149363		Hs.13645	THYN1||Thymocyte nuclear protein 1
IMAGE:756708	Hs.10082	Hs.475733			Data not found	Hs.578508	Hs.578508		Hs.136555	C2orf53||Chromosome 2 open reading frame 53
IMAGE:415817	In multiple clusters	Hs.102735			Data not found	Hs.631592	#N/A		Hs.136557	SLC6A5||Solute carrier family 6 (neurotransmitter transporter, glycine), member 5
IMAGE:1470333	Hs.479602	Hs.512592			Data not found	Hs.465087	Hs.465087		Hs.13662	TMEM109||Transmembrane protein 109
IMAGE:236155	Hs.497520	Hs.565253			Data not found	Hs.120228	Hs.120228		Hs.136713	VPREB3||Pre-B lymphocyte 3
IMAGE:429942	Hs.592566	Hs.98144			Data not found	Hs.153563	Hs.153563		Hs.136778	USP10||Ubiquitin specific peptidase 10
IMAGE:810560	Hs.718479	Hs.189690			Data not found	Hs.436975	Hs.436975		Hs.13680	RFFL||Ring finger and FYVE-like domain containing 1
IMAGE:340864	Hs.241586	Hs.630993			Data not found	Hs.157035	Hs.157035		Hs.136829	RFX3||Regulatory factor X, 3 (influences HLA class II expression)
IMAGE:491113	Hs.116471	Hs.554217			Data not found	Hs.658310	#N/A		Hs.136885	RNF6||Ring finger protein (C3H2C3 type) 6
IMAGE:126412	Hs.483616	Hs.371078			Data not found	Hs.444751	#N/A		Hs.136901	FSD1L||Fibronectin type III and SPRY domain containing 1-like
IMAGE:121880	Data not found	Hs.333738			Data not found	Hs.655801	Hs.655801		Hs.136912	ZBED2||Zinc finger, BED-type containing 2
IMAGE:462645	Hs.145384	Hs.145649			Data not found	Hs.529438	Hs.529438		Hs.136947	RALY||RNA binding protein, autoantigenic (hnRNP-associated with lethal yellow homolog (mouse))
IMAGE:726800	Hs.662259	Hs.73722			Data not found	Hs.370854	Hs.370854		Hs.137282	ZNF526||Zinc finger protein 526
IMAGE:767259	Hs.380738	Hs.22265			Data not found	Hs.572535	Hs.572535		Hs.137415	VIT||Vitrin
IMAGE:130858	In multiple clusters	Hs.468226			Data not found	Hs.43803	Hs.43803		Hs.137427	IRF8||Interferon regulatory factor 8
IMAGE:588561	Hs.719272	Hs.99430			Data not found	Hs.412311	Hs.412311		Hs.137510	NCOR2||Nuclear receptor co-repressor 2
IMAGE:757238	Hs.647026	Hs.433668			Data not found	Hs.719109	Hs.719109		Hs.137516	FIGNL1||Fidgetin-like 1
IMAGE:626326	Hs.564847	Hs.562009			Data not found	Hs.192233	Hs.192233		Hs.137556	PCDH21||Protocadherin 21
IMAGE:296177	Hs.656650	Hs.687930			Data not found	Hs.444776	Hs.444776		Hs.137569	TP63||Tumor protein p63
IMAGE:111004	Hs.655934	Hs.542230			Data not found	Hs.715725	#N/A		Hs.137574	F2RL3||Coagulation factor II (thrombin) receptor-like 3
IMAGE:252185	Hs.310164	Hs.654661			Data not found	Hs.535713	Hs.535713		Hs.13759	RAB3IL1||RAB3A interacting protein (rabin3)-like 1
IMAGE:154608	Hs.368921	Hs.659499			Data not found	Hs.533573	Hs.533573		Hs.137594	HIST1H2BL||Histone cluster 1, H2bl
IMAGE:241982	Hs.57079	Hs.501574			Data not found	Hs.492203	Hs.492203		Hs.1376	HSD11B2||Hydroxysteroid (11-beta) dehydrogenase 2
IMAGE:48518	Hs.421474	Hs.485278			Data not found	Hs.592142	Hs.592142		Hs.13768	CACNA2D4||Calcium channel, voltage-dependent, alpha 2/delta subunit 4
IMAGE:66686	Hs.534404	Hs.534612			Data not found	Hs.131704	Hs.131704		Hs.13781	KLHDC8B||Kelch domain containing 8B
IMAGE:773422	Hs.571512	Hs.504003			Data not found	Hs.11776	Hs.11776		Hs.138202	SERPINB7||Serpin peptidase inhibitor, clade B (ovalbumin), member 7
IMAGE:1862093	Hs.666902	Hs.5158			Data not found	Hs.435074	Hs.435074		Hs.138207	AGBL5||ATP/GTP binding protein-like 5
IMAGE:272918	Hs.659264	Hs.506215			Data not found	Hs.339811	#N/A		Hs.138211	MAPK8||Mitogen-activated protein kinase 8
IMAGE:73252	Hs.397729	Hs.658674			Data not found	Hs.104624	Hs.104624		Hs.138378	CASP4||Caspase 4, apoptosis-related cysteine peptidase
IMAGE:33837	Hs.369448	Hs.517373			Data not found	Hs.122785	Hs.122785		Hs.13845	SLC25A20||Solute carrier family 25 (carnitine/acylcarnitine translocase), member 20
IMAGE:564176	Hs.525134	Hs.412836			Data not found	Hs.273330	#N/A		Hs.13852	DNAJB4||DnaJ (Hsp40) homolog, subfamily B, member 4
IMAGE:488651	Hs.632378	Hs.270			Data not found	Hs.77500	Hs.77500		Hs.13854	PPTC7||PTC7 protein phosphatase homolog (S. cerevisiae)
IMAGE:742726	Hs.552781	Hs.90061			Data not found	Hs.632389	Hs.632389		Hs.13872	CYTL1||Cytokine-like 1
IMAGE:360743	Hs.655066	Hs.659445			Data not found	Hs.523454	Hs.523454		Hs.13885	MED10||Mediator complex subunit 10
IMAGE:205497	In multiple clusters	Hs.524340			Data not found	Hs.443465	Hs.443465		Hs.138860	ARHGAP1||Rho GTPase activating protein 1
IMAGE:1456683	Hs.572657	Hs.59363			Data not found	Hs.279565	#N/A		Hs.139053	RBM41||RNA binding motif protein 41
IMAGE:964748	Hs.46452	Hs.659587			Data not found	Hs.632221	#N/A		Hs.139120	RPP30||Ribonuclease P/MRP 30kDa subunit
IMAGE:771130	Hs.181895	Hs.32405			Data not found	Hs.517356	Hs.517356		Hs.139322	SPRR3||Small proline-rich protein 3
IMAGE:770444	Hs.80919	Hs.719110			Data not found	Hs.204044	#N/A		Hs.139389	CST6||Cystatin E/M
IMAGE:347348	Hs.564533	Hs.83722			Data not found	Hs.416049	Hs.416049		Hs.1395	EGR2||Early growth response 2 (Krox-20 homolog, Drosophila)
IMAGE:136806	Data not found	Hs.421622			Data not found	Hs.482520	Hs.482520		Hs.13967	NAALADL1||N-acetylated alpha-linked acidic dipeptidase-like 1
IMAGE:278564	Hs.709465	Hs.410388			Data not found	Hs.515369	Hs.515369		Hs.139896	MAEA||Macrophage erythroblast attacher
IMAGE:124155	Hs.647398	Hs.591856			Data not found	Hs.443490	Hs.443490		Hs.13999	SIN3B||SIN3 homolog B, transcription regulator (yeast)
IMAGE:243186	Hs.631693	Hs.114449			Data not found	Hs.502770	Hs.502770		Hs.140443	NUDCD2||NudC domain containing 2
IMAGE:309499	Hs.586313	Hs.558403			Data not found	Hs.593422	Hs.593422		Hs.140452	M6PRBP1||Mannose-6-phosphate receptor binding protein 1
IMAGE:279195	Hs.596939	Hs.238990			Data not found	Hs.24485	Hs.24485		Hs.1407	EDN2||Endothelin 2
IMAGE:159462	In multiple clusters	Hs.525513			Data not found	Hs.128548	Hs.128548		Hs.14070	CCNJL||Cyclin J-like
IMAGE:788088	Hs.138211	Hs.31442			Data not found	Hs.493791	Hs.493791		Hs.1408	EDN3||Endothelin 3
IMAGE:754393	Hs.591692	Hs.655896			Data not found	Hs.528222	Hs.528222		Hs.140903	MIB1||Mindbomb homolog 1 (Drosophila)
IMAGE:811782	In multiple clusters	Hs.508021			Data not found	Hs.438994	Hs.438994		Hs.140950	NECAB2||N-terminal EF-hand calcium binding protein 2
IMAGE:1031838	Hs.473374	Hs.416998			Data not found	Hs.211594	Hs.211594		Hs.141125	CASP3||Caspase 3, apoptosis-related cysteine peptidase
IMAGE:366620	In multiple clusters	Hs.442781			Data not found	Hs.632317	Hs.632317		Hs.14155	ICOSLG||Inducible T-cell co-stimulator ligand
IMAGE:198961	Hs.526521	Hs.524741			Data not found	Hs.485557	Hs.485557		Hs.142074	RNF149||Ring finger protein 149
IMAGE:248624	Hs.380132	Hs.675601			Data not found	Hs.634522	Hs.634522		Hs.14229	SRBD1||S1 RNA binding domain 1
IMAGE:767817	Hs.436578	Hs.546298			Data not found	Hs.248198	#N/A		Hs.1424	FMO1||Flavin containing monooxygenase 1
IMAGE:843287	Hs.719112	Hs.514116			Data not found	Hs.150406	Hs.150406		Hs.142442	HP1BP3||Heterochromatin protein 1, binding protein 3
IMAGE:811849	In multiple clusters	Hs.131686			Data not found	Hs.307720	Hs.307720		Hs.14248	STON2||Stonin 2
IMAGE:41591	Hs.268515	Hs.419208			Data not found	Hs.192649	Hs.192649		Hs.142908	TFDP3||Transcription factor Dp family, member 3
IMAGE:753313	Hs.371021	Hs.570821			Data not found	Hs.42400	Hs.42400		Hs.1430	F11||Coagulation factor XI
IMAGE:753745	In multiple clusters	Hs.632729			Data not found	Hs.446350	Hs.446350		Hs.143036	CABP4||Calcium binding protein 4
IMAGE:743290	Hs.526728	Hs.347144			Data not found	Hs.10082	Hs.10082		Hs.143046	CORO6||Coronin 6
IMAGE:626793	Hs.591003	Hs.459630			Data not found	Hs.498021	Hs.498021		Hs.143080	HIST1H4B||Histone cluster 1, H4b
IMAGE:251565	Hs.596599	Hs.642842			Data not found	Hs.471200	Hs.471200		Hs.143102	AOC2||Amine oxidase, copper containing 2 (retina-specific)
IMAGE:291539	Hs.413678	Hs.122752			Data not found	Hs.178305	Hs.178305		Hs.143137	NANP||N-acetylneuraminic acid phosphatase
IMAGE:784155	Hs.461954	Hs.515274			Data not found	Hs.445534	Hs.445534		Hs.14317	NOP10||NOP10 ribonucleoprotein homolog (yeast)
IMAGE:503817	Hs.70723	Hs.18166			Data not found	Hs.290873	Hs.290873		Hs.143187	DDX49||DEAD (Asp-Glu-Ala-Asp) box polypeptide 49
IMAGE:42706	Hs.724	Hs.511668			Data not found	Hs.498732	Hs.498732		Hs.143212	CST7||Cystatin F (leukocystatin)
IMAGE:195162	Hs.658289	Hs.644008			Data not found	Hs.594537	Hs.594537		Hs.143250	TNC||Tenascin C
IMAGE:82173	Hs.592051	Hs.662188			Data not found	Hs.465498	Hs.465498		Hs.143261	CAPN3||Calpain 3, (p94)
IMAGE:1700163	Hs.250693	Hs.631718			Data not found	Hs.158341	#N/A		Hs.143288	C19orf57||Chromosome 19 open reading frame 57
IMAGE:1557085	Hs.666773	Hs.371240			Data not found	Hs.14611	#N/A		Hs.143434	CNTN1||Contactin 1
IMAGE:73702	Hs.292316	Hs.321653			Data not found	Hs.275464	Hs.275464		Hs.143436	PLG||Plasminogen
IMAGE:294225	Data not found	Hs.446260			Data not found	Hs.57813	Hs.57813		Hs.14347	HAUS2||HAUS augmin-like complex, subunit 2
IMAGE:382564	Hs.519385	Hs.662511			Data not found	Hs.277517	#N/A		Hs.143600	GOLIM4||Golgi integral membrane protein 4
IMAGE:782761	Hs.481235	Hs.201398			Data not found	Hs.281898	Hs.281898		Hs.143604	ZBTB33||Zinc finger and BTB domain containing 33
IMAGE:244073	In multiple clusters	Hs.534322			Data not found	Hs.162989	Hs.162989		Hs.143674	RASGRP3||RAS guanyl releasing protein 3 (calcium and DAG-regulated)
IMAGE:501859	Hs.104223	Hs.507348			Data not found	Hs.710507	Hs.710507		Hs.143681	BTBD12||BTB (POZ) domain containing 12
IMAGE:140267	In multiple clusters	Hs.607776			Data not found	Hs.189772	Hs.189772		Hs.1437	GAA||Glucosidase, alpha; acid
IMAGE:49465	Hs.702217	Hs.162585			Data not found	Hs.134296	Hs.134296		Hs.143728	WASL||Wiskott-Aldrich syndrome-like
IMAGE:503839	Hs.285666	Hs.104925			Data not found	Hs.584747	Hs.584747		Hs.143733	CCDC34||Coiled-coil domain containing 34
IMAGE:303035	Hs.497626	Hs.278945			Data not found	Hs.421509	Hs.421509		Hs.143751	MMP11||Matrix metallopeptidase 11 (stromelysin 3)
IMAGE:297800	Hs.440890	Hs.370781			Data not found	Hs.169047	Hs.169047		Hs.143766	ATN1||Atrophin 1
IMAGE:207293	Hs.560373	Hs.32763			Data not found	Hs.415299	Hs.415299		Hs.143792	LRFN3||Leucine rich repeat and fibronectin type III domain containing 3
IMAGE:139708	Hs.105105	Hs.656003			Data not found	Hs.119316	#N/A		Hs.143873	S100A10||S100 calcium binding protein A10
IMAGE:162654	Data not found	Hs.18788			Data not found	Hs.14511	Hs.14511		Hs.143878	FAM78A||Family with sequence similarity 78, member A
IMAGE:1155071	Hs.655218	Hs.477128			Data not found	Hs.571886	Hs.571886		Hs.143907	TBX4||T-box 4
IMAGE:41869	Hs.107527	Hs.251415			Data not found	Hs.435938	Hs.435938		Hs.143961	CCL18||Chemokine (C-C motif) ligand 18 (pulmonary and activation-regulated)
IMAGE:726599	Hs.480694	Hs.133475			Data not found	Hs.184194	Hs.184194		Hs.144011	CYTH2||Cytohesin 2
IMAGE:243477	Hs.633573	Hs.707697			Data not found	Hs.614734	Hs.614734		Hs.144058	NAT9||N-acetyltransferase 9 (GCN5-related, putative)
IMAGE:503505	Hs.22065	Hs.475348			Data not found	Hs.719361	#N/A		Hs.144114	CAMK2D||Calcium/calmodulin-dependent protein kinase II delta
IMAGE:782635	Hs.189716	Hs.102788			Data not found	Hs.486470	Hs.486470		Hs.144130	SLC25A36||Solute carrier family 25, member 36
IMAGE:139641	Hs.539253	Hs.559790			Data not found	Hs.655285	Hs.655285		Hs.144197	UGT8||UDP glycosyltransferase 8
IMAGE:704299	Hs.409911	Hs.57769			Data not found	Hs.593382	#N/A		Hs.144287	HEY2||Hairy/enhancer-of-split related with YRPW motif 2
IMAGE:132708	Hs.518084	Hs.655981			Data not found	Hs.532316	Hs.532316		Hs.144304	COQ2||Coenzyme Q2 homolog, prenyltransferase (yeast)
IMAGE:898219	Hs.270978	Hs.409578			Data not found	Hs.498160	Hs.498160		Hs.144309	PCGF3||Polycomb group ring finger 3
IMAGE:127509	Hs.436062	Hs.44024			Data not found	Hs.111227	#N/A		Hs.144333	LIN7A||Lin-7 homolog A (C. elegans)
IMAGE:754021	Hs.592004	Hs.471200			Data not found	Hs.12956	#N/A		Hs.144348	ODF3L1||Outer dense fiber of sperm tails 3-like 1
IMAGE:233721	Hs.438102	Hs.517066			Data not found	Hs.525600	#N/A		Hs.144407	NUDT15||Nudix (nucleoside diphosphate linked moiety X)-type motif 15
IMAGE:490089	Hs.71617	Hs.280987			Data not found	Hs.106511	Hs.106511		Hs.144447	BRWD2||Bromodomain and WD repeat domain containing 2
IMAGE:967930	Hs.699253	Hs.655680			Data not found	Hs.412587	Hs.412587		Hs.144468	CHID1||Chitinase domain containing 1
IMAGE:813518	Hs.13268	Hs.314359			Data not found	Hs.213467	Hs.213467		Hs.144496	GMDS||GDP-mannose 4,6-dehydratase
IMAGE:111471	Data not found	Hs.699361			Data not found	Hs.23735	Hs.23735		Hs.144513	TMEFF2||Transmembrane protein with EGF-like and two follistatin-like domains 2
IMAGE:838409	Hs.156048	Hs.653144			Data not found	Hs.439815	Hs.439815		Hs.144527	PGBD1||PiggyBac transposable element derived 1
IMAGE:344958	Hs.469386	Hs.591374			Data not found	Hs.8526	Hs.8526		Hs.144567	AGXT||Alanine-glyoxylate aminotransferase
IMAGE:241481	Hs.5353	Hs.529284			Data not found	Hs.524308	#N/A		Hs.14468	PPAN||Peter pan homolog (Drosophila)
IMAGE:625740	Hs.85603	Hs.118354			Data not found	Hs.118555	Hs.118555		Hs.144696	C14orf50||Chromosome 14 open reading frame 50
IMAGE:282716	Hs.659429	Hs.656862			Data not found	Hs.58367	Hs.58367		Hs.144700	EFNB1||Ephrin-B1
IMAGE:68052	In multiple clusters	Hs.634270			Data not found	Hs.715491	Hs.715491		Hs.144725	GRAMD1B||GRAM domain containing 1B
IMAGE:38588	Hs.702248	Hs.264887			Data not found	Hs.584845	Hs.584845		Hs.144734	C6orf118||Chromosome 6 open reading frame 118
IMAGE:46448	In multiple clusters	Hs.707279			Data not found	Hs.62185	Hs.62185		Hs.144795	KCNMA1||Potassium large conductance calcium-activated channel, subfamily M, alpha member 1
IMAGE:1576228	Hs.458598	Hs.436031			Data not found	Hs.26312	Hs.26312		Hs.144912	FMO2||Flavin containing monooxygenase 2 (non-functional)
IMAGE:859586	Hs.690198	Hs.461178			Data not found	Hs.571246	Hs.571246		Hs.144913	CCDC81||Coiled-coil domain containing 81
IMAGE:1554477	Hs.446286	Hs.148716			Data not found	Hs.38114	Hs.38114		Hs.144936	IGF2BP1||Insulin-like growth factor 2 mRNA binding protein 1
IMAGE:325012	Data not found	Hs.464622			Data not found	Hs.143212	Hs.143212		Hs.144941	LRRC41||Leucine rich repeat containing 41
IMAGE:178999	Hs.436550	Hs.75573			Data not found	Hs.495984	Hs.495984		Hs.144949	RNF114||Ring finger protein 114
IMAGE:627273	Hs.239818	Hs.702274			Data not found	Hs.113265	Hs.113265		Hs.144980	SCAMP4||Secretory carrier membrane protein 4
IMAGE:376333	Hs.105642	Hs.658277			Data not found	Hs.370666	Hs.370666		Hs.145061	UBXN11||UBX domain protein 11
IMAGE:262865	Hs.632438	Hs.602164			Data not found	Hs.657413	#N/A		Hs.14511	SCO1||SCO cytochrome oxidase deficient homolog 1 (yeast)
IMAGE:144801	Hs.708066	Hs.444181			Data not found	Hs.308	Hs.308		Hs.145150	SP110||SP110 nuclear body protein
IMAGE:267431	Hs.390567	Hs.446620			Data not found	Hs.374023	Hs.374023		Hs.145156	CAMKV||CaM kinase-like vesicle-associated
IMAGE:220369	Data not found	Hs.112943			Data not found	Hs.569017	#N/A		Hs.145230	KIAA0427||KIAA0427
IMAGE:199237	Hs.486470	Hs.326822			Data not found	Hs.503134	Hs.503134		Hs.145284	NIF3L1||NIF3 NGG1 interacting factor 3-like 1 (S. pombe)
IMAGE:296020	Data not found	Hs.434980			Data not found	Hs.432395	#N/A		Hs.145384	GLYAT||Glycine-N-acyltransferase
IMAGE:451098	Hs.226007	Hs.506276			Data not found	Hs.655405	Hs.655405		Hs.145386	FAM82B||Family with sequence similarity 82, member B
IMAGE:29585	Hs.513856	Hs.427202			Data not found	Hs.30570	Hs.30570		Hs.145402	IFT74||Intraflagellar transport 74 homolog (Chlamydomonas)
IMAGE:123805	Hs.656386	Hs.78065			Data not found	Hs.506216	Hs.506216		Hs.145442	MAP2K1||Mitogen-activated protein kinase kinase 1
IMAGE:143039	Hs.356055	Hs.656374			Data not found	Hs.172445	Hs.172445		Hs.145575	UBL3||Ubiquitin-like 3
IMAGE:784910	Hs.75819	Hs.21577			Data not found	Hs.657984	Hs.657984		Hs.145586	COL4A6||Collagen, type IV, alpha 6
IMAGE:725503	Hs.656723	Hs.159481			Data not found	Hs.441145	Hs.441145		Hs.14559	CEP55||Centrosomal protein 55kDa
IMAGE:897667	Hs.152292	Hs.459070			Data not found	Hs.479756	Hs.479756		Hs.145605	MAP3K2||Mitogen-activated protein kinase kinase kinase 2
IMAGE:327350	In multiple clusters	Hs.632144			Data not found	Hs.65756	Hs.65756		Hs.145726	BNIP1||BCL2/adenovirus E1B 19kDa interacting protein 1
IMAGE:288896	Hs.208544	Hs.43728			Data not found	Hs.521535	Hs.521535		Hs.145932	MTL5||Metallothionein-like 5, testis-specific (tesmin)
IMAGE:773446	Hs.497443	Hs.551923			Data not found	Hs.409137	Hs.409137		Hs.145956	ZNF226||Zinc finger protein 226
IMAGE:812243	Hs.619197	Hs.660313			Data not found	Hs.472861	Hs.472861		Hs.14601	HCLS1||Hematopoietic cell-specific Lyn substrate 1
IMAGE:1031845	Hs.407083	Hs.438905			Data not found	Hs.442180	Hs.442180		Hs.146059	TUSC5||Tumor suppressor candidate 5
IMAGE:511060	Hs.607553	Hs.356399			Data not found	Hs.43812	#N/A		Hs.146079	C11orf61||Chromosome 11 open reading frame 61
IMAGE:303110	Hs.252433	Hs.134183			Data not found	Hs.647093	#N/A		Hs.146100	IPCEF1||Interaction protein for cytohesin exchange factors 1
IMAGE:257206	Hs.190477	Hs.556077			Data not found	Hs.530940	Hs.530940		Hs.146161	ECE2||Endothelin converting enzyme 2
IMAGE:595328	Hs.485518	Hs.77558			Data not found	Hs.21611	Hs.21611		Hs.146186	SIM2||Single-minded homolog 2 (Drosophila)
IMAGE:120413	Data not found	Hs.514412			Data not found	Hs.78061	Hs.78061		Hs.146196	TBX15||T-box 15
IMAGE:588139	In multiple clusters	Hs.293077			Data not found	Hs.369068	Hs.369068		Hs.14623	IFI30||Interferon, gamma-inducible protein 30
IMAGE:42906	Hs.514208	Hs.516632			Data not found	Hs.122186	#N/A		Hs.146239	ASPG||Asparaginase homolog (S. cerevisiae)
IMAGE:297604	In multiple clusters	Hs.422662			Data not found	Hs.421576	#N/A		Hs.146339	PPP2R2A||Protein phosphatase 2 (formerly 2A), regulatory subunit B, alpha isoform
IMAGE:784050	Data not found	Hs.92236			Data not found	Hs.129719	#N/A		Hs.146346	CCBP2||Chemokine binding protein 2
IMAGE:1636117	Hs.131819	Hs.468280			Data not found	Hs.715611	Hs.715611		Hs.14637	NAT8||N-acetyltransferase 8 (GCN5-related, putative)
IMAGE:277186	Hs.372295	Hs.702386			Data not found	Hs.129715	#N/A		Hs.146393	HERPUD1||Homocysteine-inducible, endoplasmic reticulum stress-inducible, ubiquitin-like domain member 1
IMAGE:433666	Hs.474949	Hs.685525			Data not found	Hs.194208	Hs.194208		Hs.146406	DEDD||Death effector domain containing
IMAGE:878833	Hs.518731	Hs.658745			Data not found	Hs.660431	Hs.660431		Hs.146542	NEGR1||Neuronal growth regulator 1
IMAGE:433350	Data not found	Hs.534293			Data not found	Hs.300076	Hs.300076		Hs.146551	BMP2K||BMP2 inducible kinase
IMAGE:416578	Data not found	Hs.647118			Data not found	Hs.528572	Hs.528572		Hs.146559	ANGPTL7||Angiopoietin-like 7
IMAGE:491615	Hs.709591	Hs.296310			Data not found	Hs.216623	Hs.216623		Hs.146585	LEPROTL1||Leptin receptor overlapping transcript-like 1
IMAGE:135910	Hs.487648	Hs.514242			Data not found	Hs.655680	Hs.655680		Hs.146591	BLK||B lymphoid tyrosine kinase
IMAGE:273652	Data not found	Hs.632832			Data not found	Hs.569700	Hs.569700		Hs.146602	UQCRQ||Ubiquinol-cytochrome c reductase, complex III subunit VII, 9.5kDa
IMAGE:345680	Hs.194695	Hs.406530			Data not found	Hs.428147	Hs.428147		Hs.146688	PTGES||Prostaglandin E synthase
IMAGE:809504	Hs.655668	Hs.719148			Data not found	Hs.716403	#N/A		Hs.146804	SPIN1||Spindlin 1
IMAGE:204083	Hs.497332	Hs.651219			Data not found	Hs.530009	Hs.530009		Hs.146806	CUL1||Cullin 1
IMAGE:232950	Hs.527748	Hs.659982			Data not found	Hs.502730	Hs.502730		Hs.146824	PSORS1C2||Psoriasis susceptibility 1 candidate 2
IMAGE:811890	Hs.500972	Hs.433442			Data not found	Hs.321231	Hs.321231		Hs.146978	GPR64||G protein-coupled receptor 64
IMAGE:133053	Hs.620701	Hs.412196			Data not found	Hs.591063	#N/A		Hs.147128	C3orf44||Chromosome 3 open reading frame 44
IMAGE:511850	In multiple clusters	Hs.391561			Data not found	Hs.661266	Hs.661266		Hs.147433	PCNA||Proliferating cell nuclear antigen
IMAGE:72969	Hs.418167	Hs.121392			Data not found	Hs.190622	Hs.190622		Hs.14745	CCNY||Cyclin Y
IMAGE:1160723	Hs.474596	Hs.58586			Data not found	Hs.85862	Hs.85862		Hs.147492	PEG10||Paternally expressed 10
IMAGE:31486	Hs.702221	Hs.643451			Data not found	Hs.592591	Hs.592591		Hs.147585	FAM124B||Family with sequence similarity 124B
IMAGE:284619	In multiple clusters	Hs.172602			Data not found	Hs.167496	#N/A		Hs.147635	MSR1||Macrophage scavenger receptor 1
IMAGE:233318	Hs.633137	Hs.106511			Data not found	Hs.591156	Hs.591156		Hs.14770	BIN2||Bridging integrator 2
IMAGE:115230	Hs.421095	Hs.518750			Data not found	Hs.336916	Hs.336916		Hs.147765	ZNF415||Zinc finger protein 415
IMAGE:66718	Hs.226307	Hs.495728			Data not found	Hs.272367	Hs.272367		Hs.147816	MDH1B||Malate dehydrogenase 1B, NAD (soluble)
IMAGE:815529	Hs.98910	Hs.12787			Data not found	Hs.558477	Hs.558477		Hs.147836	LRRC40||Leucine rich repeat containing 40
IMAGE:280236	In multiple clusters	Hs.387567			Data not found	Hs.102267	Hs.102267		Hs.14791	ACAD8||Acyl-Coenzyme A dehydrogenase family, member 8
IMAGE:42044	Hs.527412	Hs.532127			Data not found	Hs.194659	#N/A		Hs.14794	ZFP28||Zinc finger protein 28 homolog (mouse)
IMAGE:509484	Hs.423935	Hs.107101			Data not found	Hs.112499	Hs.112499		Hs.147950	ZER1||Zer-1 homolog (C. elegans)
IMAGE:221808	Hs.501684	Hs.633143			Data not found	Hs.568006	#N/A		Hs.147989	CACNG1||Calcium channel, voltage-dependent, gamma subunit 1
IMAGE:33126	In multiple clusters	Hs.101364			Data not found	Hs.18676	Hs.18676		Hs.148074	B4GALNT4||Beta-1,4-N-acetyl-galactosaminyl transferase 4
IMAGE:229601	Data not found	Hs.643420			Data not found	Hs.500375	Hs.500375		Hs.148078	UBR4||Ubiquitin protein ligase E3 component n-recognin 4
IMAGE:418113	Hs.660274	Hs.538801			Data not found	Hs.131555	Hs.131555		Hs.148090	CDH15||Cadherin 15, type 1, M-cadherin (myotubule)
IMAGE:320425	In multiple clusters	Hs.696238			Data not found	Hs.144496	Hs.144496		Hs.148178	RAP1GAP||RAP1 GTPase activating protein
IMAGE:841386	Hs.523696	Hs.127829			Data not found	Hs.105407	Hs.105407		Hs.148272	CCM2||Cerebral cavernous malformation 2
IMAGE:784247	Hs.435767	Hs.496542			Data not found	Hs.666366	#N/A		Hs.148342	POLR3D||Polymerase (RNA) III (DNA directed) polypeptide D, 44kDa
IMAGE:44303	Hs.686885	Hs.707712			Data not found	Hs.6980	#N/A		Hs.14839	POLR2G||Polymerase (RNA) II (DNA directed) polypeptide G
IMAGE:1048617	Hs.663995	Hs.40499			Data not found	Hs.129910	Hs.129910		Hs.14846	SLC7A1||Solute carrier family 7 (cationic amino acid transporter, y+ system), member 1
IMAGE:46896	Hs.519702	Hs.534330			Data not found	Hs.235116	Hs.235116		Hs.148559	IMMT||Inner membrane protein, mitochondrial (mitofilin)
IMAGE:28469	Hs.278277	Hs.126221			Data not found	Hs.248159	#N/A		Hs.148565	PATE1||Prostate and testis expressed 1
IMAGE:1861762	In multiple clusters	Hs.687668			Data not found	Hs.13640	Hs.13640		Hs.148584	ZNF771||Zinc finger protein 771
IMAGE:562813	Hs.89570	Hs.107387			Data not found	Hs.388226	Hs.388226		Hs.148641	CTSH||Cathepsin H
IMAGE:447786	Hs.654801	Hs.521461			Data not found	Hs.151624	Hs.151624		Hs.148656	LOC91316||Glucuronidase, beta/ immunoglobulin lambda-like polypeptide 1 pseudogene
IMAGE:191904	In multiple clusters	Hs.82614			Data not found	Hs.525324	#N/A		Hs.148670	RHOBTB1||Rho-related BTB domain containing 1
IMAGE:33854	Hs.65765	Hs.709545			Data not found	Hs.155040	Hs.155040		Hs.148685	GPRC5B||G protein-coupled receptor, family C, group 5, member B
IMAGE:469235	Hs.180946	Hs.20879			Data not found	Hs.400556	Hs.400556		Hs.148716	ST3GAL6||ST3 beta-galactoside alpha-2,3-sialyltransferase 6
IMAGE:272038	Hs.521432	Hs.67201			Data not found	Hs.137568	#N/A		Hs.148741	RNF144B||Ring finger protein 144B
IMAGE:810888	Hs.212140	Hs.507676			Data not found	Hs.603093	Hs.603093		Hs.148766	SLC36A4||Solute carrier family 36 (proton/amino acid symporter), member 4
IMAGE:564549	In multiple clusters	Hs.178111			Data not found	Hs.584854	Hs.584854		Hs.148767	RQCD1||RCD1 required for cell differentiation1 homolog (S. pombe)
IMAGE:502625	Hs.47099	Hs.660500			Data not found	Hs.388347	Hs.388347		Hs.148778	OXR1||Oxidation resistance 1
IMAGE:503098	Hs.323489	Hs.659701			Data not found	Hs.591054	Hs.591054		Hs.148845	C1orf50||Chromosome 1 open reading frame 50
IMAGE:141192	Hs.426312	Hs.572086			Data not found	Hs.511251	Hs.511251		Hs.148907	SLC5A12||Solute carrier family 5 (sodium/glucose cotransporter), member 12
IMAGE:240586	Hs.658923	Hs.187569			Data not found	Hs.224152	Hs.224152		Hs.148909	CHL1||Cell adhesion molecule with homology to L1CAM (close homolog of L1)
IMAGE:363087	Hs.525093	Hs.122346			Data not found	Hs.12107	Hs.12107		Hs.148970	ANO2||Anoctamin 2
IMAGE:1470060	Hs.654422	Hs.658489			Data not found	Hs.147062	#N/A		Hs.148989	CGNL1||Cingulin-like 1
IMAGE:295494	Hs.631525	Hs.654631			Data not found	Hs.656694	Hs.656694		Hs.149030	SLC25A31||Solute carrier family 25 (mitochondrial carrier; adenine nucleotide translocator), member 31
IMAGE:123916	Hs.515474	Hs.170944			Data not found	Hs.166188	#N/A		Hs.149032	PIK3R4||Phosphoinositide-3-kinase, regulatory subunit 4
IMAGE:567055	Hs.9728	Hs.656694			Data not found	Hs.653654	Hs.653654		Hs.149037	HTR2C||5-hydroxytryptamine (serotonin) receptor 2C
IMAGE:365348	Hs.513522	Hs.57698			Data not found	Hs.98303	Hs.98303		Hs.149098	SMTN||Smoothelin
IMAGE:357363	Hs.490224	Hs.535804			Data not found	Hs.436893	Hs.436893		Hs.149103	ARSB||Arylsulfatase B
IMAGE:810059	Hs.627962	Hs.555954			Data not found	Hs.655909	Hs.655909		Hs.149168	TNFRSF19||Tumor necrosis factor receptor superfamily, member 19
IMAGE:309894	Hs.15744	Hs.449968			Data not found	Hs.532790	Hs.532790		Hs.149185	CNDP2||CNDP dipeptidase 2 (metallopeptidase M20 family)
IMAGE:429182	Hs.654951	Hs.443602			Data not found	Hs.546282	Hs.546282		Hs.149239	EFNB2||Ephrin-B2
IMAGE:127769	Hs.444304	Hs.487933			Data not found	Hs.117780	Hs.117780		Hs.149252	CPS1||Carbamoyl-phosphate synthetase 1, mitochondrial
IMAGE:665093	Hs.474032	Hs.503597			Data not found	Hs.526879	Hs.526879		Hs.149261	RUNX1||Runt-related transcription factor 1
IMAGE:755975	Hs.76111	Hs.444959			Data not found	Hs.43233	#N/A		Hs.149342	AICDA||Activation-induced cytidine deaminase
IMAGE:130788	Hs.475733	Hs.369632			Data not found	Hs.129706	#N/A		Hs.149363	C18orf1||Chromosome 18 open reading frame 1
IMAGE:786283	Hs.102735	Hs.282998			Data not found	Hs.145575	Hs.145575		Hs.149367	KIAA0776||KIAA0776
IMAGE:768466	Hs.512592	Hs.654869			Data not found	Hs.65734	Hs.65734		Hs.149387	MYO6||Myosin VI
IMAGE:344108	Hs.565253	Hs.654697			Data not found	Hs.591171	#N/A		Hs.149443	CYB561D2||Cytochrome b-561 domain containing 2
IMAGE:730294	Hs.98144	Hs.74124			Data not found	Hs.647421	Hs.647421		Hs.14945	ACSL6||Acyl-CoA synthetase long-chain family member 6
IMAGE:430313	Data not found	Hs.21810			Data not found	Hs.30792	Hs.30792		Hs.149487	METTL6||Methyltransferase like 6
IMAGE:565644	Hs.189690	Hs.480116			Data not found	Hs.198269	Hs.198269		Hs.149500	NUDT9||Nudix (nucleoside diphosphate linked moiety X)-type motif 9
IMAGE:742708	In multiple clusters	Hs.596739			Data not found	Hs.15977	Hs.15977		Hs.149504	WNT9A||Wingless-type MMTV integration site family, member 9A
IMAGE:129721	Hs.630993	Hs.591868			Data not found	Hs.304613	Hs.304613		Hs.1497	RARG||Retinoic acid receptor, gamma
IMAGE:129000	Hs.554217	Hs.556122			Data not found	Hs.279906	Hs.279906		Hs.149849	RNLS||Renalase, FAD-dependent amine oxidase
IMAGE:243675	Hs.371078	Hs.655739			Data not found	Hs.616526	#N/A		Hs.149894	MTIF2||Mitochondrial translational initiation factor 2
IMAGE:841217	Hs.333738	Hs.595281			Data not found	Hs.570078	Hs.570078		Hs.149957	RPS6KA1||Ribosomal protein S6 kinase, 90kDa, polypeptide 1
IMAGE:1869531	Hs.145649	Hs.528382			Data not found	Hs.47061	Hs.47061		Hs.149983	PEX14||Peroxisomal biogenesis factor 14
IMAGE:740907	Hs.73722	Hs.197320			Data not found	Hs.500775	Hs.500775		Hs.150087	ERLIN1||ER lipid raft associated 1
IMAGE:47378	Hs.22265	Hs.205816			Data not found	Hs.469649	Hs.469649		Hs.150107	BIRC6||Baculoviral IAP repeat-containing 6
IMAGE:24623	Hs.468226	Hs.410969			Data not found	Hs.608750	Hs.608750		Hs.150120	FLJ23834||Hypothetical protein FLJ23834
IMAGE:809583	Hs.99430	Hs.524161			Data not found	Hs.153357	Hs.153357		Hs.150122	OSBPL10||Oxysterol binding protein-like 10
IMAGE:289757	In multiple clusters	Hs.611075			Data not found	Hs.128959	Hs.128959		Hs.150136	MAPK7||Mitogen-activated protein kinase 7
IMAGE:343631	Hs.433668	Hs.243987			Data not found	Hs.508343	Hs.508343		Hs.150208	KCNA5||Potassium voltage-gated channel, shaker-related subfamily, member 5
IMAGE:782559	Hs.562009	Hs.407277			Data not found	Hs.84549	Hs.84549		Hs.150319	CRB3||Crumbs homolog 3 (Drosophila)
IMAGE:244305	Hs.687930	Hs.380705			Data not found	Hs.159297	#N/A		Hs.150366	MATN1||Matrilin 1, cartilage matrix protein
IMAGE:175759	Hs.542230	Hs.16529			Data not found	Hs.520967	Hs.520967		Hs.150406	ZFP37||Zinc finger protein 37 homolog (mouse)
IMAGE:247050	Hs.654661	Hs.660915			Data not found	Hs.418533	Hs.418533		Hs.150423	CDK9||Cyclin-dependent kinase 9
IMAGE:245488	Hs.659499	Hs.373763			Data not found	Hs.590893	Hs.590893		Hs.150444	CEP290||Centrosomal protein 290kDa
IMAGE:704254	Hs.501574	Hs.594351			Data not found	Hs.558364	Hs.558364		Hs.150458	RPUSD4||RNA pseudouridylate synthase domain containing 4
IMAGE:39161	Hs.485278	Hs.719116			Data not found	Hs.555934	#N/A		Hs.150557	KLF9||Kruppel-like factor 9
IMAGE:811146	Hs.534612	Hs.567268			Data not found	Hs.591241	#N/A		Hs.150580	EIF1||Eukaryotic translation initiation factor 1
IMAGE:490377	Hs.504003	Hs.122575			Data not found	Hs.473927	Hs.473927		Hs.150595	CYP26A1||Cytochrome P450, family 26, subfamily A, polypeptide 1
IMAGE:121792	Hs.5158	Hs.46850			Data not found	Hs.443976	Hs.443976		Hs.150651	FAM111A||Family with sequence similarity 111, member A
IMAGE:415810	Hs.506215	Hs.655435			Data not found	Hs.491695	Hs.491695		Hs.150718	JAM3||Junctional adhesion molecule 3
IMAGE:211878	Hs.658674	Hs.81848			Data not found	Hs.243994	Hs.243994		Hs.150725	IL17RD||Interleukin 17 receptor D
IMAGE:207448	Data not found	Hs.591600			Data not found	Hs.439643	Hs.439643		Hs.150749	BCL2||B-cell CLL/lymphoma 2
IMAGE:504452	Hs.517373	Hs.255596			Data not found	Hs.279245	Hs.279245		Hs.150793	CHGA||Chromogranin A (parathyroid secretory protein 1)
IMAGE:201168	Hs.412836	Hs.504237			Data not found	Hs.431792	Hs.431792		Hs.150878	MS4A8B||Membrane-spanning 4-domains, subfamily A, member 8B
IMAGE:824531	Hs.270	Hs.302287			Data not found	Hs.604542	Hs.604542		Hs.150956	EXTL1||Exostoses (multiple)-like 1
IMAGE:295798	Hs.90061	Hs.658405			Data not found	Hs.444558	Hs.444558		Hs.150981	TRPC3||Transient receptor potential cation channel, subfamily C, member 3
IMAGE:281072	Hs.659445	Hs.589848			Data not found	Hs.492208	Hs.492208		Hs.15106	C14orf1||Chromosome 14 open reading frame 1
IMAGE:767438	In multiple clusters	Hs.444213			Data not found	Hs.660607	#N/A		Hs.151134	OXA1L||Oxidase (cytochrome c) assembly 1-like
IMAGE:203700	Data not found	Hs.134035			Data not found	Hs.78524	Hs.78524		Hs.151135	FN3K||Fructosamine 3 kinase
IMAGE:306568	In multiple clusters	Hs.659653			Data not found	Hs.459642	Hs.459642		Hs.151167	PPP3R2||Protein phosphatase 3 (formerly 2B), regulatory subunit B, beta isoform
IMAGE:795349	Hs.524340	Hs.120725			Data not found	Hs.590939	Hs.590939		Hs.151218	DHX38||DEAH (Asp-Glu-Ala-His) box polypeptide 38
IMAGE:356943	Hs.59363	Hs.491336			Data not found	Hs.181300	Hs.181300		Hs.151219	KIF5A||Kinesin family member 5A
IMAGE:290229	Hs.659587	Hs.194121			Data not found	Hs.435850	#N/A		Hs.151220	PALLD||Palladin, cytoskeletal associated protein
IMAGE:504959	Hs.32405	Hs.436687			Data not found	Hs.552	Hs.552		Hs.151254	KLK7||Kallikrein-related peptidase 7
IMAGE:245485	Hs.719110	Hs.524431			Data not found	Hs.525196	Hs.525196		Hs.151291	BSND||Bartter syndrome, infantile, with sensorineural deafness (Barttin)
IMAGE:813259	Data not found	Hs.508010			Data not found	Hs.194684	Hs.194684		Hs.151413	GMFB||Glia maturation factor, beta
IMAGE:823943	Hs.83722	Hs.293970			Data not found	Hs.125867	Hs.125867		Hs.15154	SRPX||Sushi-repeat-containing protein, X-linked
IMAGE:123790	Hs.421622	Hs.443161			Data not found	Hs.274407	Hs.274407		Hs.151573	CRY1||Cryptochrome 1 (photolyase-like)
IMAGE:665650	Hs.410388	Hs.387982			Data not found	Hs.10842	Hs.10842		Hs.15159	CKLF||Chemokine-like factor
IMAGE:416557	Hs.591856	Hs.662446			Data not found	Hs.434435	Hs.434435		Hs.151624	HCRTR2||Hypocretin (orexin) receptor 2
IMAGE:45844	Hs.114449	Hs.659951			Data not found	Hs.237886	Hs.237886		Hs.151641	LRRC32||Leucine rich repeat containing 32
IMAGE:811843	Hs.558403	Hs.661003			Data not found	Hs.177530	Hs.177530		Hs.151761	KIAA0100||KIAA0100
IMAGE:854668	Hs.238990	Hs.618397			Data not found	Hs.132781	Hs.132781		Hs.151777	EIF2S1||Eukaryotic translation initiation factor 2, subunit 1 alpha, 35kDa
IMAGE:205087	Hs.525513	Hs.291000			Data not found	Hs.7744	Hs.7744		Hs.151787	EFTUD2||Elongation factor Tu GTP binding domain containing 2
IMAGE:951080	Hs.31442	Hs.468048			Hs.259048	Hs.436401	Hs.436401		Hs.152009	GPR85||G protein-coupled receptor 85
IMAGE:109483	Hs.655896	Hs.69293			Data not found	Hs.631699	Hs.631699		Hs.152096	CYP2J2||Cytochrome P450, family 2, subfamily J, polypeptide 2
IMAGE:415473	Hs.508021	Hs.491143			Hs.591387	Hs.470728	Hs.470728		Hs.152292	SMARCA1||SWI/SNF related, matrix associated, actin dependent regulator of chromatin, subfamily a, member 1
IMAGE:796281	Hs.416998	Hs.478199			Hs.654911	Hs.90073	Hs.90073		Hs.152337	PRMT3||Protein arginine methyltransferase 3
IMAGE:245217	Hs.442781	Hs.525196			Hs.656915	Hs.333791	Hs.333791		Hs.152477	C5orf20||Chromosome 5 open reading frame 20
IMAGE:232826	Hs.524741	Hs.285197			Hs.716472	Hs.248114	#N/A		Hs.15250	PECI||Peroxisomal D3,D2-enoyl-CoA isomerase
IMAGE:363081	Hs.675601	Hs.270525			Hs.5476	Hs.73625	Hs.73625		Hs.152717	FAM65A||Family with sequence similarity 65, member A
IMAGE:757144	In multiple clusters	Hs.301960			Hs.660812	Hs.657709	Hs.657709		Hs.152774	TRAK2||Trafficking protein, kinesin binding 2
IMAGE:208599	Data not found	Hs.507355			Hs.660812	Hs.127111	Hs.127111		Hs.152913	EMCN||Endomucin
IMAGE:878130	Hs.546298	Hs.413133			Hs.415478	Hs.91579	Hs.91579		Hs.152978	PSME3||Proteasome (prosome, macropain) activator subunit 3 (PA28 gamma; Ki)
IMAGE:768460	Hs.514116	Hs.18925			Hs.470277	Hs.146393	Hs.146393		Hs.153022	TAF1C||TATA box binding protein (TBP)-associated factor, RNA polymerase I, C, 110kDa
IMAGE:299918	Hs.131686	Hs.57690			Data not found	Hs.514220	Hs.514220		Hs.153026	SWAP70||SWAP-70 protein
IMAGE:200232	Hs.419208	Hs.585206			Hs.484289	Hs.607212	Hs.607212		Hs.153088	TAF1A||TATA box binding protein (TBP)-associated factor, RNA polymerase I, A, 48kDa
IMAGE:270127	Hs.570821	Hs.471991			Data not found	Hs.134859	Hs.134859		Hs.153299	DOM3Z||Dom-3 homolog Z (C. elegans)
IMAGE:809685	Hs.632729	Hs.522805			Hs.445884	Hs.675613	Hs.675613		Hs.153310	PREX1||Phosphatidylinositol-3,4,5-trisphosphate-dependent Rac exchange factor 1
IMAGE:282433	Hs.719336	Hs.481898			Hs.510324	Hs.517981	Hs.517981		Hs.153322	PLCL1||Phospholipase C-like 1
IMAGE:377261	In multiple clusters	Hs.72804			Data not found	Hs.506784	Hs.506784		Hs.153357	PLOD3||Procollagen-lysine, 2-oxoglutarate 5-dioxygenase 3
IMAGE:140852	Hs.347144	Hs.76244			Hs.108219	Hs.584831	Hs.584831		Hs.153381	DARC||Duffy blood group, chemokine receptor
IMAGE:136303	Hs.459630	Hs.575032			Hs.12056	Hs.137574	Hs.137574		Hs.153444	GRP||Gastrin-releasing peptide
IMAGE:843426	Hs.642842	Hs.472492			Hs.719456	Hs.467146	#N/A		Hs.153458	UBN2||Ubinuclein 2
IMAGE:136730	Hs.122752	Hs.518417			Hs.185677	Hs.591715	Hs.591715		Hs.153504	TOM1L1||Target of myb1 (chicken)-like 1
IMAGE:384831	Hs.515274	Hs.24640			Hs.174424	Hs.450175	Hs.450175		Hs.153521	KCNC4||Potassium voltage-gated channel, Shaw-related subfamily, member 4
IMAGE:788629	Hs.18166	Hs.332119			Hs.199763	Hs.409081	Hs.409081		Hs.153563	LY75||Lymphocyte antigen 75
IMAGE:283981	Hs.511668	Hs.412462			Hs.654754	Hs.198612	Hs.198612		Hs.153648	PPFIA4||Protein tyrosine phosphatase, receptor type, f polypeptide (PTPRF), interacting protein (liprin), alpha 4
IMAGE:731376	Hs.644008	Hs.516090			Data not found	Hs.445849	#N/A		Hs.153678	UBXN8||UBX domain protein 8
IMAGE:347740	In multiple clusters	Hs.410889			Hs.647774	Hs.146735	#N/A		Hs.153704	NEK2||NIMA (never in mitosis gene a)-related kinase 2
IMAGE:781489	Hs.662188	Hs.348979			Hs.137282	Hs.129133	#N/A		Hs.153714	C1QTNF7||C1q and tumor necrosis factor related protein 7
IMAGE:302073	Hs.631718	Hs.115467			Data not found	Hs.718412	Hs.718412		Hs.153768	RRP9||Ribosomal RNA processing 9, small subunit (SSU) processome component, homolog (yeast)
IMAGE:784772	Hs.371240	Hs.562335			Hs.660728	Hs.443572	#N/A		Hs.153837	MNDA||Myeloid cell nuclear differentiation antigen
IMAGE:813815	Hs.321653	Hs.656025			Hs.519574	Hs.712676	Hs.712676		Hs.153863	SMAD6||SMAD family member 6
IMAGE:45542	In multiple clusters	Hs.36859			Hs.591273	Hs.74563	Hs.74563		Hs.153934	CBFA2T2||Core-binding factor, runt domain, alpha subunit 2; translocated to, 2
IMAGE:509495	Hs.446260	Hs.567359			Hs.718615	Hs.719270	Hs.719270		Hs.153952	NT5E||5'-nucleotidase, ecto (CD73)
IMAGE:757262	Hs.662511	Hs.719277			Hs.654783	Hs.239631	Hs.239631		Hs.15396	MPZL3||Myelin protein zero-like 3
IMAGE:78844	Hs.201398	Hs.73793			Hs.34333	Hs.446620	Hs.446620		Hs.153961	ACTR1A||ARP1 actin-related protein 1 homolog A, centractin alpha (yeast)
IMAGE:235903	Hs.534322	Hs.656413			Hs.22575	Hs.522418	Hs.522418		Hs.154001	FAM171A2||Family with sequence similarity 171, member A2
IMAGE:220372	Hs.507348	Hs.179522			Hs.165636	Hs.656213	Hs.656213		Hs.154036	PHLDA2||Pleckstrin homology-like domain, family A, member 2
IMAGE:594454	Hs.607776	Hs.594180			Hs.105134	Hs.700027	Hs.700027		Hs.154069	MLANA||Melan-A
IMAGE:564801	Hs.162585	Hs.62031			Hs.447901	Hs.656544	Hs.656544		Hs.154073	SLC35B1||Solute carrier family 35, member B1
IMAGE:51542	Data not found	Hs.46941			Hs.657569	Hs.121602	#N/A		Hs.154078	LBP||Lipopolysaccharide binding protein
IMAGE:213651	Hs.104925	Hs.13285			Hs.90756	Hs.45127	Hs.45127		Hs.154084	PYGM||Phosphorylase, glycogen, muscle
IMAGE:195132	Hs.278945	Hs.521456			Hs.412836	Hs.388668	Hs.388668		Hs.154104	PLAGL2||Pleiomorphic adenoma gene-like 2
IMAGE:129148	Hs.370781	Hs.182625			Hs.655166	Hs.13645	Hs.13645		Hs.154163	PRMT2||Protein arginine methyltransferase 2
IMAGE:49987	Hs.32763	Hs.673966			Hs.158665	Hs.50868	Hs.50868		Hs.154210	S1PR1||Sphingosine-1-phosphate receptor 1
IMAGE:279629	Hs.656003	Hs.315137			Hs.380133	Hs.98338	Hs.98338		Hs.154276	BACH1||BTB and CNC homology 1, basic leucine zipper transcription factor 1
IMAGE:488345	Hs.18788	Hs.531418			Hs.719118	Hs.271605	Hs.271605		Hs.154296	TLL2||Tolloid-like 2
IMAGE:809719	Hs.477128	Hs.540780			Hs.607776	Hs.118243	#N/A		Hs.154299	F2RL1||Coagulation factor II (thrombin) receptor-like 1
IMAGE:296702	Hs.251415	Hs.532632			Data not found	Hs.515660	Hs.515660		Hs.154320	UBA3||Ubiquitin-like modifier activating enzyme 3
IMAGE:172783	Hs.133475	Hs.656815			Data not found	Hs.306339	Hs.306339		Hs.154396	FAM57A||Family with sequence similarity 57, member A
IMAGE:151775	Data not found	Hs.584845			Data not found	Hs.517436	Hs.517436		Hs.1544	RGR||Retinal G protein coupled receptor
IMAGE:220851	Hs.707697	Hs.186544			Data not found	Hs.592088	#N/A		Hs.154433	CNGB3||Cyclic nucleotide gated channel beta 3
IMAGE:38344	Hs.475348	Hs.523930			Data not found	Hs.120165	Hs.120165		Hs.154494	C2orf47||Chromosome 2 open reading frame 47
IMAGE:823688	Hs.102788	Hs.660246			Data not found	Hs.332706	Hs.332706		Hs.154495	ACHE||Acetylcholinesterase (Yt blood group)
IMAGE:743236	Hs.559790	Hs.169378			Hs.1321	Hs.19492	Hs.19492		Hs.154510	CBR3||Carbonyl reductase 3
IMAGE:341997	Hs.57769	Hs.464572			Hs.65641	Hs.108973	Hs.108973		Hs.154578	MYO7B||Myosin VIIB
IMAGE:130824	In multiple clusters	Hs.79081			Hs.65641	Hs.425777	Hs.425777		Hs.154652	FAM110B||Family with sequence similarity 110, member B
IMAGE:209014	Hs.655981	Hs.662641			Data not found	Hs.570791	Hs.570791		Hs.154655	MRPS31||Mitochondrial ribosomal protein S31
IMAGE:826135	Hs.409578	Hs.311072			Hs.179838	Hs.152531	#N/A		Hs.154658	PSD||Pleckstrin and Sec7 domain containing
IMAGE:827144	Hs.44024	Hs.632851			Hs.644630	Hs.655160	Hs.655160		Hs.154706	SERAC1||Serine active site containing 1
IMAGE:137254	Hs.471200	Hs.33102			Hs.30258	Hs.596704	Hs.596704		Hs.15476	DEF6||Differentially expressed in FDCP 6 homolog (mouse)
IMAGE:810452	Hs.517066	Hs.655572			Hs.535060	Hs.291623	Hs.291623		Hs.155017	NRIP1||Nuclear receptor interacting protein 1
IMAGE:738899	Hs.280987	Hs.37860			Hs.293274	Hs.660115	#N/A		Hs.155040	ZNF217||Zinc finger protein 217
IMAGE:782429	Hs.655680	Hs.371282			Hs.436495	Hs.658889	Hs.658889		Hs.155085	FAM105A||Family with sequence similarity 105, member A
IMAGE:841348	Hs.314359	Hs.632062			Hs.715555	Hs.125474	Hs.125474		Hs.155090	GNB5||Guanine nucleotide binding protein (G protein), beta 5
IMAGE:784264	Hs.699361	Hs.462392			Data not found	Hs.431109	#N/A		Hs.155097	CA2||Carbonic anhydrase II
IMAGE:24876	Hs.653144	Hs.129196			Data not found	Hs.510635	Hs.510635		Hs.155204	ZNF174||Zinc finger protein 174
IMAGE:129071	Hs.591374	Hs.14839			Hs.357637	Hs.406096	Hs.406096		Hs.155218	HNRNPUL1||Heterogeneous nuclear ribonucleoprotein U-like 1
IMAGE:366358	Hs.529284	Hs.564448			Data not found	Hs.188882	Hs.188882		Hs.155342	PRKCD||Protein kinase C, delta
IMAGE:838612	Hs.118354	Hs.396178			Hs.123464	Hs.146806	Hs.146806		Hs.15535	RPL11||Ribosomal protein L11
IMAGE:757442	Hs.656862	Hs.505231			Hs.397153	Hs.365689	Hs.365689		Hs.15536	ZCCHC9||Zinc finger, CCHC domain containing 9
IMAGE:757377	Hs.634270	Hs.434914			Hs.591384	Hs.125750	Hs.125750		Hs.155586	LRRC23||Leucine rich repeat containing 23
IMAGE:154472	Hs.264887	Hs.406696			Hs.95162	Hs.133089	#N/A		Hs.155591	FOXF1||Forkhead box F1
IMAGE:150126	Hs.707279	Hs.76152			Hs.632284	Hs.129708	#N/A		Hs.155597	CFD||Complement factor D (adipsin)
IMAGE:1460088	Data not found	Hs.561725			Hs.664724	Hs.500066	Hs.500066		Hs.155644	PAX2||Paired box 2
IMAGE:490763	Hs.436031	Hs.126660			Hs.719127	Hs.292177	Hs.292177		Hs.155651	FOXA2||Forkhead box A2
IMAGE:305122	Hs.461178	Hs.19699			Hs.99120	Hs.714330	Hs.714330		Hs.155742	GRHPR||Glyoxylate reductase/hydroxypyruvate reductase
IMAGE:272706	Hs.148716	Hs.472838			Hs.598540	Hs.201877	#N/A		Hs.15580	TSEN34||TRNA splicing endonuclease 34 homolog (S. cerevisiae)
IMAGE:505064	Hs.252229	Hs.595378			Hs.461178	Hs.631562	#N/A		Hs.155827	GOLGA2||Golgi autoantigen, golgin subfamily a, 2
IMAGE:810992	Hs.464622	Hs.624286			Hs.158343	Hs.154084	Hs.154084		Hs.155829	TBC1D9B||TBC1 domain family, member 9B (with GRAM domain)
IMAGE:243149	Hs.75573	Hs.464912			Hs.159201	Hs.428446	Hs.428446		Hs.15591	COPS6||COP9 constitutive photomorphogenic homolog subunit 6 (Arabidopsis)
IMAGE:197843	Hs.368226	Hs.631590			Hs.158346	Hs.715767	Hs.715767		Hs.155912	CDH24||Cadherin-like 24
IMAGE:485195	Hs.702274	Hs.619567			Hs.655396	Hs.504657	Hs.504657		Hs.155942	TRPM1||Transient receptor potential cation channel, subfamily M, member 1
IMAGE:195091	Hs.658277	Hs.325838			Hs.343380	Hs.267659	Hs.267659		Hs.155983	KDM4A||Lysine (K)-specific demethylase 4A
IMAGE:191530	Hs.602164	Hs.520207			Hs.719159	Hs.75527	Hs.75527		Hs.156055	C17orf68||Chromosome 17 open reading frame 68
IMAGE:48060	Hs.444181	Hs.441047			Hs.159523	Hs.544932	Hs.544932		Hs.156169	ZNF132||Zinc finger protein 132
IMAGE:269788	Hs.446620	Hs.516173			Hs.435981	Hs.125231	Hs.125231		Hs.156171	PSMC6||Proteasome (prosome, macropain) 26S subunit, ATPase, 6
IMAGE:785760	In multiple clusters	Hs.21945			Hs.416707	Hs.665244	Hs.665244		Hs.156257	ZXDB||Zinc finger, X-linked, duplicated B
IMAGE:1056260	Hs.112943	Hs.676455			Data not found	Hs.30213	Hs.30213		Hs.156346	TOP2A||Topoisomerase (DNA) II alpha 170kDa
IMAGE:840444	Hs.326822	Hs.177275			Hs.715623	Hs.433759	Hs.433759		Hs.156367	RPS29||Ribosomal protein S29
IMAGE:323371	Hs.434980	Hs.524399			Data not found	Hs.363572	Hs.363572		Hs.156445	CD247||CD247 molecule
IMAGE:299737	Hs.506276	Hs.535464			Hs.148909	Hs.343244	Hs.343244		Hs.156471	TFCP2L1||Transcription factor CP2-like 1
IMAGE:206794	Hs.427202	Hs.433201			Hs.152944	Hs.290243	Hs.290243		Hs.1565	NEDD4||Neural precursor cell expressed, developmentally down-regulated 4
IMAGE:898122	Hs.78065	Hs.25362			Hs.144873	Hs.213394	Hs.213394		Hs.156506	CDKN2AIPNL||CDKN2A interacting protein N-terminal like
IMAGE:248371	Hs.656374	Hs.115474			Hs.441202	Hs.513463	Hs.513463		Hs.156509	SACM1L||SAC1 suppressor of actin mutations 1-like (yeast)
IMAGE:813845	Hs.21577	Hs.654824			Hs.390428	Hs.24640	Hs.24640		Hs.156527	AXIN2||Axin 2
IMAGE:125092	Hs.159481	Hs.445890			Hs.549152	Hs.370636	#N/A		Hs.156667	CALCOCO1||Calcium binding and coiled-coil domain 1
IMAGE:363590	Hs.459070	Hs.371235			Hs.63335	Hs.121605	Hs.121605		Hs.156727	ANKH||Ankylosis, progressive homolog (mouse)
IMAGE:161456	Hs.632144	Hs.512973			Data not found	Hs.270621	Hs.270621		Hs.156814	HISPPD2A||Histidine acid phosphatase domain containing 2A
IMAGE:768007	Hs.43728	Hs.542001			Hs.632578	Hs.517342	Hs.517342		Hs.156967	SEMA6A||Sema domain, transmembrane domain (TM), and cytoplasmic domain, (semaphorin) 6A
IMAGE:229937	In multiple clusters	Hs.577403			Hs.47517	Hs.29344	#N/A		Hs.156979	IL17B||Interleukin 17B
IMAGE:742887	Hs.551923	Hs.108957			Hs.84190	Hs.524214	Hs.524214		Hs.157031	PIGN||Phosphatidylinositol glycan anchor biosynthesis, class N
IMAGE:415235	Hs.660313	Hs.397010			Hs.473296	Hs.107845	Hs.107845		Hs.157035	ZNF197||Zinc finger protein 197
IMAGE:563831	Hs.438905	Hs.584760			Hs.288229	Hs.643531	Hs.643531		Hs.157078	ANGEL2||Angel homolog 2 (Drosophila)
IMAGE:285260	Hs.356399	Hs.5120			Hs.23172	Hs.636480	#N/A		Hs.157101	LOC728485||Hypothetical protein LOC728485
IMAGE:729954	Hs.134183	Hs.78960			Hs.38034	Hs.369017	Hs.369017		Hs.157113	COQ7||Coenzyme Q7 homolog, ubiquinone (yeast)
IMAGE:47626	In multiple clusters	Hs.102336			Hs.201918	Hs.59666	Hs.59666		Hs.157160	MRPS34||Mitochondrial ribosomal protein S34
IMAGE:154887	Hs.556077	Hs.506062			Hs.709578	Hs.434890	Hs.434890		Hs.157212	C6orf35||Chromosome 6 open reading frame 35
IMAGE:325522	Hs.77558	Hs.597178			Hs.20447	Hs.411300	Hs.411300		Hs.157351	OLA1||Obg-like ATPase 1
IMAGE:73009	Data not found	Hs.448979			Hs.127950	Hs.97644	Hs.97644		Hs.157378	ANKMY2||Ankyrin repeat and MYND domain containing 2
IMAGE:130541	Hs.514412	Hs.230601			Hs.234766	Hs.658427	#N/A		Hs.157394	HAGH||Hydroxyacylglutathione hydrolase
IMAGE:33076	Hs.293077	Hs.546034			Hs.234766	Hs.648326	#N/A		Hs.157401	TPRKB||TP53RK binding protein
IMAGE:845391	Hs.516632	Hs.527295			Hs.601077	Hs.113876	Hs.113876		Hs.157427	RFPL2||Ret finger protein-like 2
IMAGE:530545	Hs.422662	Hs.522868			Data not found	Hs.155942	Hs.155942		Hs.15744	SH2B1||SH2B adaptor protein 1
IMAGE:134419	In multiple clusters	Hs.597575			Hs.150595	Hs.227011	Hs.227011		Hs.157461	PRR16||Proline rich 16
IMAGE:744980	Hs.92236	Hs.444767			Hs.719274	Hs.232021	Hs.232021		Hs.157714	CHRNA10||Cholinergic receptor, nicotinic, alpha 10
IMAGE:795407	Hs.468280	Hs.50382			Hs.489284	Hs.435714	Hs.435714		Hs.157883	ZNF187||Zinc finger protein 187
IMAGE:247872	Hs.702386	Hs.437195			Hs.524741	Hs.35947	Hs.35947		Hs.158174	ZNF184||Zinc finger protein 184
IMAGE:731299	Hs.685525	Hs.494419			Hs.518609	Hs.40763	Hs.40763		Hs.158195	HSF2||Heat shock transcription factor 2
IMAGE:232860	Hs.658745	Hs.7004			Hs.521653	Hs.515053	#N/A		Hs.158237	ITGA10||Integrin, alpha 10
IMAGE:248143	Hs.534293	Hs.333786			Hs.220864	Hs.250083	Hs.250083		Hs.15827	SNX11||Sorting nexin 11
IMAGE:167041	Hs.647118	Hs.151218			Hs.200804	Hs.520708	Hs.520708		Hs.158287	SDC3||Syndecan 3
IMAGE:183556	Hs.296310	Hs.573153			Hs.21016	Hs.159241	Hs.159241		Hs.158311	MSI1||Musashi homolog 1 (Drosophila)
IMAGE:212473	Data not found	Hs.21398			Hs.645288	Hs.158353	#N/A		Hs.158315	IL18RAP||Interleukin 18 receptor accessory protein
IMAGE:1367678	Hs.514242	Hs.126866			Data not found	Hs.234249	Hs.234249		Hs.1584	COMP||Cartilage oligomeric matrix protein
IMAGE:42872	Hs.632832	Hs.659902			Hs.122986	Hs.584775	Hs.584775		Hs.158460	CDK5R2||Cyclin-dependent kinase 5, regulatory subunit 2 (p39)
IMAGE:210982	Hs.406530	Hs.659565			Hs.112949	Hs.278973	#N/A		Hs.158497	IPO13||Importin 13
IMAGE:232908	Hs.719148	Hs.435719			Hs.5462	Hs.480596	#N/A		Hs.158529	CLSTN2||Calsyntenin 2
IMAGE:950578	Hs.651219	Hs.162963			Hs.460872	Hs.489811	Hs.489811		Hs.158560	TAF1||TAF1 RNA polymerase II, TATA box binding protein (TBP)-associated factor, 250kDa
IMAGE:753279	Hs.659982	Hs.524134			Hs.534312	Hs.87191	Hs.87191		Hs.158665	LYNX1||Ly6/neurotoxin 1
IMAGE:50680	Hs.433442	Hs.536733			Hs.16362	Hs.170944	Hs.170944		Hs.158688	EIF5B||Eukaryotic translation initiation factor 5B
IMAGE:34942	Hs.412196	Hs.11916			Hs.669953	Hs.252180	Hs.252180		Hs.158748	SLC35F3||Solute carrier family 35, member F3
IMAGE:376616	Hs.391561	Hs.510989			Hs.480281	Hs.158301	#N/A		Hs.158932	APC||Adenomatous polyposis coli
IMAGE:767191	Data not found	Hs.432976			Hs.473632	Hs.708365	#N/A		Hs.159003	TRPC6||Transient receptor potential cation channel, subfamily C, member 6
IMAGE:731043	Hs.121392	Hs.702207			Hs.190341	Hs.166120	Hs.166120		Hs.159006	ZNF800||Zinc finger protein 800
IMAGE:347066	Hs.58586	Hs.234249			Hs.149363	Hs.442182	#N/A		Hs.159014	PRPF4B||PRP4 pre-mRNA processing factor 4 homolog B (yeast)
IMAGE:461727	Hs.643451	Hs.119825			Hs.578508	Hs.426463	Hs.426463		Hs.159028	BTN2A1||Butyrophilin, subfamily 2, member A1
IMAGE:589512	In multiple clusters	Hs.597061			Hs.631592	Hs.203952	Hs.203952		Hs.159066	C10orf118||Chromosome 10 open reading frame 118
IMAGE:282481	Hs.172602	Hs.148767			Data not found	Hs.158315	Hs.158315		Hs.159130	RAF1||V-raf-1 murine leukemia viral oncogene homolog 1
IMAGE:287468	Hs.106511	Hs.654746			Data not found	Hs.482526	Hs.482526		Hs.159142	LFNG||LFNG O-fucosylpeptide 3-beta-N-acetylglucosaminyltransferase
IMAGE:110703	Hs.518750	Hs.656560			Hs.465087	Hs.105779	Hs.105779		Hs.159161	ARHGDIA||Rho GDP dissociation inhibitor (GDI) alpha
IMAGE:234237	Hs.495728	Hs.299119			Hs.120228	Hs.466937	Hs.466937		Hs.159201	TMSB4Y||Thymosin beta 4, Y-linked
IMAGE:51585	Hs.12787	Hs.283521			Hs.153563	Hs.61188	Hs.61188		Hs.159223	NAB2||NGFI-A binding protein 2 (EGR1 binding protein 2)
IMAGE:45327	Hs.387567	Hs.596687			Hs.436975	Hs.156527	Hs.156527		Hs.159226	HAS2||Hyaluronan synthase 2
IMAGE:1604649	Data not found	Hs.656727			Hs.157035	Hs.194686	Hs.194686		Hs.159241	PKD2L1||Polycystic kidney disease 2-like 1
IMAGE:1555705	In multiple clusters	Hs.128067			Hs.658310	Hs.440968	Hs.440968		Hs.159274	ODF1||Outer dense fiber of sperm tails 1
IMAGE:275642	In multiple clusters	Hs.298469			Hs.444751	Hs.405610	Hs.405610		Hs.15929	C6orf211||Chromosome 6 open reading frame 211
IMAGE:347516	Hs.532127	Hs.574822			Hs.655801	Hs.655170	Hs.655170		Hs.159291	DRP2||Dystrophin related protein 2
IMAGE:365411	Hs.107101	Hs.151706			Hs.529438	Hs.584830	Hs.584830		Hs.159306	ABR||Active BCR-related gene
IMAGE:365991	Hs.633143	Hs.505033			Hs.370854	Hs.227098	Hs.227098		Hs.159309	UPK1A||Uroplakin 1A
IMAGE:627118	Hs.101364	Hs.658785			Hs.572535	Hs.198998	Hs.198998		Hs.1594	CENPA||Centromere protein A
IMAGE:291558	Data not found	Hs.600503			Hs.43803	Hs.597664	Hs.597664		Hs.159410	MOCS3||Molybdenum cofactor synthesis 3
IMAGE:418380	Hs.643420	Hs.2399			Hs.412311	Hs.486818	Hs.486818		Hs.159430	FNDC3B||Fibronectin type III domain containing 3B
IMAGE:201309	Hs.538801	Hs.46689			Hs.719109	Hs.241377	#N/A		Hs.159448	SURF2||Surfeit 2
IMAGE:448190	Hs.696238	Hs.593639			Hs.192233	Hs.251375	#N/A		Hs.159472	ABL2||V-abl Abelson murine leukemia viral oncogene homolog 2 (arg, Abelson-related gene)
IMAGE:360684	In multiple clusters	Hs.498732			Data not found	Hs.591127	Hs.591127		Hs.159492	SACS||Spastic ataxia of Charlevoix-Saguenay (sacsin)
IMAGE:205447	Hs.127829	Hs.133397			Hs.444776	Hs.501898	Hs.501898		Hs.159494	BTK||Bruton agammaglobulinemia tyrosine kinase
IMAGE:132015	Hs.496542	Hs.659404			Hs.715725	Hs.143102	Hs.143102		Hs.159509	SERPINF2||Serpin peptidase inhibitor, clade F (alpha-2 antiplasmin, pigment epithelium derived factor), member 2
IMAGE:486186	Hs.707712	Hs.645227			Data not found	Hs.590945	#N/A		Hs.15951	PRAP1||Proline-rich acidic protein 1
IMAGE:669375	Hs.40499	Hs.80343			Hs.535713	Hs.459284	Hs.459284		Hs.159546	ABCD1||ATP-binding cassette, sub-family D (ALD), member 1
IMAGE:1472735	Hs.534330	Hs.558396			Hs.533573	Hs.474217	Hs.474217		Hs.15961	C9orf23||Chromosome 9 open reading frame 23
IMAGE:127415	Hs.126221	Hs.324207			Hs.492203	Hs.503315	Hs.503315		Hs.159628	SERPINA5||Serpin peptidase inhibitor, clade A (alpha-1 antiproteinase, antitrypsin), member 5
IMAGE:239524	Hs.687668	Hs.653263			Hs.592142	Hs.592304	Hs.592304		Hs.159711	GNG4||Guanine nucleotide binding protein (G protein), gamma 4
IMAGE:357626	Hs.73875	Hs.61265			Hs.131704	Hs.32706	#N/A		Hs.15977	NDUFB9||NADH dehydrogenase (ubiquinone) 1 beta subcomplex, 9, 22kDa
IMAGE:124070	Hs.107387	Hs.50098			Hs.11776	Hs.193516	Hs.193516		Hs.1600	CCT5||Chaperonin containing TCP1, subunit 5 (epsilon)
IMAGE:28422	Hs.521461	Hs.534497			Hs.435074	Hs.644629	#N/A		Hs.16003	RBBP4||Retinoblastoma binding protein 4
IMAGE:245920	Hs.82614	Hs.473847			Hs.339811	Hs.511768	Hs.511768		Hs.16004	C10orf76||Chromosome 10 open reading frame 76
IMAGE:809394	Hs.709545	Hs.519574			Hs.104624	Hs.370267	Hs.370267		Hs.160211	THRAP3||Thyroid hormone receptor associated protein 3
IMAGE:510369	Hs.20879	Hs.658614			Hs.122785	Hs.655020	Hs.655020		Hs.160324	ITSN1||Intersectin 1 (SH3 domain protein)
IMAGE:811764	Hs.67201	Hs.296648			Hs.273330	Hs.3192	Hs.3192		Hs.160373	KIAA1383||KIAA1383
IMAGE:1031791	Hs.507676	Hs.632778			Hs.77500	Hs.591996	Hs.591996		Hs.160411	TSHR||Thyroid stimulating hormone receptor
IMAGE:346257	In multiple clusters	Hs.631866			Data not found	Hs.466693	Hs.466693		Hs.160550	SLC43A2||Solute carrier family 43, member 2
IMAGE:758278	Hs.178111	Hs.658290			Hs.632389	Hs.50861	Hs.50861		Hs.160562	IGF1||Insulin-like growth factor 1 (somatomedin C)
IMAGE:366795	Hs.660500	Hs.29857			Hs.523454	Hs.449627	#N/A		Hs.16064	CNKSR3||CNKSR family member 3
IMAGE:287345	Hs.659701	Hs.655194			Hs.443465	Hs.433540	Hs.433540		Hs.160786	ASS1||Argininosuccinate synthetase 1
IMAGE:588550	Hs.572086	Hs.400095			Hs.279565	Hs.310809	Hs.310809		Hs.160958	CDC37||Cell division cycle 37 homolog (S. cerevisiae)
IMAGE:83210	In multiple clusters	Hs.523463			Hs.632221	Hs.491354	Hs.491354		Hs.161000	ARID4A||AT rich interactive domain 4A (RBP1-like)
IMAGE:664968	Hs.187569	Hs.533657			Hs.517356	Hs.375439	#N/A		Hs.161008	KPNA1||Karyopherin alpha 1 (importin alpha 5)
IMAGE:211206	Hs.122346	Hs.86724			Hs.204044	Hs.62578	Hs.62578		Hs.161181	PRPF18||PRP18 pre-mRNA processing factor 18 homolog (S. cerevisiae)
IMAGE:753675	Hs.658489	Hs.80976			Hs.416049	Hs.5710	#N/A		Hs.161220	N4BP2L1||NEDD4 binding protein 2-like 1
IMAGE:285155	Hs.654631	Hs.595314			Hs.482520	Hs.196129	Hs.196129		Hs.161276	ZBTB5||Zinc finger and BTB domain containing 5
IMAGE:33293	Hs.170944	Hs.652155			Data not found	Hs.486696	Hs.486696		Hs.16130	UBE2O||Ubiquitin-conjugating enzyme E2O
IMAGE:240634	Hs.656694	Hs.592692			Hs.515369	Hs.502745	Hs.502745		Hs.161377	PEX13||Peroxisomal biogenesis factor 13
IMAGE:491692	Hs.17441	Hs.158287			Hs.443490	Hs.139896	Hs.139896		Hs.161429	GSTCD||Glutathione S-transferase, C-terminal domain containing
IMAGE:756509	Hs.57698	Hs.655895			Hs.502770	Hs.591296	#N/A		Hs.16157	C14orf133||Chromosome 14 open reading frame 133
IMAGE:590148	Hs.535804	Hs.404186			Hs.593422	Hs.498248	Hs.498248		Hs.16184	RAD17||RAD17 homolog (S. pombe)
IMAGE:742581	Hs.555954	Hs.411299			Hs.24485	Hs.498292	Hs.498292		Hs.161851	KCNQ2||Potassium voltage-gated channel, KQT-like subfamily, member 2
IMAGE:247103	Hs.449968	Hs.464734			Hs.128548	Hs.368783	Hs.368783		Hs.16187	USE1||Unconventional SNARE in the ER 1 homolog (S. cerevisiae)
IMAGE:134206	Hs.443602	Hs.105326			Data not found	Hs.136557	Hs.136557		Hs.161985	TMPRSS4||Transmembrane protease, serine 4
IMAGE:38763	In multiple clusters	Hs.462379			Data not found	Hs.632787	#N/A		Hs.162032	HBP1||HMG-box transcription factor 1
IMAGE:770997	Hs.487933	Hs.523789			Hs.493791	Hs.381220	Hs.381220		Hs.162121	COPA||Coatomer protein complex, subunit alpha
IMAGE:33874	Hs.503597	Hs.621281			Hs.528222	Hs.62492	#N/A		Hs.162125	GLIS3||GLIS family zinc finger 3
IMAGE:85450	Hs.444959	Hs.463928			Hs.438994	Hs.103142	Hs.103142		Hs.162129	RASGRF2||Ras protein-specific guanine nucleotide-releasing factor 2
IMAGE:296857	In multiple clusters	Hs.496843			Hs.211594	Hs.530261	#N/A		Hs.162143	ERP27||Endoplasmic reticulum protein 27
IMAGE:240430	In multiple clusters	Hs.547601			Hs.632317	Hs.58314	Hs.58314		Hs.162200	PER3||Period homolog 3 (Drosophila)
IMAGE:383752	Hs.369632	Hs.406013			Hs.485557	Hs.112318	Hs.112318		Hs.162233	CHD4||Chromodomain helicase DNA binding protein 4
IMAGE:151125	Hs.282998	Hs.595371			Hs.634522	Hs.112405	Hs.112405		Hs.162241	UCHL3||Ubiquitin carboxyl-terminal esterase L3 (ubiquitin thiolesterase)
IMAGE:294092	Hs.654869	Hs.334868			Hs.248198	Hs.59363	Hs.59363		Hs.16230	TTC22||Tetratricopeptide repeat domain 22
IMAGE:824608	Hs.654697	Hs.417630			Hs.150406	Hs.56145	#N/A		Hs.16232	CNKSR1||Connector enhancer of kinase suppressor of Ras 1
IMAGE:1469234	Hs.74124	Hs.591666			Hs.307720	Hs.488282	Hs.488282		Hs.162458	PIAS1||Protein inhibitor of activated STAT, 1
IMAGE:35725	Hs.21810	Hs.663904			Hs.192649	Hs.59761	Hs.59761		Hs.16258	RAB24||RAB24, member RAS oncogene family
IMAGE:504575	Hs.480116	Hs.128193			Hs.42400	Hs.182625	Hs.182625		Hs.162585	SLC12A2||Solute carrier family 12 (sodium/potassium/chloride transporters), member 2
IMAGE:417976	Hs.282998	Hs.127882			Hs.446350	Hs.591661	#N/A		Hs.162646	PPARG||Peroxisome proliferator-activated receptor gamma
IMAGE:269680	Hs.596739	Hs.707351			Hs.10082	Hs.134958	Hs.134958		Hs.162754	LIM2||Lens intrinsic membrane protein 2, 19kDa
IMAGE:134719	Hs.591868	Hs.352677			Hs.498021	Hs.437779	Hs.437779		Hs.162795	HSD17B2||Hydroxysteroid (17-beta) dehydrogenase 2
IMAGE:120162	Hs.556122	Hs.514802			Hs.471200	Hs.479069	Hs.479069		Hs.162807	TFF1||Trefoil factor 1
IMAGE:51746	Hs.655739	Hs.709483			Hs.178305	Hs.189716	Hs.189716		Hs.162852	HOOK3||Hook homolog 3 (Drosophila)
IMAGE:139656	Hs.595281	Hs.50130			Hs.445534	Hs.144333	Hs.144333		Hs.162868	DPF3||D4, zinc and double PHD fingers, family 3
IMAGE:796606	Hs.528382	Hs.401013			Hs.290873	Hs.356061	Hs.356061		Hs.162877	ARFGAP3||ADP-ribosylation factor GTPase activating protein 3
IMAGE:79898	Hs.197320	Hs.602903			Hs.498732	Hs.388245	Hs.388245		Hs.16291	AMICA1||Adhesion molecule, interacts with CXADR antigen 1
IMAGE:246522	Hs.205816	Hs.719256			Hs.594537	Hs.136901	Hs.136901		Hs.162963	ANTXR2||Anthrax toxin receptor 2
IMAGE:971199	Hs.410969	Hs.657779			Hs.465498	Hs.511983	Hs.511983		Hs.162989	SLC30A4||Solute carrier family 30 (zinc transporter), member 4
IMAGE:259114	Hs.524161	Hs.597750			Hs.158341	Hs.63348	#N/A		Hs.162996	DYM||Dymeclin
IMAGE:213484	Hs.611075	Hs.150458			Data not found	Hs.513266	Hs.513266		Hs.163173	IFIH1||Interferon induced with helicase C domain 1
IMAGE:243410	Hs.243987	Hs.498397			Data not found	Hs.239891	#N/A		Hs.163424	NSUN4||NOL1/NOP2/Sun domain family, member 4
IMAGE:795723	Hs.407277	Hs.483635			Data not found	Hs.461722	Hs.461722		Hs.163484	FOXA1||Forkhead box A1
IMAGE:328689	Hs.380705	Hs.656966			Data not found	Hs.179986	Hs.179986		Hs.16355	MYH10||Myosin, heavy chain 10, non-muscle
IMAGE:377296	Hs.16529	Hs.567612			Data not found	Hs.58414	Hs.58414		Hs.16362	P2RY6||Pyrimidinergic receptor P2Y, G-protein coupled, 6
IMAGE:490536	Hs.660915	Hs.715656			Hs.14611	Hs.506357	Hs.506357		Hs.163645	MOCS2||Molybdenum cofactor synthesis 2
IMAGE:62232	Hs.373763	Hs.406708			Data not found	Hs.599039	#N/A		Hs.163776	UBE2J1||Ubiquitin-conjugating enzyme E2, J1 (UBC6 homolog, yeast)
IMAGE:471748	Hs.594351	Hs.524224			Hs.275464	Hs.714418	#N/A		Hs.163867	CD14||CD14 molecule
IMAGE:1570493	In multiple clusters	Hs.19383			Hs.57813	Hs.583545	#N/A		Hs.163893	PICALM||Phosphatidylinositol binding clathrin assembly protein
IMAGE:757147	Hs.719116	Hs.509637			Hs.277517	Hs.133352	Hs.133352		Hs.163924	NR3C2||Nuclear receptor subfamily 3, group C, member 2
IMAGE:365515	Hs.567268	Hs.666240			Data not found	Hs.632050	Hs.632050		Hs.164021	CXCL6||Chemokine (C-X-C motif) ligand 6 (granulocyte chemotactic protein 2)
IMAGE:755526	Hs.122575	Hs.459858			Data not found	Hs.439480	Hs.439480		Hs.164060	GRB10||Growth factor receptor-bound protein 10
IMAGE:271855	Hs.46850	Hs.75514			Data not found	Hs.130031	Hs.130031		Hs.164070	THEM4||Thioesterase superfamily member 4
IMAGE:72447	Hs.655435	Hs.279696			Hs.281898	Hs.567387	Hs.567387		Hs.164144	EIF5A2||Eukaryotic translation initiation factor 5A2
IMAGE:970613	Hs.81848	Hs.613554			Hs.162989	Hs.570855	Hs.570855		Hs.164226	THBS1||Thrombospondin 1
IMAGE:198607	Hs.591600	Hs.596780			Hs.710507	Hs.591497	#N/A		Hs.164267	DYRK3||Dual-specificity tyrosine-(Y)-phosphorylation regulated kinase 3
IMAGE:809848	Hs.255596	Hs.479766			Data not found	Hs.658439	Hs.658439		Hs.164384	PKP2||Plakophilin 2
IMAGE:141972	Hs.504237	Hs.173030			Hs.189772	Hs.112667	Hs.112667		Hs.16441	ADAMTS7||ADAM metallopeptidase with thrombospondin type 1 motif, 7
IMAGE:292364	Hs.302287	Hs.716498			Data not found	Hs.348921	Hs.348921		Hs.164410	C16orf7||Chromosome 16 open reading frame 7
IMAGE:197856	Hs.658405	Hs.421247			Hs.134296	Hs.515048	Hs.515048		Hs.164453	HECW1||HECT, C2 and WW domain containing E3 ubiquitin protein ligase 1
IMAGE:381036	Hs.589848	Hs.688050			Hs.584747	Hs.17466	Hs.17466		Hs.164578	CADM2||Cell adhesion molecule 2
IMAGE:203568	Data not found	Hs.202453			Hs.421509	Hs.272409	#N/A		Hs.164589	LYG1||Lysozyme G-like 1
IMAGE:140044	Hs.444213	Hs.517419			Hs.169047	Hs.435815	Hs.435815		Hs.164595	CDRT4||CMT1A duplicated region transcript 4
IMAGE:454333	Hs.134035	Hs.714332			Hs.415299	Hs.98397	Hs.98397		Hs.164661	TGM7||Transglutaminase 7
IMAGE:285581	Hs.659653	Hs.657737			Hs.119316	Hs.279877	#N/A		Hs.164682	PEX1||Peroxisomal biogenesis factor 1
IMAGE:179556	Hs.120725	Hs.101840			Hs.14511	Hs.104019	Hs.104019		Hs.164705	C11orf63||Chromosome 11 open reading frame 63
IMAGE:809788	Hs.491336	Hs.632314			Hs.571886	Hs.202354	Hs.202354		Hs.164797	TREML2||Triggering receptor expressed on myeloid cells-like 2
IMAGE:125148	Hs.194121	Hs.659465			Data not found	Hs.716466	Hs.716466		Hs.164799	CCDC54||Coiled-coil domain containing 54
IMAGE:244652	Hs.436687	Hs.487458			Hs.435938	Hs.529059	Hs.529059		Hs.164960	BARX1||BARX homeobox 1
IMAGE:1049291	Hs.524431	Hs.443258			Hs.184194	Hs.522449	Hs.522449		Hs.1650	SLC26A3||Solute carrier family 26, member 3
IMAGE:137236	Hs.508010	Hs.632791			Hs.614734	Hs.134012	Hs.134012		Hs.16529	TSPAN12||Tetraspanin 12
IMAGE:289818	Hs.293970	Hs.567431			Hs.719361	Hs.5443	Hs.5443		Hs.165296	KLK13||Kallikrein-related peptidase 13
IMAGE:232933	Hs.443161	Hs.715837			Hs.486470	Hs.93764	Hs.93764		Hs.165465	NAT12||N-acetyltransferase 12 (GCN5-related, putative)
IMAGE:29258	Hs.387982	Hs.18676			Hs.655285	Hs.501252	Hs.501252		Hs.165559	SLC22A14||Solute carrier family 22, member 14
IMAGE:811761	In multiple clusters	Hs.446352			Hs.593382	Hs.163173	Hs.163173		Hs.165575	FBXO4||F-box protein 4
IMAGE:730406	In multiple clusters	Hs.98041			Hs.532316	Hs.11729	#N/A		Hs.165607	C11orf82||Chromosome 11 open reading frame 82
IMAGE:731290	Hs.662446	Hs.189920			Hs.498160	Hs.131342	Hs.131342		Hs.165619	MUPCDH||Mucin-like protocadherin
IMAGE:304841	Hs.659951	Hs.368206			Hs.111227	Hs.670146	#N/A		Hs.165636	DIRAS2||DIRAS family, GTP-binding RAS-like 2
IMAGE:588531	Hs.661003	Hs.628886			Hs.12956	Hs.123534	#N/A		Hs.165859	ANTXR1||Anthrax toxin receptor 1
IMAGE:268237	Hs.618397	Hs.662370			Hs.525600	Hs.283014	#N/A		Hs.165950	FGFR4||Fibroblast growth factor receptor 4
IMAGE:127983	Hs.291000	Hs.369488			Data not found	Hs.2764	Hs.2764		Hs.166011	CTNND1||Catenin (cadherin-associated protein), delta 1
IMAGE:297439	Hs.468048	Hs.413359			Data not found	Hs.558396	Hs.558396		Hs.166017	MITF||Microphthalmia-associated transcription factor
IMAGE:211780	Hs.69293	Hs.24135			Hs.106511	Hs.439440	Hs.439440		Hs.16606	CUTC||CutC copper transporter homolog (E. coli)
IMAGE:813577	Data not found	Hs.408236			Hs.412587	Hs.486292	Hs.486292		Hs.166068	USP37||Ubiquitin specific peptidase 37
IMAGE:129024	Hs.491143	Hs.497873			Hs.213467	Hs.6076	Hs.6076		Hs.166091	LIG4||Ligase IV, DNA, ATP-dependent
IMAGE:71622	Hs.478199	Hs.567522			Hs.23735	Hs.118631	Hs.118631		Hs.166120	IRF7||Interferon regulatory factor 7
IMAGE:730288	In multiple clusters	Hs.586219			Hs.439815	Hs.8944	Hs.8944		Hs.166204	PHF1||PHD finger protein 1
IMAGE:1872763	Data not found	Hs.323833			Hs.8526	Hs.718440	Hs.718440		Hs.166206	CUBN||Cubilin (intrinsic factor-cobalamin receptor)
IMAGE:52974	Hs.525196	Hs.518244			Hs.524308	Hs.507798	Hs.507798		Hs.166486	CLCN5||Chloride channel 5
IMAGE:21899	Hs.285197	Hs.339278			Hs.118555	Hs.201671	Hs.201671		Hs.166539	ITGB3BP||Integrin beta 3 binding protein (beta3-endonexin)
IMAGE:611239	Hs.270525	Hs.487561			Hs.58367	Hs.632373	Hs.632373		Hs.166551	FAM114A2||Family with sequence similarity 114, member A2
IMAGE:795739	Hs.301960	Hs.9613			Hs.715491	Hs.227656	Hs.227656		Hs.166556	CD37||CD37 molecule
IMAGE:124578	Hs.507355	Hs.280695			Hs.584845	Hs.478368	Hs.478368		Hs.166924	SEC13||SEC13 homolog (S. cerevisiae)
IMAGE:201172	Data not found	Hs.656776			Hs.62185	Hs.656274	Hs.656274		Hs.16695	UBA7||Ubiquitin-like modifier activating enzyme 7
IMAGE:1056214	Hs.413133	Hs.202521			Hs.26312	Hs.16232	Hs.16232		Hs.167017	GABBR1||Gamma-aminobutyric acid (GABA) B receptor, 1
IMAGE:731236	Hs.18925	Hs.595403			Hs.571246	Hs.655329	Hs.655329		Hs.167046	ADORA2B||Adenosine A2b receptor
IMAGE:278759	Data not found	Hs.444391			Hs.38114	Hs.716649	#N/A		Hs.167115	ENDOD1||Endonuclease domain containing 1
IMAGE:788764	Hs.57690	Hs.73454			Data not found	Hs.492974	Hs.492974		Hs.167165	TCTN2||Tectonic family member 2
IMAGE:135716	Hs.585206	Hs.505004			Hs.143212	Hs.558428	#N/A		Hs.167317	SNAP25||Synaptosomal-associated protein, 25kDa
IMAGE:223304	Hs.471991	Hs.3210			Hs.495984	Hs.600883	#N/A		Hs.167368	CTNNA2||Catenin (cadherin-associated protein), alpha 2
IMAGE:824552	Hs.522805	Hs.660823			Hs.113265	Hs.424932	#N/A		Hs.167451	KIAA0999||KIAA0999 protein
IMAGE:42659	Hs.481898	Hs.436317			Hs.370666	Hs.439060	Hs.439060		Hs.167535	SRP54||Signal recognition particle 54kDa
IMAGE:594176	Hs.72804	Hs.128071			Hs.657413	Hs.158317	#N/A		Hs.16757	GKN2||Gastrokine 2
IMAGE:856796	Hs.76244	Hs.592751			Hs.308	Hs.1372	#N/A		Hs.167584	SLC2A2||Solute carrier family 2 (facilitated glucose transporter), member 2
IMAGE:782259	Hs.575032	Hs.660572			Hs.374023	Hs.159410	Hs.159410		Hs.167641	GPR108||G protein-coupled receptor 108
IMAGE:258969	Hs.472492	Hs.585209			Hs.569017	Hs.9029	Hs.9029		Hs.167679	SH3BP2||SH3-domain binding protein 2
IMAGE:206949	Data not found	Hs.492314			Data not found	Hs.24178	Hs.24178		Hs.167700	SMAD5||SMAD family member 5
IMAGE:795529	Hs.518417	Hs.444247			Hs.503134	Hs.715862	Hs.715862		Hs.167741	BTN3A3||Butyrophilin, subfamily 3, member A3
IMAGE:135941	Hs.24640	Hs.591463			Data not found	Hs.202677	Hs.202677		Hs.167805	EPC1||Enhancer of polycomb homolog 1 (Drosophila)
IMAGE:293990	Data not found	Hs.149360			Hs.432395	Hs.651587	Hs.651587		Hs.168073	TRPC4AP||Transient receptor potential cation channel, subfamily C, member 4 associated protein
IMAGE:240945	Hs.332119	Hs.660125			Hs.655405	Hs.532345	Hs.532345		Hs.168241	ATG2B||ATG2 autophagy related 2 homolog B (S. cerevisiae)
IMAGE:825271	Hs.412462	Hs.467084			Hs.30570	Hs.294603	Hs.294603		Hs.168762	ULK2||Unc-51-like kinase 2 (C. elegans)
IMAGE:175140	Data not found	Hs.515371			Hs.506216	Hs.716697	#N/A		Hs.168950	GDAP1||Ganglioside-induced differentiation-associated protein 1
IMAGE:878112	Hs.516090	Hs.276878			Hs.172445	Hs.653700	Hs.653700		Hs.1690	FGFBP1||Fibroblast growth factor binding protein 1
IMAGE:726580	Hs.410889	Hs.147989			Hs.657984	Hs.433750	Hs.433750		Hs.169047	NCAN||Neurocan
IMAGE:282446	Hs.348979	Hs.656643			Hs.441145	Hs.41565	#N/A		Hs.169182	KIF21B||Kinesin family member 21B
IMAGE:376947	In multiple clusters	Hs.302634			Hs.479756	Hs.376206	Hs.376206		Hs.169191	CCL23||Chemokine (C-C motif) ligand 23
IMAGE:245324	Hs.115467	Hs.656217			Hs.65756	Hs.154078	Hs.154078		Hs.169222	ACRV1||Acrosomal vesicle protein 1
IMAGE:795721	Hs.562335	Hs.658406			Hs.521535	Hs.473058	#N/A		Hs.169330	TAGLN3||Transgelin 3
IMAGE:197913	In multiple clusters	Hs.190783			Hs.409137	Hs.368610	Hs.368610		Hs.169333	TIGD6||Tigger transposable element derived 6
IMAGE:245742	Hs.656025	Hs.416735			Hs.472861	Hs.444329	Hs.444329		Hs.169358	TMX4||Thioredoxin-related transmembrane protein 4
IMAGE:823661	Hs.36859	Hs.502458			Hs.442180	Hs.29679	Hs.29679		Hs.169378	MPDZ||Multiple PDZ domain protein
IMAGE:26811	Hs.567359	Hs.657846			Hs.43812	Hs.172613	Hs.172613		Hs.169474	EIF2B4||Eukaryotic translation initiation factor 2B, subunit 4 delta, 67kDa
IMAGE:52933	Hs.719277	Hs.460857			Hs.647093	Hs.248202	#N/A		Hs.169615	C8orf33||Chromosome 8 open reading frame 33
IMAGE:34778	Hs.73793	Hs.391327			Hs.530940	Hs.115830	Hs.115830		Hs.169797	BOLL||Bol, boule-like (Drosophila)
IMAGE:738912	Hs.656413	Hs.335551			Hs.21611	Hs.462270	#N/A		Hs.169824	KLRB1||Killer cell lectin-like receptor subfamily B, member 1
IMAGE:1031422	Data not found	Hs.405628			Hs.78061	Hs.631582	Hs.631582		Hs.169840	TTK||TTK protein kinase
IMAGE:76049	Hs.179522	Hs.14747			Hs.369068	Hs.5394	#N/A		Hs.169875	THBS3||Thrombospondin 3
IMAGE:510318	Hs.86859	Hs.633129			Hs.122186	Hs.296776	Hs.296776		Hs.169900	PABPC4||Poly(A) binding protein, cytoplasmic 4 (inducible form)
IMAGE:345897	Hs.594180	Hs.369615			Hs.421576	Hs.128067	Hs.128067		Hs.169948	KCNA3||Potassium voltage-gated channel, shaker-related subfamily, member 3
IMAGE:345525	In multiple clusters	Hs.374990			Hs.129719	Hs.434951	Hs.434951		Hs.169982	C10orf57||Chromosome 10 open reading frame 57
IMAGE:376494	Hs.62031	Hs.466766			Hs.715611	Hs.527078	Hs.527078		Hs.170009	TGFA||Transforming growth factor, alpha
IMAGE:277634	Hs.46941	Hs.485155			Hs.129715	Hs.567438	Hs.567438		Hs.170019	RUNX3||Runt-related transcription factor 3
IMAGE:22541	Hs.13285	Hs.709765			Hs.194208	Hs.715672	Hs.715672		Hs.1701	ELAVL3||ELAV (embryonic lethal, abnormal vision, Drosophila)-like 3 (Hu antigen C)
IMAGE:209683	Hs.521456	Hs.655520			Hs.660431	Hs.476217	Hs.476217		Hs.170131	NFIC||Nuclear factor I/C (CCAAT-binding transcription factor)
IMAGE:504785	Hs.182625	Hs.500197			Hs.300076	Hs.187866	Hs.187866		Hs.170310	CECR1||Cat eye syndrome chromosome region, candidate 1
IMAGE:221773	Hs.673966	Hs.660998			Hs.528572	Hs.82071	Hs.82071		Hs.170422	MCF2L||MCF.2 cell line derived transforming sequence-like
IMAGE:588829	Hs.315137	Hs.44098			Data not found	Hs.157031	Hs.157031		Hs.170473	PLEK2||Pleckstrin 2
IMAGE:898300	Hs.531418	Hs.359393			Data not found	Hs.591657	#N/A		Hs.170479	PLA2G6||Phospholipase A2, group VI (cytosolic, calcium-independent)
IMAGE:809391	Hs.540780	Hs.505653			Hs.216623	Hs.255973	#N/A		Hs.170499	XPNPEP2||X-prolyl aminopeptidase (aminopeptidase P) 2, membrane-bound
IMAGE:447568	Hs.532632	Hs.462348			Hs.655680	Hs.233363	#N/A		Hs.170563	TSPAN8||Tetraspanin 8
IMAGE:271441	Hs.220971	Hs.275736			Hs.569700	Hs.40098	Hs.40098		Hs.1706	IRF9||Interferon regulatory factor 9
IMAGE:134682	Hs.656815	Hs.380277			Hs.428147	Hs.591589	Hs.591589		Hs.170622	EFEMP2||EGF-containing fibulin-like extracellular matrix protein 2
IMAGE:376476	Hs.584845	Hs.213724			Hs.716403	Hs.632346	#N/A		Hs.170673	SDR16C5||Short chain dehydrogenase/reductase family 16C, member 5
IMAGE:199241	Hs.186544	Hs.520851			Hs.530009	Hs.719388	Hs.719388		Hs.1707	CARTPT||CART prepropeptide
IMAGE:563621	Hs.523930	Hs.14945			Data not found	Hs.145605	Hs.145605		Hs.170737	UBA5||Ubiquitin-like modifier activating enzyme 5
IMAGE:753321	Hs.660246	Hs.137674			Hs.502730	Hs.656902	Hs.656902		Hs.170839	PLN||Phospholamban
IMAGE:469981	Hs.169378	Hs.654604			Hs.321231	Hs.439650	Hs.439650		Hs.170849	CCDC122||Coiled-coil domain containing 122
IMAGE:295454	Data not found	Hs.185807			Hs.591063	Hs.711142	#N/A		Hs.170904	GRTP1||Growth hormone regulated TBC protein 1
IMAGE:1486260	Hs.464572	Hs.658259			Hs.661266	Hs.711141	#N/A		Hs.170944	CYTH4||Cytohesin 4
IMAGE:501934	Hs.79081	Hs.563623			Hs.190622	Hs.699445	#N/A		Hs.170986	GALNT3||UDP-N-acetyl-alpha-D-galactosamine:polypeptide N-acetylgalactosaminyltransferase 3 (GalNAc-T3)
IMAGE:743574	Data not found	Hs.44235			Hs.85862	Hs.689619	Hs.689619		Hs.170999	LBA1||Lupus brain antigen 1
IMAGE:781027	Hs.662641	Hs.481927			Hs.592591	Hs.162877	Hs.162877		Hs.171001	HS6ST3||Heparan sulfate 6-O-sulfotransferase 3
IMAGE:364896	Data not found	Hs.152774			Hs.167496	Hs.532853	Hs.532853		Hs.171011	ARHGAP15||Rho GTPase activating protein 15
IMAGE:246041	Hs.311072	Hs.658850			Hs.591156	Hs.446017	Hs.446017		Hs.171054	CDH6||Cadherin 6, type 2, K-cadherin (fetal kidney)
IMAGE:49260	Hs.632851	Hs.37558			Hs.336916	Hs.534169	Hs.534169		Hs.171057	IGSF3||Immunoglobulin superfamily, member 3
IMAGE:363144	Hs.33102	Hs.594886			Hs.272367	Hs.272168	Hs.272168		Hs.171061	NPAT||Nuclear protein, ataxia-telangiectasia locus
IMAGE:665013	Hs.655572	Hs.604479			Hs.558477	Hs.718513	Hs.718513		Hs.17109	ITM2A||Integral membrane protein 2A
IMAGE:211216	Hs.37860	Hs.515376			Hs.102267	Hs.158237	Hs.158237		Hs.171130	SPATA17||Spermatogenesis associated 17
IMAGE:366893	Hs.371282	Hs.490510			Data not found	Hs.201939	Hs.201939		Hs.171142	ASPA||Aspartoacylase (Canavan disease)
IMAGE:767425	Hs.632062	Hs.658742			Hs.194659	Hs.189507	#N/A		Hs.17118	C1orf149||Chromosome 1 open reading frame 149
IMAGE:505579	Hs.462392	Hs.656950			Hs.112499	Hs.9857	#N/A		Hs.171182	CD86||CD86 molecule
IMAGE:513077	In multiple clusters	Hs.701991			Hs.568006	Hs.369265	Hs.369265		Hs.171280	HSD17B10||Hydroxysteroid (17-beta) dehydrogenase 10
IMAGE:1602235	Hs.129196	Hs.15476			Data not found	Hs.218366	Hs.218366		Hs.171311	ITGA8||Integrin, alpha 8
IMAGE:740672	Hs.14839	Hs.77578			Hs.18676	Hs.95231	Hs.95231		Hs.171342	CRNKL1||Crooked neck pre-mRNA splicing factor-like 1 (Drosophila)
IMAGE:609950	Data not found	Hs.205627			Hs.500375	Hs.651869	#N/A		Hs.171458	ENOX2||Ecto-NOX disulfide-thiol exchanger 2
IMAGE:290436	Hs.564448	Hs.646439			Hs.131555	Hs.405153	Hs.405153		Hs.171596	EPHA2||EPH receptor A2
IMAGE:46195	In multiple clusters	Hs.543144			Hs.144496	Hs.531619	Hs.531619		Hs.171626	SKP1||S-phase kinase-associated protein 1
IMAGE:309233	Hs.396178	Hs.564345			Hs.105407	Hs.521924	Hs.521924		Hs.171695	DUSP1||Dual specificity phosphatase 1
IMAGE:509457	Hs.505231	Hs.124366			Hs.666366	Hs.108002	Hs.108002		Hs.17170	GPR4||G protein-coupled receptor 4
IMAGE:796152	Hs.434914	Hs.470277			Hs.6980	Hs.655941	Hs.655941		Hs.171844	PVR||Poliovirus receptor
IMAGE:345342	Hs.406696	Hs.463466			Hs.129910	Hs.484324	Hs.484324		Hs.171939	APBA1||Amyloid beta (A4) precursor protein-binding, family A, member 1
IMAGE:134976	Data not found	Hs.439145			Hs.235116	Hs.241383	#N/A		Hs.171971	EDAR||Ectodysplasin A receptor
IMAGE:51950	Hs.76152	Hs.150107			Hs.248159	Hs.279815	Hs.279815		Hs.171995	KLK3||Kallikrein-related peptidase 3
IMAGE:1699269	Hs.561725	Hs.59804			Hs.13640	Hs.507805	Hs.507805		Hs.17200	STAM2||Signal transducing adaptor molecule (SH3 domain and ITAM motif) 2
IMAGE:1534685	Hs.126660	Hs.719101			Hs.388226	Hs.655532	Hs.655532		Hs.172052	PLK4||Polo-like kinase 4 (Drosophila)
IMAGE:234623	Hs.19699	Hs.463035			Hs.151624	Hs.435291	Hs.435291		Hs.172445	PPFIBP1||PTPRF interacting protein, binding protein 1 (liprin beta 1)
IMAGE:262023	Hs.472838	Hs.519220			Hs.525324	Hs.700696	#N/A		Hs.17253	IP6K3||Inositol hexakisphosphate kinase 3
IMAGE:810036	Hs.595378	Hs.127344			Hs.155040	Hs.506558	Hs.506558		Hs.17255	SFRS15||Splicing factor, arginine/serine-rich 15
IMAGE:360674	Hs.624286	Hs.512670			Hs.400556	Hs.515255	Hs.515255		Hs.172550	PTBP1||Polypyrimidine tract binding protein 1
IMAGE:503889	Hs.464912	Hs.714993			Hs.137568	Hs.35086	Hs.35086		Hs.172587	RAD51L1||RAD51-like 1 (S. cerevisiae)
IMAGE:240702	Hs.631590	Hs.597135			Hs.603093	Hs.486589	#N/A		Hs.172602	ZNF589||Zinc finger protein 589
IMAGE:209468	Data not found	Hs.537537			Hs.584854	Hs.466907	#N/A		Hs.172613	SLC12A7||Solute carrier family 12 (potassium/chloride transporters), member 7
IMAGE:293471	In multiple clusters	Hs.709762			Data not found	Hs.240395	Hs.240395		Hs.172631	ITGAM||Integrin, alpha M (complement component 3 receptor 3 subunit)
IMAGE:138507	Hs.619567	Hs.113157			Hs.388347	Hs.157872	#N/A		Hs.172685	XPO7||Exportin 7
IMAGE:245320	Hs.325838	Hs.700609			Hs.591054	Hs.282678	Hs.282678		Hs.172753	DIRAS1||DIRAS family, GTP-binding RAS-like 1
IMAGE:686552	Hs.520207	Hs.597215			Hs.511251	Hs.160211	Hs.160211		Hs.172755	BRP44L||Brain protein 44-like
IMAGE:774446	Hs.441047	Hs.444668			Hs.224152	Hs.163645	Hs.163645		Hs.172772	TCEB2||Transcription elongation factor B (SIII), polypeptide 2 (18kDa, elongin B)
IMAGE:280252	Hs.516173	Hs.535386			Hs.12107	Hs.546268	Hs.546268		Hs.172791	UXT||Ubiquitously-expressed transcript
IMAGE:31448	Hs.21945	Hs.534339			Hs.147062	Hs.250443	#N/A		Hs.172847	DNAJC4||DnaJ (Hsp40) homolog, subfamily C, member 4
IMAGE:266366	Hs.656600	Hs.657585			Hs.656694	Hs.655332	Hs.655332		Hs.172865	CSTF1||Cleavage stimulation factor, 3' pre-RNA, subunit 1, 50kDa
IMAGE:341774	In multiple clusters	Hs.470654			Hs.166188	Hs.716884	#N/A		Hs.172928	COL1A1||Collagen, type I, alpha 1
IMAGE:121736	Hs.676455	Hs.436061			Hs.653654	Hs.465102	Hs.465102		Hs.172979	ZNF177||Zinc finger protein 177
IMAGE:294040	Hs.177275	Hs.654432			Hs.98303	Hs.35758	#N/A		Hs.173001	ZNF644||Zinc finger protein 644
IMAGE:242578	Hs.524399	Hs.129673			Hs.436893	Hs.431009	Hs.431009		Hs.173030	GNB4||Guanine nucleotide binding protein (G protein), beta polypeptide 4
IMAGE:897982	Hs.535464	Hs.112242			Hs.655909	Hs.121025	Hs.121025		Hs.173088	FAM109A||Family with sequence similarity 109, member A
IMAGE:144932	Hs.433201	Hs.599736			Hs.532790	Hs.99231	#N/A		Hs.173092	SLC24A1||Solute carrier family 24 (sodium/potassium/calcium exchanger), member 1
IMAGE:1055144	Hs.25362	Hs.513200			Hs.546282	Hs.113287	Hs.113287		Hs.173094	TSPYL5||TSPY-like 5
IMAGE:256260	Hs.115474	Hs.594555			Hs.117780	Hs.666367	Hs.666367		Hs.173135	DYRK2||Dual-specificity tyrosine-(Y)-phosphorylation regulated kinase 2
IMAGE:753917	Hs.654824	Hs.165575			Hs.526879	Hs.365207	Hs.365207		Hs.173162	COX4NB||COX4 neighbor
IMAGE:510272	Hs.445890	Hs.498543			Data not found	Hs.335003	Hs.335003		Hs.173202	NKIRAS1||NFKB inhibitor interacting Ras-like 1
IMAGE:327495	Hs.381214	Hs.515092			Hs.43233	Hs.316890	Hs.316890		Hs.173203	B3GNT2||UDP-GlcNAc:betaGal beta-1,3-N-acetylglucosaminyltransferase 2
IMAGE:795284	Hs.371235	Hs.351558			Data not found	Hs.583855	Hs.583855		Hs.173311	RPUSD2||RNA pseudouridylate synthase domain containing 2
IMAGE:610374	Hs.512973	Hs.169358			Hs.129706	Hs.15827	Hs.15827		Hs.173337	C6orf218||Chromosome 6 open reading frame 218
IMAGE:290180	Hs.542001	Hs.644326			Hs.145575	Hs.654972	Hs.654972		Hs.173438	FAIM||Fas apoptotic inhibitory molecule
IMAGE:840306	In multiple clusters	Hs.521973			Hs.65734	Hs.656870	Hs.656870		Hs.173464	FKBP8||FK506 binding protein 8, 38kDa
IMAGE:430068	Hs.577403	Hs.592775			Hs.591171	Hs.439645	#N/A		Hs.1735	INHBB||Inhibin, beta B
IMAGE:590338	Hs.108957	Hs.296949			Hs.647421	Hs.36958	Hs.36958		Hs.173611	NDUFS2||NADH dehydrogenase (ubiquinone) Fe-S protein 2, 49kDa (NADH-coenzyme Q reductase)
IMAGE:665542	Data not found	Hs.632531			Hs.30792	Hs.242183	#N/A		Hs.173656	RAB11FIP2||RAB11 family interacting protein 2 (class I)
IMAGE:416614	Data not found	Hs.502315			Hs.198269	Hs.124490	Hs.124490		Hs.173724	CKB||Creatine kinase, brain
IMAGE:32889	Hs.475125	Hs.306307			Hs.15977	Hs.196927	#N/A		Hs.173840	ESAM||Endothelial cell adhesion molecule
IMAGE:361171	Hs.397010	Hs.532634			Hs.304613	Hs.409794	Hs.409794		Hs.173859	FZD7||Frizzled homolog 7 (Drosophila)
IMAGE:40773	Hs.584760	Hs.440320			Hs.279906	Hs.502823	Hs.502823		Hs.173878	NIPSNAP1||Nipsnap homolog 1 (C. elegans)
IMAGE:853938	Hs.5120	Hs.274407			Hs.616526	Hs.98849	Hs.98849		Hs.173939	PIKFYVE||Phosphoinositide kinase, FYVE finger containing
IMAGE:210820	In multiple clusters	Hs.497822			Hs.570078	Hs.59757	Hs.59757		Hs.173946	MTPAP||Mitochondrial poly(A) polymerase
IMAGE:267808	In multiple clusters	Hs.40183			Hs.47061	Hs.248197	#N/A		Hs.173984	TBX1||T-box 1
IMAGE:782193	Hs.78960	Hs.682966			Data not found	Hs.410228	Hs.410228		Hs.174030	ADAM28||ADAM metallopeptidase domain 28
IMAGE:321271	Hs.102336	Hs.57988			Hs.500775	Hs.208414	Hs.208414		Hs.174103	ITGAL||Integrin, alpha L (antigen CD11A (p180), lymphocyte function-associated antigen 1; alpha polypeptide)
IMAGE:248009	Hs.506062	Hs.286221			Hs.469649	Hs.504620	Hs.504620		Hs.174134	CCDC44||Coiled-coil domain containing 44
IMAGE:135713	Hs.260074	Hs.144941			Hs.608750	Hs.24601	Hs.24601		Hs.174193	ZNF335||Zinc finger protein 335
IMAGE:292966	Hs.597178	Hs.487046			Hs.153357	Hs.14791	Hs.14791		Hs.174249	CDX2||Caudal type homeobox 2
IMAGE:363916	Hs.448979	Hs.143408			Hs.128959	Hs.199814	Hs.199814		Hs.174273	ACVR2B||Activin A receptor, type IIB
IMAGE:136324	In multiple clusters	Hs.601545			Hs.508343	Hs.504352	Hs.504352		Hs.17441	COL4A1||Collagen, type IV, alpha 1
IMAGE:195845	Hs.230601	Hs.503546			Hs.84549	Hs.438830	Hs.438830		Hs.17466	RARRES3||Retinoic acid receptor responder (tazarotene induced) 3
IMAGE:768394	Hs.546034	Hs.655396			Hs.159297	Hs.18788	Hs.18788		Hs.175043	CNNM4||Cyclin M4
IMAGE:796531	Hs.527295	Hs.405662			Hs.520967	Hs.567422	#N/A		Hs.17518	RSAD2||Radical S-adenosyl methionine domain containing 2
IMAGE:247609	Data not found	Hs.513578			Hs.418533	Hs.667720	Hs.667720		Hs.175218	KCNK7||Potassium channel, subfamily K, member 7
IMAGE:564962	Hs.522868	Hs.529303			Hs.590893	Hs.674915	#N/A		Hs.175322	USP13||Ubiquitin specific peptidase 13 (isopeptidase T-3)
IMAGE:322128	Hs.597575	Hs.21550			Hs.558364	Hs.40499	Hs.40499		Hs.175343	PIK3C2A||Phosphoinositide-3-kinase, class 2, alpha polypeptide
IMAGE:416611	Hs.444767	Hs.509780			Data not found	Hs.143261	Hs.143261		Hs.175414	TEX2||Testis expressed 2
IMAGE:205715	Hs.50382	Hs.252967			Hs.555934	Hs.654634	Hs.654634		Hs.175437	EPB41||Erythrocyte membrane protein band 4.1 (elliptocytosis 1, RH-linked)
IMAGE:240199	Hs.437195	Hs.716375			Hs.591241	Hs.632629	#N/A		Hs.175534	ELP4||Elongation protein 4 homolog (S. cerevisiae)
IMAGE:49710	Hs.494419	Hs.482573			Hs.473927	Hs.278901	Hs.278901		Hs.17558	TMEM139||Transmembrane protein 139
IMAGE:37539	Hs.7004	Hs.709854			Hs.443976	Hs.592081	Hs.592081		Hs.175613	CLSPN||Claspin homolog (Xenopus laevis)
IMAGE:155434	Hs.333786	Hs.600653			Hs.491695	Hs.14945	Hs.14945		Hs.17569	CHST11||Carbohydrate (chondroitin 4) sulfotransferase 11
IMAGE:809696	Hs.151218	Hs.162646			Hs.243994	Hs.108106	Hs.108106		Hs.175783	SLC39A2||Solute carrier family 39 (zinc transporter), member 2
IMAGE:756272	Hs.573153	Hs.660380			Hs.439643	Hs.520506	Hs.520506		Hs.175905	AUH||AU RNA binding protein/enoyl-Coenzyme A hydratase
IMAGE:565025	Hs.21398	Hs.463105			Hs.279245	Hs.651925	Hs.651925		Hs.175934	GABRA1||Gamma-aminobutyric acid (GABA) A receptor, alpha 1
IMAGE:731084	Hs.126866	Hs.523131			Hs.431792	Hs.99430	Hs.99430		Hs.175955	YTHDC1||YTH domain containing 1
IMAGE:301692	Hs.659902	Hs.128317			Hs.604542	Hs.98586	Hs.98586		Hs.176013	C20orf26||Chromosome 20 open reading frame 26
IMAGE:501932	Hs.659565	Hs.666309			Hs.444558	Hs.604950	#N/A		Hs.17614	ABCB10||ATP-binding cassette, sub-family B (MDR/TAP), member 10
IMAGE:254562	Hs.435719	Hs.594723			Hs.492208	Hs.171971	Hs.171971		Hs.176588	CYP4Z1||Cytochrome P450, family 4, subfamily Z, polypeptide 1
IMAGE:771165	In multiple clusters	Hs.351133			Hs.660607	Hs.20879	Hs.20879		Hs.176615	COLEC10||Collectin sub-family member 10 (C-type lectin)
IMAGE:489549	Hs.69293	Hs.514474			Hs.78524	Hs.436393	Hs.436393		Hs.176626	HEMGN||Hemogen
IMAGE:76169	Hs.162963	Hs.592313			Hs.459642	Hs.23918	Hs.23918		Hs.176977	OLIG2||Oligodendrocyte lineage transcription factor 2
IMAGE:135118	Hs.524134	Hs.533355			Hs.590939	Hs.272404	#N/A		Hs.1770	LIG1||Ligase I, DNA, ATP-dependent
IMAGE:1559481	Hs.536733	Hs.443875			Hs.181300	Hs.251386	#N/A		Hs.177275	LYRM2||LYR motif containing 2
IMAGE:82322	Hs.11916	Hs.474436			Hs.435850	Hs.270285	#N/A		Hs.177530	ATP5E||ATP synthase, H+ transporting, mitochondrial F1 complex, epsilon subunit
IMAGE:279790	In multiple clusters	Hs.644466			Hs.552	Hs.480876	Hs.480876		Hs.177576	MGAT4A||Mannosyl (alpha-1,3-)-glycoprotein beta-1,4-N-acetylglucosaminyltransferase, isozyme A
IMAGE:41358	Hs.510989	Hs.7517			Hs.525196	Hs.491737	Hs.491737		Hs.177688	ZSCAN5A||Zinc finger and SCAN domain containing 5A
IMAGE:744052	Hs.432976	Hs.715688			Hs.194684	Hs.645432	Hs.645432		Hs.177744	PM20D1||Peptidase M20 domain containing 1
IMAGE:809503	In multiple clusters	Hs.583348			Hs.125867	Hs.444969	#N/A		Hs.177766	PARP1||Poly (ADP-ribose) polymerase 1
IMAGE:427909	Hs.702207	Hs.268177			Hs.274407	Hs.676266	Hs.676266		Hs.177841	BHLHE41||Basic helix-loop-helix family, member e41
IMAGE:31918	Hs.234249	Hs.714423			Hs.10842	Hs.268554	#N/A		Hs.177861	SF3B14||Splicing factor 3B, 14 kDa subunit
IMAGE:204774	Hs.119825	Hs.438040			Hs.434435	Hs.268326	Hs.268326		Hs.177926	LOC81691||Exonuclease NEF-sp
IMAGE:284025	Hs.597061	Hs.95424			Hs.237886	Hs.526920	Hs.526920		Hs.177936	CLEC3A||C-type lectin domain family 3, member A
IMAGE:208904	Data not found	Hs.590928			Hs.177530	Hs.251380	#N/A		Hs.178011	MEPCE||Methylphosphate capping enzyme
IMAGE:211747	Hs.148767	Hs.92858			Hs.132781	Hs.518618	Hs.518618		Hs.178066	MS4A5||Membrane-spanning 4-domains, subfamily A, member 5
IMAGE:392350	Hs.654746	Hs.701738			Hs.7744	Hs.227115	#N/A		Hs.178170	DUSP13||Dual specificity phosphatase 13
IMAGE:129125	Hs.656560	Hs.655722			Hs.436401	Hs.715677	Hs.715677		Hs.178210	C3orf22||Chromosome 3 open reading frame 22
IMAGE:154996	Hs.299119	Hs.434251			Hs.631699	Hs.169487	#N/A		Hs.178305	PIGK||Phosphatidylinositol glycan anchor biosynthesis, class K
IMAGE:756401	Hs.283521	Hs.3260			Hs.470728	Hs.126838	Hs.126838		Hs.178357	C9orf82||Chromosome 9 open reading frame 82
IMAGE:254098	Hs.596687	Hs.599805			Hs.90073	Hs.153026	Hs.153026		Hs.17860	OGDHL||Oxoglutarate dehydrogenase-like
IMAGE:131029	Hs.656727	Hs.159043			Hs.333791	Hs.124942	Hs.124942		Hs.178648	C4orf39||Chromosome 4 open reading frame 39
IMAGE:809569	Hs.128067	Hs.662424			Hs.248114	Hs.15159	Hs.15159		Hs.178695	MAPK13||Mitogen-activated protein kinase 13
IMAGE:292314	Data not found	Hs.464137			Hs.73625	Hs.101937	#N/A		Hs.1787	PLP1||Proteolipid protein 1
IMAGE:342522	Hs.298469	Hs.467824			Hs.657709	Hs.15106	Hs.15106		Hs.178728	MBD3||Methyl-CpG binding domain protein 3
IMAGE:123614	Hs.574822	Hs.133379			Hs.127111	Hs.632215	Hs.632215		Hs.17908	ORC1L||Origin recognition complex, subunit 1-like (yeast)
IMAGE:739990	Hs.151706	Hs.357128			Hs.91579	Hs.412196	Hs.412196		Hs.179309	UBQLN2||Ubiquilin 2
IMAGE:307553	Hs.505033	Hs.154023			Hs.146393	Hs.49760	Hs.49760		Hs.17936	C15orf39||Chromosome 15 open reading frame 39
IMAGE:1049256	Data not found	Hs.519659			Hs.514220	Hs.163846	#N/A		Hs.179522	SLC2A8||Solute carrier family 2 (facilitated glucose transporter), member 8
IMAGE:767414	In multiple clusters	Hs.543322			Hs.607212	Hs.21907	Hs.21907		Hs.179565	MCM3||Minichromosome maintenance complex component 3
IMAGE:294945	Hs.658785	Hs.489849			Data not found	Hs.438533	Hs.438533		Hs.17958	GAL3ST1||Galactose-3-O-sulfotransferase 1
IMAGE:742573	Hs.709775	Hs.284279			Hs.134859	Hs.251399	#N/A		Hs.179608	DHRS9||Dehydrogenase/reductase (SDR family) member 9
IMAGE:950473	Hs.600503	Hs.710145			Hs.675613	Hs.16441	Hs.16441		Hs.179675	XG||Xg blood group
IMAGE:270505	Hs.2399	Hs.569914			Hs.517981	Hs.278960	#N/A		Hs.179718	MYBL2||V-myb myeloblastosis viral oncogene homolog (avian)-like 2
IMAGE:529194	Data not found	Hs.352341			Hs.506784	Hs.200333	#N/A		Hs.179838	FMNL3||Formin-like 3
IMAGE:279240	Hs.46689	Hs.518727			Data not found	Hs.696199	Hs.696199		Hs.1799	CD1D||CD1d molecule
IMAGE:951298	Hs.593639	Hs.655162			Data not found	Hs.58324	Hs.58324		Hs.179915	GNG3||Guanine nucleotide binding protein (G protein), gamma 3
IMAGE:111200	Hs.308480	Hs.17589			Hs.584831	Hs.656646	Hs.656646		Hs.179986	FLOT1||Flotillin 1
IMAGE:293104	Hs.498732	Hs.433540			Hs.137574	Hs.287729	#N/A		Hs.180062	PSMB8||Proteasome (prosome, macropain) subunit, beta type, 8 (large multifunctional peptidase 7)
IMAGE:44814	Hs.133397	Hs.503239			Hs.467146	Hs.646580	#N/A		Hs.180141	CFL2||Cofilin 2 (muscle)
IMAGE:43844	In multiple clusters	Hs.369022			Hs.591715	Hs.519993	Hs.519993		Hs.180142	CALML5||Calmodulin-like 5
IMAGE:281730	Hs.659404	Hs.336810			Hs.450175	Hs.647334	Hs.647334		Hs.180178	LONRF1||LON peptidase N-terminal domain and ring finger 1
IMAGE:136821	Hs.645227	Hs.666533			Hs.409081	Hs.350570	#N/A		Hs.18029	WDYHV1||WDYHV motif containing 1
IMAGE:279018	In multiple clusters	Hs.657050			Hs.198612	Hs.462390	Hs.462390		Hs.180312	MRPS16||Mitochondrial ribosomal protein S16
IMAGE:46286	Hs.413416	Hs.22575			Hs.445849	Hs.710088	Hs.710088		Hs.180346	NPL2||N-acetylneuraminate pyruvate lyase 2 (putative)
IMAGE:784589	Hs.80343	Hs.655217			Hs.146735	Hs.272630	#N/A		Hs.180402	ZNF671||Zinc finger protein 671
IMAGE:810711	Hs.558396	Hs.98117			Hs.129133	Hs.719119	Hs.719119		Hs.18048	MAGEA10||Melanoma antigen family A, 10
IMAGE:112658	Hs.324207	Hs.77367			Hs.718412	Hs.134665	Hs.134665		Hs.180535	FERMT3||Fermitin family homolog 3 (Drosophila)
IMAGE:210610	Hs.653263	Hs.659091			Hs.443572	Hs.178589	#N/A		Hs.180591	NUP35||Nucleoporin 35kDa
IMAGE:365707	Hs.61265	Hs.686917			Hs.712676	Hs.485518	Hs.485518		Hs.180711	STX3||Syntaxin 3
IMAGE:869538	Hs.50098	Hs.597445			Hs.74563	Hs.232165	#N/A		Hs.180878	LPL||Lipoprotein lipase
IMAGE:593251	In multiple clusters	Hs.687204			Hs.719270	Hs.479372	#N/A		Hs.180903	NCAPH2||Non-SMC condensin II complex, subunit H2
IMAGE:809739	Hs.534497	Hs.707300			Data not found	Hs.274309	Hs.274309		Hs.180909	PRDX1||Peroxiredoxin 1
IMAGE:284341	Hs.473847	Hs.496969			Hs.72026	Hs.22824	#N/A		Hs.180919	ID2||Inhibitor of DNA binding 2, dominant negative helix-loop-helix protein
IMAGE:281681	Hs.519574	Hs.493585			Hs.239631	Hs.136947	Hs.136947		Hs.180933	CXXC1||CXXC finger 1 (PHD domain)
IMAGE:51070	In multiple clusters	Hs.543584			Hs.446620	Hs.31720	Hs.31720		Hs.181042	DMXL1||Dmx-like 1
IMAGE:208377	Hs.658614	Hs.588655			Hs.522418	Hs.632833	Hs.632833		Hs.181046	DUSP3||Dual specificity phosphatase 3
IMAGE:361897	Data not found	Hs.301277			Hs.656213	Hs.571874	#N/A		Hs.181107	ANXA13||Annexin A13
IMAGE:1032405	Hs.296648	Hs.209989			Hs.700027	Hs.235750	Hs.235750		Hs.181112	MED4||Mediator complex subunit 4
IMAGE:647420	Hs.632778	Hs.597166			Hs.656544	Hs.524491	Hs.524491		Hs.181159	TEF||Thyrotrophic embryonic factor
IMAGE:1412412	Hs.631866	Hs.491941			Hs.121602	Hs.279908	Hs.279908		Hs.181173	GLB1L||Galactosidase, beta 1-like
IMAGE:195274	Hs.658290	Hs.438072			Hs.45127	Hs.59719	Hs.59719		Hs.181244	HLA-A||Major histocompatibility complex, class I, A
IMAGE:263243	Hs.29857	Hs.162877			Data not found	Hs.98541	Hs.98541		Hs.181272	PKD2||Polycystic kidney disease 2 (autosomal dominant)
IMAGE:471372	Hs.448979	Hs.551713			Hs.388668	Hs.472038	Hs.472038		Hs.181300	SEL1L||Sel-1 suppressor of lin-12-like (C. elegans)
IMAGE:66327	Hs.655194	Hs.414809			Hs.13645	Hs.292316	Hs.292316		Hs.181301	CTSS||Cathepsin S
IMAGE:205049	Hs.400095	Hs.125300			Hs.50868	Hs.534457	Hs.534457		Hs.181326	MTMR2||Myotubularin related protein 2
IMAGE:949940	Hs.523463	Hs.656767			Hs.98338	Hs.719148	Hs.719148		Hs.181368	PRPF8||PRP8 pre-mRNA processing factor 8 homolog (S. cerevisiae)
IMAGE:194972	Hs.533657	Hs.380887			Hs.271605	Hs.177861	Hs.177861		Hs.181391	TMUB2||Transmembrane and ubiquitin-like domain containing 2
IMAGE:783849	Hs.86724	Hs.458313			Hs.118243	Hs.660109	Hs.660109		Hs.181444	TMEM9||Transmembrane protein 9
IMAGE:769513	Hs.80976	Hs.16157			Data not found	Hs.405692	Hs.405692		Hs.181768	MYOD1||Myogenic differentiation 1
IMAGE:785713	Hs.595314	Hs.654568			Hs.515660	Hs.696283	Hs.696283		Hs.181781	GNGT2||Guanine nucleotide binding protein (G protein), gamma transducing activity polypeptide 2
IMAGE:1056186	Hs.652155	Hs.513933			Hs.306339	Hs.505652	Hs.505652		Hs.18192	SRRM1||Serine/arginine repetitive matrix 1
IMAGE:272468	Hs.592692	Hs.92556			Hs.517436	Hs.433180	Hs.433180		Hs.182014	NCKAP1L||NCK-associated protein 1-like
IMAGE:795254	In multiple clusters	Hs.490038			Hs.592088	Hs.567493	Hs.567493		Hs.182137	HIST1H2BF||Histone cluster 1, H2bf
IMAGE:595593	Hs.158287	Hs.656031			Hs.120165	Hs.301412	Hs.301412		Hs.182215	ARL3||ADP-ribosylation factor-like 3
IMAGE:121270	Hs.655895	Hs.48021			Hs.332706	Hs.515890	Hs.515890		Hs.182255	NHP2L1||NHP2 non-histone chromosome protein 2-like 1 (S. cerevisiae)
IMAGE:787893	Hs.404186	Hs.660767			Hs.19492	Hs.9825	Hs.9825		Hs.182385	HPN||Hepsin
IMAGE:119530	Hs.411299	Hs.657080			Hs.108973	Hs.172755	Hs.172755		Hs.182505	POU3F2||POU class 3 homeobox 2
IMAGE:47542	Hs.464734	Hs.18616			Hs.425777	Hs.436161	Hs.436161		Hs.182507	KRT85||Keratin 85
IMAGE:754157	Hs.85603	Hs.475525			Hs.570791	Hs.423968	Hs.423968		Hs.18259	GPN1||GPN-loop GTPase 1
IMAGE:730386	Hs.105326	Hs.409989			Hs.152531	Hs.653163	#N/A		Hs.182625	VAPB||VAMP (vesicle-associated membrane protein)-associated protein B and C
IMAGE:46278	Hs.462379	Hs.120759			Hs.655160	Hs.62275	Hs.62275		Hs.182825	RPL35||Ribosomal protein L35
IMAGE:220376	Hs.523789	Hs.473370			Hs.655160	Hs.12677	Hs.12677		Hs.182885	SLC35B2||Solute carrier family 35, member B2
IMAGE:838732	Hs.527193	Hs.95008			Data not found	Hs.130949	Hs.130949		Hs.182971	KPNA5||Karyopherin alpha 5 (importin alpha 6)
IMAGE:306841	Hs.621281	Hs.170009			Hs.596704	Hs.522109	#N/A		Hs.183006	GLCE||Glucuronic acid epimerase
IMAGE:1698709	Hs.463928	Hs.178695			Hs.291623	Hs.278911	#N/A		Hs.183109	MAOA||Monoamine oxidase A
IMAGE:460666	Hs.496843	Hs.598493			Hs.660115	Hs.251391	#N/A		Hs.183114	ARHGAP28||Rho GTPase activating protein 28
IMAGE:593444	Data not found	Hs.595153			Hs.658889	Hs.199343	Hs.199343		Hs.183153	ARL4D||ADP-ribosylation factor-like 4D
IMAGE:289790	Hs.547601	Hs.27695			Hs.125474	Hs.368160	Hs.368160		Hs.1832	NPY||Neuropeptide Y
IMAGE:855521	Hs.406013	Hs.158932			Hs.431109	Hs.643683	Hs.643683		Hs.183232	RPP21||Ribonuclease P/MRP 21kDa subunit
IMAGE:155201	Hs.595371	Hs.496191			Hs.510635	Hs.278950	#N/A		Hs.183390	ZNF613||Zinc finger protein 613
IMAGE:809902	Hs.334868	Hs.514495			Hs.406096	Hs.209153	Hs.209153		Hs.183428	SSPN||Sarcospan (Kras oncogene-associated gene)
IMAGE:172817	Hs.417630	Hs.515369			Hs.188882	Hs.706952	#N/A		Hs.183435	NDUFB1||NADH dehydrogenase (ubiquinone) 1 beta subcomplex, 1, 7kDa
IMAGE:244121	Hs.591666	Hs.25450			Hs.146806	Hs.30246	Hs.30246		Hs.183528	ABHD13||Abhydrolase domain containing 13
IMAGE:950501	Hs.663904	Hs.441275			Hs.365689	Hs.567501	Hs.567501		Hs.183617	CLDN23||Claudin 23
IMAGE:37901	Hs.128193	Hs.654395			Hs.125750	Hs.1547	#N/A		Hs.183646	MECR||Mitochondrial trans-2-enoyl-CoA reductase
IMAGE:726894	Hs.127882	Hs.121593			Data not found	Hs.465490	Hs.465490		Hs.183656	VNN3||Vanin 3
IMAGE:270849	Data not found	Hs.658812			Hs.133089	Hs.424312	Hs.424312		Hs.183671	TDO2||Tryptophan 2,3-dioxygenase
IMAGE:251351	Hs.707351	Hs.500874			Hs.129708	Hs.558218	Hs.558218		Hs.183702	GORAB||Golgin, RAB6-interacting
IMAGE:841478	Hs.352677	Hs.69855			Hs.500066	Hs.126135	#N/A		Hs.183706	ADD1||Adducin 1 (alpha)
IMAGE:195387	Data not found	Hs.167405			Hs.292177	Hs.149252	Hs.149252		Hs.183713	EDNRA||Endothelin receptor type A
IMAGE:125769	In multiple clusters	Hs.572375			Hs.714330	Hs.497806	Hs.497806		Hs.183800	RANGAP1||Ran GTPase activating protein 1
IMAGE:784319	Hs.514802	Hs.528051			Data not found	Hs.347537	#N/A		Hs.183817	USP31||Ubiquitin specific peptidase 31
IMAGE:292357	Hs.709483	Hs.124011			Data not found	Hs.279209	#N/A		Hs.183850	DCTD||DCMP deaminase
IMAGE:511521	In multiple clusters	Hs.659402			Hs.201877	Hs.138499	#N/A		Hs.183861	CHMP4C||Chromatin modifying protein 4C
IMAGE:39127	Hs.50130	Hs.77890			Hs.631562	Hs.120844	Hs.120844		Hs.183983	PITPNM3||PITPNM family member 3
IMAGE:1358229	Hs.401013	Hs.17936			Data not found	Hs.431400	Hs.431400		Hs.183994	PPP1CA||Protein phosphatase 1, catalytic subunit, alpha isoform
IMAGE:201213	Hs.602903	Hs.155097			Hs.154084	Hs.182255	Hs.182255		Hs.184080	ZNF138||Zinc finger protein 138
IMAGE:199355	Hs.719256	Hs.527861			Hs.510635	Hs.592180	Hs.592180		Hs.184085	CRYAA||Crystallin, alpha A
IMAGE:594600	Hs.657779	Hs.166647			Hs.428446	Hs.9676	Hs.9676		Hs.184194	TM4SF5||Transmembrane 4 L six family member 5
IMAGE:416808	Hs.597750	Hs.241543			Hs.715767	Hs.656789	Hs.656789		Hs.184211	PMPCB||Peptidase (mitochondrial processing) beta
IMAGE:588159	Hs.150458	Hs.2962			Hs.504657	Hs.22265	Hs.22265		Hs.18426	HRSP12||Heat-responsive protein 12
IMAGE:123255	Hs.498397	Hs.148907			Hs.267659	Hs.655830	Hs.655830		Hs.184298	CDK7||Cyclin-dependent kinase 7
IMAGE:360478	Hs.483635	Hs.56876			Hs.75527	Hs.632648	Hs.632648		Hs.184339	MELK||Maternal embryonic leucine zipper kinase
IMAGE:28737	Hs.656966	Hs.425311			Hs.544932	Hs.524210	Hs.524210		Hs.18442	ENOPH1||Enolase-phosphatase 1
IMAGE:810671	Hs.567612	Hs.10697			Hs.125231	Hs.194816	Hs.194816		Hs.18449	FAM167B||Family with sequence similarity 167, member B
IMAGE:812961	Hs.715656	Hs.657388			Hs.665244	Hs.248785	Hs.248785		Hs.184492	ELAVL1||ELAV (embryonic lethal, abnormal vision, Drosophila)-like 1 (Hu antigen R)
IMAGE:289610	Hs.406708	Hs.573495			Hs.30213	Hs.666357	Hs.666357		Hs.184523	STK38L||Serine/threonine kinase 38 like
IMAGE:376416	Hs.524224	Hs.415299			Hs.433759	Hs.699548	Hs.699548		Hs.184727	MFI2||Antigen p97 (melanoma associated) identified by monoclonal antibodies 133.2 and 96.5
IMAGE:210789	Hs.19383	Hs.594543			Hs.363572	Hs.148427	#N/A		Hs.184907	GPR1||G protein-coupled receptor 1
IMAGE:67696	Hs.509637	Hs.380403			Hs.343244	Hs.509872	Hs.509872		Hs.184945	GBX2||Gastrulation brain homeobox 2
IMAGE:1535555	Hs.666240	Hs.570067			Hs.290243	Hs.114033	Hs.114033		Hs.185055	MALL||Mal, T-cell differentiation protein-like
IMAGE:268736	In multiple clusters	Hs.525781			Hs.213394	Hs.297304	Hs.297304		Hs.185172	GNB2||Guanine nucleotide binding protein (G protein), beta polypeptide 2
IMAGE:289642	Hs.459858	Hs.655030			Hs.513463	Hs.19400	#N/A		Hs.185489	LYRM1||LYR motif containing 1
IMAGE:593223	In multiple clusters	Hs.602978			Hs.24640	Hs.6421	#N/A		Hs.185597	SPG7||Spastic paraplegia 7 (pure and complicated autosomal recessive)
IMAGE:769890	Hs.75514	Hs.130204			Hs.370636	Hs.200716	Hs.200716		Hs.185675	LTV1||LTV1 homolog (S. cerevisiae)
IMAGE:279091	Hs.279696	Hs.350265			Hs.121605	Hs.662608	Hs.662608		Hs.185677	NEDD4L||Neural precursor cell expressed, developmentally down-regulated 4-like
IMAGE:345582	Hs.613554	Hs.408708			Hs.270621	Hs.719591	#N/A		Hs.18573	ACYP1||Acylphosphatase 1, erythrocyte (common) type
IMAGE:320157	Hs.596780	Hs.446017			Hs.517342	Hs.567503	Hs.567503		Hs.185774	EYA3||Eyes absent homolog 3 (Drosophila)
IMAGE:293676	Hs.479766	Hs.658522			Hs.29344	Hs.713866	Hs.713866		Hs.185807	COG7||Component of oligomeric golgi complex 7
IMAGE:149547	Hs.173030	Hs.6347			Hs.524214	Hs.655161	Hs.655161		Hs.185910	HDHD1A||Haloacid dehalogenase-like hydrolase domain containing 1A
IMAGE:178161	Data not found	Hs.586270			Hs.107845	Hs.525006	Hs.525006		Hs.18616	NCAPG2||Non-SMC condensin II complex, subunit G2
IMAGE:195576	Hs.716498	Hs.389649			Hs.643531	Hs.5199	Hs.5199		Hs.18631	MSL2||Male-specific lethal 2 homolog (Drosophila)
IMAGE:293013	Hs.421247	Hs.49902			Hs.636480	Hs.370703	Hs.370703		Hs.186486	MAP3K5||Mitogen-activated protein kinase kinase kinase 5
IMAGE:813513	In multiple clusters	Hs.330384			Hs.369017	Hs.109655	#N/A		Hs.1867	PGC||Progastricsin (pepsinogen C)
IMAGE:428778	Data not found	Hs.592796			Hs.59666	Hs.485380	#N/A		Hs.18676	SPRY2||Sprouty homolog 2 (Drosophila)
IMAGE:415557	Hs.533657	Hs.656445			Hs.434890	Hs.591285	#N/A		Hs.186810	REPS2||RALBP1 associated Eps domain containing 2
IMAGE:241346	Hs.688050	Hs.463652			Hs.411300	Hs.444407	Hs.444407		Hs.1869	PGM1||Phosphoglucomutase 1
IMAGE:201173	Data not found	Hs.173381			Hs.97644	Hs.558499	Hs.558499		Hs.1872	PCK1||Phosphoenolpyruvate carboxykinase 1 (soluble)
IMAGE:417226	Hs.202453	Hs.596034			Hs.658427	Hs.504212	#N/A		Hs.187284	PAPPA2||Pappalysin 2
IMAGE:771013	Hs.517419	Hs.511504			Hs.648326	Hs.302408	Hs.302408		Hs.187338	MYL1||Myosin, light chain 1, alkali; skeletal, fast
IMAGE:233581	Hs.714332	Hs.32942			Hs.113876	Hs.584790	Hs.584790		Hs.187376	IFT88||Intraflagellar transport 88 homolog (Chlamydomonas)
IMAGE:782315	Hs.657737	Hs.706896			Hs.155942	Hs.715657	Hs.715657		Hs.187393	CYP4F11||Cytochrome P450, family 4, subfamily F, polypeptide 11
IMAGE:136114	In multiple clusters	Hs.594846			Hs.227011	Hs.657508	#N/A		Hs.187422	C17orf39||Chromosome 17 open reading frame 39
IMAGE:1472336	Hs.101840	Hs.171485			Hs.232021	Hs.657892	Hs.657892		Hs.187459	ZDHHC14||Zinc finger, DHHC-type containing 14
IMAGE:788355	Hs.632314	Hs.657889			Hs.435714	Hs.82933	Hs.82933		Hs.187461	FBXO27||F-box protein 27
IMAGE:281739	Hs.659465	Hs.356061			Hs.35947	Hs.653122	Hs.653122		Hs.187569	MGA||MAX gene associated
IMAGE:510906	Hs.487458	Hs.662934			Hs.40763	Hs.44227	Hs.44227		Hs.187635	NCRNA00153||Non-protein coding RNA 153
IMAGE:950678	Hs.443258	Hs.654472			Hs.515053	Hs.592227	#N/A		Hs.187636	LRRK2||Leucine-rich repeat kinase 2
IMAGE:299570	Hs.632791	Hs.659105			Hs.250083	Hs.415790	#N/A		Hs.187657	CCDC51||Coiled-coil domain containing 51
IMAGE:245549	Hs.567431	Hs.507333			Hs.250083	Hs.707804	Hs.707804		Hs.187667	CTNS||Cystinosis, nephropathic
IMAGE:133820	In multiple clusters	Hs.302085			Hs.520708	Hs.13285	Hs.13285		Hs.187763	BRD4||Bromodomain containing 4
IMAGE:727210	Hs.715837	Hs.477375			Hs.159241	Hs.162458	Hs.162458		Hs.187823	C2orf43||Chromosome 2 open reading frame 43
IMAGE:813698	Hs.18676	Hs.522484			Hs.158353	Hs.699247	#N/A		Hs.187861	THRB||Thyroid hormone receptor, beta (erythroblastic leukemia viral (v-erb-a) oncogene homolog 2, avian)
IMAGE:783729	Hs.446352	Hs.658640			Hs.234249	Hs.2717	#N/A		Hs.187866	NPTN||Neuroplastin
IMAGE:296190	Hs.98041	Hs.655179			Hs.584775	Hs.127432	Hs.127432		Hs.18788	HSD17B14||Hydroxysteroid (17-beta) dehydrogenase 14
IMAGE:813644	Hs.189920	Hs.410817			Hs.278973	Hs.613417	Hs.613417		Hs.187898	NF2||Neurofibromin 2 (merlin)
IMAGE:742737	Hs.368206	Hs.234434			Hs.480596	Hs.278984	#N/A		Hs.187946	SLC20A1||Solute carrier family 20 (phosphate transporter), member 1
IMAGE:841328	In multiple clusters	Hs.530274			Hs.489811	Hs.117694	Hs.117694		Hs.188256	MAP3K7IP3||Mitogen-activated protein kinase kinase kinase 7 interacting protein 3
IMAGE:1700703	Hs.628886	Hs.624351			Data not found	Hs.654790	#N/A		Hs.188401	ANXA10||Annexin A10
IMAGE:742853	Hs.662370	Hs.596600			Hs.87191	Hs.490241	#N/A		Hs.18844	PCSK9||Proprotein convertase subtilisin/kexin type 9
IMAGE:199833	Hs.369488	Hs.105134			Hs.170944	Hs.539284	Hs.539284		Hs.188456	PIGC||Phosphatidylinositol glycan anchor biosynthesis, class C
IMAGE:489663	Hs.413359	Hs.202179			Hs.252180	Hs.159737	#N/A		Hs.188464	MAN2B2||Mannosidase, alpha, class 2B, member 2
IMAGE:773242	Hs.24135	Hs.370503			Hs.158301	Hs.655178	Hs.655178		Hs.188495	WDR37||WD repeat domain 37
IMAGE:325606	Hs.408236	Hs.443057			Hs.708365	Hs.375684	Hs.375684		Hs.188553	RBBP6||Retinoblastoma binding protein 6
IMAGE:50988	Hs.497873	Hs.292689			Hs.166120	Hs.476415	Hs.476415		Hs.188569	ZDHHC13||Zinc finger, DHHC-type containing 13
IMAGE:297638	Hs.567522	Hs.719209			Hs.442182	Hs.414362	Hs.414362		Hs.188606	STARD10||StAR-related lipid transfer (START) domain containing 10
IMAGE:509800	In multiple clusters	Hs.143436			Data not found	Hs.110839	Hs.110839		Hs.188614	PLEKHA5||Pleckstrin homology domain containing, family A member 5
IMAGE:713974	Hs.586219	Hs.42151			Hs.426463	Hs.654548	Hs.654548		Hs.188634	SNX1||Sorting nexin 1
IMAGE:245547	In multiple clusters	Hs.529322			Hs.203952	Hs.591185	Hs.591185		Hs.188757	KCTD20||Potassium channel tetramerisation domain containing 20
IMAGE:1476214	Hs.323833	Hs.156352			Hs.158315	Hs.260750	Hs.260750		Hs.188881	C1orf172||Chromosome 1 open reading frame 172
IMAGE:502690	Hs.518244	Hs.301040			Hs.482526	Hs.368971	Hs.368971		Hs.188882	NUDT3||Nudix (nucleoside diphosphate linked moiety X)-type motif 3
IMAGE:795358	Hs.339278	Hs.659560			Hs.105779	Hs.632348	Hs.632348		Hs.18889	SEC31B||SEC31 homolog B (S. cerevisiae)
IMAGE:195365	Data not found	Hs.106730			Hs.466937	Hs.306242	Hs.306242		Hs.18894	AP1M2||Adaptor-related protein complex 1, mu 2 subunit
IMAGE:824659	Hs.487561	Hs.655600			Hs.61188	Hs.517987	#N/A		Hs.189073	SELI||Selenoprotein I
IMAGE:310356	Hs.9613	Hs.440263			Hs.156527	Hs.34024	Hs.34024		Hs.189075	TWF1||Twinfilin, actin-binding protein, homolog 1 (Drosophila)
IMAGE:788203	Hs.280695	Hs.700897			Hs.194686	Hs.278962	Hs.278962		Hs.189119	CXXC5||CXXC finger 5
IMAGE:201006	Data not found	Hs.655397			Hs.440968	Hs.633593	#N/A		Hs.189174	DMRT3||Doublesex and mab-3 related transcription factor 3
IMAGE:150897	In multiple clusters	Hs.666295			Hs.405610	Hs.659889	Hs.659889		Hs.189184	UBQLN3||Ubiquilin 3
IMAGE:35484	Hs.656776	Hs.490512			Hs.655170	Hs.272380	#N/A		Hs.1892	PNMT||Phenylethanolamine N-methyltransferase
IMAGE:201551	Hs.202521	Hs.268788			Hs.584830	Hs.499620	Hs.499620		Hs.18925	CRBN||Cereblon
IMAGE:813693	Hs.595403	Hs.533597			Hs.227098	Hs.473286	Hs.473286		Hs.189409	FNBP1||Formin binding protein 1
IMAGE:210881	Data not found	Hs.536009			Hs.198998	Hs.461787	Hs.461787		Hs.189445	MATN2||Matrilin 2
IMAGE:743186	Hs.444391	Hs.98077			Hs.597664	Hs.262960	Hs.262960		Hs.18946	MRPS26||Mitochondrial ribosomal protein S26
IMAGE:120634	Data not found	Hs.417795			Hs.486818	Hs.269944	Hs.269944		Hs.18949	EID2||EP300 interacting inhibitor of differentiation 2
IMAGE:813154	In multiple clusters	Hs.613445			Hs.241377	Hs.260720	Hs.260720		Hs.189585	DIP2A||DIP2 disco-interacting protein 2 homolog A (Drosophila)
IMAGE:788695	Hs.73454	Hs.446678			Hs.251375	Hs.718552	Hs.718552		Hs.189641	SEC24D||SEC24 family, member D (S. cerevisiae)
IMAGE:730149	Hs.505004	Hs.83758			Hs.591127	Hs.596982	Hs.596982		Hs.189652	C7orf58||Chromosome 7 open reading frame 58
IMAGE:813402	Hs.3210	Hs.75227			Hs.501898	Hs.659839	#N/A		Hs.189716	NDUFAB1||NADH dehydrogenase (ubiquinone) 1, alpha/beta subcomplex, 1, 8kDa
IMAGE:1031945	Hs.660823	Hs.709199			Hs.143102	Hs.4998	Hs.4998		Hs.189772	CCT2||Chaperonin containing TCP1, subunit 2 (beta)
IMAGE:724888	Hs.436317	Hs.543282			Hs.590945	Hs.406709	#N/A		Hs.189782	TMEM57||Transmembrane protein 57
IMAGE:1572630	Hs.128071	Hs.718522			Hs.459284	Hs.182729	#N/A		Hs.189810	SULT4A1||Sulfotransferase family 4A, member 1
IMAGE:322838	In multiple clusters	Hs.59506			Hs.474217	Hs.211869	Hs.211869		Hs.189823	TRIM65||Tripartite motif-containing 65
IMAGE:32074	Hs.592751	Hs.2259			Hs.503315	Hs.268728	Hs.268728		Hs.189915	KIF13A||Kinesin family member 13A
IMAGE:377440	Hs.660572	Hs.86538			Hs.592304	Hs.235368	Hs.235368		Hs.189920	PBRM1||Polybromo 1
IMAGE:625944	Hs.585209	Hs.202011			Hs.32706	Hs.655006	Hs.655006		Hs.190028	GSTO1||Glutathione S-transferase omega 1
IMAGE:949988	Hs.492314	Hs.631923			Hs.193516	Hs.529408	#N/A		Hs.19012	RABEPK||Rab9 effector protein with kelch motifs
IMAGE:254029	Hs.444247	Hs.666863			Hs.644629	Hs.592072	#N/A		Hs.190334	RAP1A||RAP1A, member of RAS oncogene family
IMAGE:782428	Hs.591463	Hs.603005			Data not found	Hs.631730	Hs.631730		Hs.190341	PRRG1||Proline rich Gla (G-carboxyglutamic acid) 1
IMAGE:197413	Hs.149360	Hs.445358			Hs.511768	Hs.510989	Hs.510989		Hs.190384	COPS4||COP9 constitutive photomorphogenic homolog subunit 4 (Arabidopsis)
IMAGE:359303	Hs.660125	Hs.455323			Hs.370267	Hs.116877	Hs.116877		Hs.190413	C3orf24||Chromosome 3 open reading frame 24
IMAGE:627277	Hs.467084	Hs.658971			Hs.655020	Hs.584884	Hs.584884		Hs.190495	GPNMB||Glycoprotein (transmembrane) nmb
IMAGE:882548	Hs.515371	Hs.657087			Hs.3192	Hs.162129	Hs.162129		Hs.1905	PRL||Prolactin
IMAGE:1457333	Data not found	Hs.495219			Hs.591996	Hs.567502	Hs.567502		Hs.190518	C21orf45||Chromosome 21 open reading frame 45
IMAGE:884380	Data not found	Hs.445466			Hs.466693	Hs.644420	Hs.644420		Hs.190520	LSM6||LSM6 homolog, U6 small nuclear RNA associated (S. cerevisiae)
IMAGE:769751	Hs.276878	Hs.21081			Hs.50861	Hs.472831	Hs.472831		Hs.190544	PXK||PX domain containing serine/threonine kinase
IMAGE:344091	Hs.147989	Hs.33470			Hs.449627	Hs.709757	#N/A		Hs.190559	RASGEF1C||RasGEF domain family, member 1C
IMAGE:488107	Hs.656643	Hs.185677			Hs.433540	Hs.111632	Hs.111632		Hs.190622	DDX58||DEAD (Asp-Glu-Ala-Asp) box polypeptide 58
IMAGE:810459	Hs.302634	Hs.209983			Hs.310809	Hs.660143	Hs.660143		Hs.190783	HAL||Histidine ammonia-lyase
IMAGE:201440	Hs.656217	Hs.439060			Hs.491354	Hs.421245	Hs.421245		Hs.1908	SRGN||Serglycin
IMAGE:197933	Hs.658406	Hs.656829			Hs.375439	Hs.418175	Hs.418175		Hs.190968	RPS21||Ribosomal protein S21
IMAGE:416803	Hs.190783	Hs.655961			Hs.62578	Hs.91608	Hs.91608		Hs.190977	ENPP2||Ectonucleotide pyrophosphatase/phosphodiesterase 2
IMAGE:243154	Hs.416735	Hs.584864			Hs.5710	Hs.377188	Hs.377188		Hs.191046	PDE1A||Phosphodiesterase 1A, calmodulin-dependent
IMAGE:138728	Hs.502458	Hs.224764			Hs.196129	Hs.530734	Hs.530734		Hs.19114	HMGB3||High-mobility group box 3
IMAGE:278570	In multiple clusters	Hs.498548			Hs.486696	Hs.657018	Hs.657018		Hs.191144	HNF1B||HNF1 homeobox B
IMAGE:43936	Hs.657846	Hs.446240			Hs.502745	Hs.656047	#N/A		Hs.191164	CHD1L||Chromodomain helicase DNA binding protein 1-like
IMAGE:785540	Hs.460857	Hs.539714			Data not found	Hs.631551	#N/A		Hs.19121	AP2A2||Adaptor-related protein complex 2, alpha 2 subunit
IMAGE:49836	Hs.391327	Hs.658943			Hs.139896	Hs.368153	#N/A		Hs.191213	SNX9||Sorting nexin 9
IMAGE:124252	Hs.335551	Hs.446083			Hs.591296	Hs.445868	#N/A		Hs.191215	CYTH1||Cytohesin 1
IMAGE:782307	Hs.405628	Hs.592329			Hs.498248	Hs.597091	Hs.597091		Hs.191219	CPNE3||Copine III
IMAGE:128905	Data not found	Hs.523012			Hs.498292	Hs.175783	Hs.175783		Hs.191334	UNG||Uracil-DNA glycosylase
IMAGE:109108	Hs.14747	Hs.213467			Data not found	Hs.516301	Hs.516301		Hs.191346	38601||Septin 7
IMAGE:144912	Hs.633129	Hs.598388			Hs.368783	Hs.436123	Hs.436123		Hs.191460	NICN1||Nicolin 1
IMAGE:208531	Hs.369615	Hs.183706			Hs.136557	Hs.21334	Hs.21334		Hs.191510	BTN3A1||Butyrophilin, subfamily 3, member A1
IMAGE:897670	In multiple clusters	Hs.249591			Hs.632787	Hs.323833	Hs.323833		Hs.191518	DHX9||DEAH (Asp-Glu-Ala-His) box polypeptide 9
IMAGE:770858	Hs.374990	Hs.112750			Hs.381220	Hs.14637	Hs.14637		Hs.191539	GOPC||Golgi associated PDZ and coiled-coil motif containing
IMAGE:166004	Hs.466766	Hs.533526			Hs.62492	Hs.502127	#N/A		Hs.191616	TMEM108||Transmembrane protein 108
IMAGE:898313	Hs.485155	Hs.197029			Hs.103142	Hs.585869	#N/A		Hs.191701	PI4K2B||Phosphatidylinositol 4-kinase type 2 beta
IMAGE:625149	Hs.709765	Hs.118554			Hs.530261	Hs.279567	#N/A		Hs.191705	DQX1||DEAQ box RNA-dependent ATPase 1
IMAGE:731047	Hs.655520	Hs.111732			Hs.234766	Hs.279463	#N/A		Hs.191734	MGST3||Microsomal glutathione S-transferase 3
IMAGE:1142132	Hs.500197	Hs.350364			Hs.58314	Hs.283915	#N/A		Hs.191842	CDH3||Cadherin 3, type 1, P-cadherin (placental)
IMAGE:505158	Hs.660998	Hs.27621			Hs.112318	Hs.189810	Hs.189810		Hs.191887	SEC61B||Sec61 beta subunit
IMAGE:259870	Hs.44098	Hs.480378			Hs.112405	Hs.529369	#N/A		Hs.19192	CDK2||Cyclin-dependent kinase 2
IMAGE:22762	Hs.359393	Hs.306051			Hs.412311	Hs.143907	Hs.143907		Hs.19196	UBE2D4||Ubiquitin-conjugating enzyme E2D 4 (putative)
IMAGE:950778	Hs.505653	Hs.406966			Hs.59363	Hs.97997	Hs.97997		Hs.192103	TRIM44||Tripartite motif-containing 44
IMAGE:51932	Hs.462348	Hs.646			Hs.56145	Hs.302016	#N/A		Hs.192215	ADCY1||Adenylate cyclase 1 (brain)
IMAGE:796285	Hs.275736	Hs.528572			Hs.488282	Hs.645460	Hs.645460		Hs.192221	ELL2||Elongation factor, RNA polymerase II, 2
IMAGE:753600	Hs.380277	Hs.632273			Hs.59761	Hs.247776	#N/A		Hs.192233	PPL||Periplakin
IMAGE:842992	Hs.213724	Hs.440401			Hs.182625	Hs.591686	#N/A		Hs.192316	MMP23B||Matrix metallopeptidase 23B
IMAGE:811012	Hs.520851	Hs.438862			Hs.591661	Hs.258580	#N/A		Hs.192326	SNX27||Sorting nexin family member 27
IMAGE:757268	Hs.14945	Hs.248746			Hs.134958	Hs.400095	Hs.400095		Hs.192371	DSCR8||Down syndrome critical region gene 8
IMAGE:1472788	Hs.137674	Hs.264			Hs.437779	Hs.313544	#N/A		Hs.192374	HSP90B1||Heat shock protein 90kDa beta (Grp94), member 1
IMAGE:244951	Hs.654604	Hs.528585			Hs.479069	Hs.152173	#N/A		Hs.1925	DSG3||Desmoglein 3 (pemphigus vulgaris antigen)
IMAGE:204536	Hs.185807	Hs.591697			Hs.189716	Hs.657377	Hs.657377		Hs.192586	CMBL||Carboxymethylenebutenolidase homolog (Pseudomonas)
IMAGE:795171	Hs.658259	Hs.513557			Hs.144333	Hs.482910	Hs.482910		Hs.192649	MRE11A||MRE11 meiotic recombination 11 homolog A (S. cerevisiae)
IMAGE:121611	Hs.563623	Hs.504687			Hs.356061	Hs.132957	Hs.132957		Hs.192854	RTKN||Rhotekin
IMAGE:214565	In multiple clusters	Hs.559777			Data not found	Hs.470887	Hs.470887		Hs.192859	PCDH10||Protocadherin 10
IMAGE:235040	Hs.44235	Hs.438482			Data not found	Hs.22857	Hs.22857		Hs.193043	CLCN6||Chloride channel 6
IMAGE:278658	Hs.481927	Hs.179615			Data not found	Hs.661017	Hs.661017		Hs.193115	LRRCC1||Leucine rich repeat and coiled-coil domain containing 1
IMAGE:140455	Hs.152774	Hs.318526			Hs.388245	Hs.567486	Hs.567486		Hs.193133	SASH1||SAM and SH3 domain containing 1
IMAGE:223043	Hs.658850	Hs.655382			Hs.136901	Hs.485262	Hs.485262		Hs.193163	BIN1||Bridging integrator 1
IMAGE:824270	Hs.37558	Hs.656378			Hs.511983	Hs.515249	#N/A		Hs.19322	C9orf140||Chromosome 9 open reading frame 140
IMAGE:41991	Hs.594886	Hs.461131			Hs.63348	Hs.13872	Hs.13872		Hs.193226	UGCGL2||UDP-glucose ceramide glucosyltransferase-like 2
IMAGE:399604	Hs.604479	Hs.591786			Hs.513266	Hs.592165	#N/A		Hs.193235	CPLX2||Complexin 2
IMAGE:726695	In multiple clusters	Hs.478275			Hs.239891	Hs.407190	Hs.407190		Hs.193268	MTAP||Methylthioadenosine phosphorylase
IMAGE:276364	Hs.515376	Hs.37055			Hs.461722	Hs.534479	Hs.534479		Hs.1933	RLBP1||Retinaldehyde binding protein 1
IMAGE:810502	Hs.490510	Hs.687928			Hs.179986	Hs.496191	Hs.496191		Hs.193326	FGFRL1||Fibroblast growth factor receptor-like 1
IMAGE:214658	Hs.658742	Hs.9235			Hs.58414	Hs.373778	Hs.373778		Hs.193491	TUBB6||Tubulin, beta 6
IMAGE:301752	Hs.656950	Hs.567789			Hs.506357	Hs.126550	Hs.126550		Hs.193516	BCL10||B-cell CLL/lymphoma 10
IMAGE:293539	Data not found	Hs.44070			Hs.599039	Hs.123536	#N/A		Hs.193583	ZNF230||Zinc finger protein 230
IMAGE:824547	Hs.701991	Hs.518059			Data not found	Hs.660992	#N/A		Hs.193640	HAO1||Hydroxyacid oxidase (glycolate oxidase) 1
IMAGE:753062	Hs.15476	Hs.458487			Hs.714418	Hs.655003	Hs.655003		Hs.193725	PSMD5||Proteasome (prosome, macropain) 26S subunit, non-ATPase, 5
IMAGE:760231	Hs.77578	Hs.195060			Hs.583545	Hs.189920	Hs.189920		Hs.19383	AGT||Angiotensinogen (serpin peptidase inhibitor, clade A, member 8)
IMAGE:220096	In multiple clusters	Hs.500674			Hs.133352	Hs.519313	Hs.519313		Hs.193832	GPATCH4||G patch domain containing 4
IMAGE:132122	Hs.205627	Hs.709660			Hs.632050	Hs.122575	Hs.122575		Hs.193842	TDRD7||Tudor domain containing 7
IMAGE:244194	Hs.646439	Hs.595502			Hs.439480	Hs.643744	Hs.643744		Hs.19385	ABHD5||Abhydrolase domain containing 5
IMAGE:795794	Hs.543144	Hs.189585			Hs.439480	Hs.156471	Hs.156471		Hs.19404	ASB9||Ankyrin repeat and SOCS box-containing 9
IMAGE:562158	Hs.564345	Hs.403436			Hs.130031	Hs.418493	Hs.418493		Hs.194061	ETV2||Ets variant 2
IMAGE:627053	Hs.124366	Hs.718510			Hs.567387	Hs.157714	Hs.157714		Hs.194110	WDR82||WD repeat domain 82
IMAGE:51842	Hs.470277	Hs.655937			Hs.570855	Hs.636624	#N/A		Hs.194121	RCL1||RNA terminal phosphate cyclase-like 1
IMAGE:52315	Hs.463466	Hs.657347			Hs.591497	Hs.211238	#N/A		Hs.19413	S100A12||S100 calcium binding protein A12
IMAGE:687638	Hs.439145	Hs.706748			Hs.658439	Hs.504003	Hs.504003		Hs.19414	IFI27L1||Interferon, alpha-inducible protein 27-like 1
IMAGE:1031363	Hs.150107	Hs.76090			Hs.112667	Hs.278910	#N/A		Hs.194143	BRCA1||Breast cancer 1, early onset
IMAGE:77483	Hs.59804	Hs.246506			Hs.348921	Hs.470553	#N/A		Hs.194148	YES1||V-yes-1 Yamaguchi sarcoma viral oncogene homolog 1
IMAGE:1926620	Hs.719101	Hs.454528			Hs.515048	Hs.9315	Hs.9315		Hs.194208	FRS3||Fibroblast growth factor receptor substrate 3
IMAGE:897592	Hs.463035	Hs.433222			Hs.17466	Hs.716375	Hs.716375		Hs.194301	MAP1A||Microtubule-associated protein 1A
IMAGE:28510	Hs.519220	Hs.599407			Hs.272409	Hs.274772	#N/A		Hs.194329	TCEAL4||Transcription elongation factor A (SII)-like 4
IMAGE:1554956	Hs.127344	Hs.33368			Hs.435815	Hs.9613	Hs.9613		Hs.194333	E2F2||E2F transcription factor 2
IMAGE:854023	Data not found	Hs.446315			Hs.98397	Hs.175043	Hs.175043		Hs.194385	STAP2||Signal transducing adaptor family member 2
IMAGE:756490	Hs.512670	Hs.121260			Hs.279877	Hs.283923	#N/A		Hs.194554	VTI1A||Vesicle transport through interaction with t-SNAREs homolog 1A (yeast)
IMAGE:435470	Hs.714993	Hs.375766			Hs.104019	Hs.675919	#N/A		Hs.194609	SLFNL1||Schlafen-like 1
IMAGE:195736	Data not found	Hs.512235			Hs.202354	Hs.161241	#N/A		Hs.194654	BAI1||Brain-specific angiogenesis inhibitor 1
IMAGE:248601	Hs.597135	Hs.520182			Hs.716466	Hs.449738	#N/A		Hs.194669	EZH1||Enhancer of zeste homolog 1 (Drosophila)
IMAGE:428941	Hs.537537	Hs.173524			Hs.529059	Hs.235782	Hs.235782		Hs.194684	BSN||Bassoon (presynaptic cytomatrix protein)
IMAGE:199239	Hs.709762	Hs.656585			Hs.522449	Hs.443609	#N/A		Hs.194686	SLC25A14||Solute carrier family 25 (mitochondrial carrier, brain), member 14
IMAGE:221632	Hs.409137	Hs.406475			Hs.134012	Hs.47261	#N/A		Hs.194692	NFS1||NFS1 nitrogen fixation 1 homolog (S. cerevisiae)
IMAGE:296606	Data not found	Hs.444212			Hs.134012	Hs.444947	Hs.444947		Hs.194694	MAP3K6||Mitogen-activated protein kinase kinase kinase 6
IMAGE:898288	Hs.113157	Hs.199343			Hs.5443	Hs.511143	Hs.511143		Hs.194695	DIRAS3||DIRAS family, GTP-binding RAS-like 3
IMAGE:786603	Hs.700609	Hs.446091			Hs.93764	Hs.152913	Hs.152913		Hs.194698	CCNB2||Cyclin B2
IMAGE:285297	Hs.597215	Hs.55246			Hs.501252	Hs.29464	Hs.29464		Hs.194718	ZRANB2||Zinc finger, RAN-binding domain containing 2
IMAGE:270538	Hs.444668	Hs.715154			Hs.163173	Hs.643357	Hs.643357		Hs.194725	ONECUT2||One cut homeobox 2
IMAGE:415317	Hs.535386	Hs.528763			Hs.11729	Hs.584909	Hs.584909		Hs.194726	BAG4||BCL2-associated athanogene 4
IMAGE:244323	Data not found	Hs.634789			Hs.131342	Hs.56279	Hs.56279		Hs.194754	C1orf107||Chromosome 1 open reading frame 107
IMAGE:365641	Hs.534339	Hs.507755			Hs.670146	Hs.655084	Hs.655084		Hs.194816	STOML1||Stomatin (EPB72)-like 1
IMAGE:138837	Hs.657585	Hs.546109			Data not found	Hs.21413	#N/A		Hs.19492	PCDH8||Protocadherin 8
IMAGE:244058	Hs.470654	Hs.488181			Hs.123534	Hs.94695	#N/A		Hs.195040	HSD11B1||Hydroxysteroid (11-beta) dehydrogenase 1
IMAGE:740476	Hs.436061	Hs.591185			Hs.283014	Hs.397465	Hs.397465		Hs.195060	C11orf57||Chromosome 11 open reading frame 57
IMAGE:628357	Hs.654432	Hs.517582			Hs.2764	Hs.448685	#N/A		Hs.195080	ECE1||Endothelin converting enzyme 1
IMAGE:204614	Hs.129673	Hs.713817			Hs.558396	Hs.567252	#N/A		Hs.195292	SAGE1||Sarcoma antigen 1
IMAGE:1056172	Hs.112242	Hs.632481			Hs.439440	Hs.644599	#N/A		Hs.195364	MLH1||MutL homolog 1, colon cancer, nonpolyposis type 2 (E. coli)
IMAGE:757137	Hs.599736	Hs.719180			Hs.486292	Hs.534261	Hs.534261		Hs.195403	DOCK5||Dedicator of cytokinesis 5
IMAGE:364454	Hs.513200	Hs.272927			Hs.6076	Hs.632191	Hs.632191		Hs.195464	FLNA||Filamin A, alpha (actin binding protein 280)
IMAGE:488706	Hs.594555	Hs.302738			Hs.118631	Hs.513977	Hs.513977		Hs.1955	SAA2||Serum amyloid A2
IMAGE:781004	Hs.165575	Hs.656285			Hs.8944	Hs.710576	#N/A		Hs.195642	RNF213||Ring finger protein 213
IMAGE:839941	Hs.498543	Hs.632380			Hs.718440	Hs.183232	Hs.183232		Hs.195659	SRC||V-src sarcoma (Schmidt-Ruppin A-2) viral oncogene homolog (avian)
IMAGE:142076	In multiple clusters	Hs.249171			Hs.507798	Hs.369614	Hs.369614		Hs.195667	TECPR2||Tectonin beta-propeller repeat containing 2
IMAGE:341246	Hs.515092	Hs.181368			Hs.201671	Hs.45107	Hs.45107		Hs.195685	CMTM2||CKLF-like MARVEL transmembrane domain containing 2
IMAGE:813514	Hs.351558	Hs.518726			Hs.632373	Hs.567619	Hs.567619		Hs.195710	||CDNA FLJ35578 fis, clone SPLEN2006325, weakly similar to Zinc finger protein nocA
IMAGE:281769	Hs.169358	Hs.648482			Hs.227656	Hs.55847	#N/A		Hs.195740	AATF||Apoptosis antagonizing transcription factor
IMAGE:811851	Hs.644326	Hs.542715			Hs.478368	Hs.170568	#N/A		Hs.195799	MTTP||Microsomal triglyceride transfer protein
IMAGE:840686	Hs.521973	Hs.515130			Hs.656274	Hs.156979	Hs.156979		Hs.195979	PKD1L1||Polycystic kidney disease 1 like 1
IMAGE:263815	Hs.592775	Hs.467662			Hs.16232	Hs.632181	Hs.632181		Hs.196054	HDAC9||Histone deacetylase 9
IMAGE:1602123	Hs.296949	Hs.443061			Hs.655329	Hs.653859	Hs.653859		Hs.196102	RB1CC1||RB1-inducible coiled-coil 1
IMAGE:296022	Hs.632531	Hs.6314			Hs.716649	Hs.631590	Hs.631590		Hs.196129	DMTF1||Cyclin D binding myb-like transcription factor 1
IMAGE:79761	In multiple clusters	Hs.220864			Hs.492974	Hs.164960	Hs.164960		Hs.196176	ECH1||Enoyl Coenzyme A hydratase 1, peroxisomal
IMAGE:279665	Hs.502315	Hs.662429			Hs.558428	Hs.123642	#N/A		Hs.196177	PHKG2||Phosphorylase kinase, gamma 2 (testis)
IMAGE:80649	Hs.306307	Hs.431279			Hs.600883	Hs.272813	#N/A		Hs.196384	PTGS2||Prostaglandin-endoperoxide synthase 2 (prostaglandin G/H synthase and cyclooxygenase)
IMAGE:588915	Hs.532634	Hs.71428			Hs.424932	Hs.437894	Hs.437894		Hs.1964	SLC5A1||Solute carrier family 5 (sodium/glucose cotransporter), member 1
IMAGE:505209	Hs.440320	Hs.197962			Hs.439060	Hs.575782	Hs.575782		Hs.196437	MOBKL1B||MOB1, Mps One Binder kinase activator-like 1B (yeast)
IMAGE:307687	Hs.274407	Hs.144197			Hs.158317	Hs.23862	Hs.23862		Hs.196482	JDP2||Jun dimerization protein 2
IMAGE:509569	Hs.497822	Hs.687357			Hs.1372	Hs.510328	Hs.510328		Hs.19673	MAF1||MAF1 homolog (S. cerevisiae)
IMAGE:277226	Hs.40183	Hs.602560			Hs.159410	Hs.368808	Hs.368808		Hs.1968	SEMG1||Semenogelin I
IMAGE:320201	Hs.13034	Hs.597281			Hs.9029	Hs.116147	Hs.116147		Hs.196952	HLF||Hepatic leukemia factor
IMAGE:139680	Hs.682966	Hs.11067			Hs.24178	Hs.152536	#N/A		Hs.196990	ZDHHC6||Zinc finger, DHHC-type containing 6
IMAGE:343661	Hs.57988	Hs.517400			Hs.715862	Hs.656938	Hs.656938		Hs.197015	SNX7||Sorting nexin 7
IMAGE:62250	Data not found	Hs.445000			Hs.202677	Hs.434112	#N/A		Hs.197029	ADORA2A||Adenosine A2a receptor
IMAGE:135253	In multiple clusters	Hs.709196			Hs.651587	Hs.511951	Hs.511951		Hs.197043	MAN1C1||Mannosidase, alpha, class 1C, member 1
IMAGE:160075	In multiple clusters	Hs.118738			Hs.532345	Hs.17614	Hs.17614		Hs.197071	NEK6||NIMA (never in mitosis gene a)-related kinase 6
IMAGE:856800	Hs.286221	Hs.664592			Hs.294603	Hs.715560	Hs.715560		Hs.197143	CMKLR1||Chemokine-like receptor 1
IMAGE:738900	Hs.144941	Hs.458414			Hs.716697	Hs.99724	Hs.99724		Hs.19718	PTPRU||Protein tyrosine phosphatase, receptor type, U
IMAGE:299412	In multiple clusters	Hs.718506			Hs.653700	Hs.671510	#N/A		Hs.1973	CCNF||Cyclin F
IMAGE:840708	Hs.487046	Hs.181042			Hs.433750	Hs.438877	Hs.438877		Hs.197320	TLE1||Transducin-like enhancer of split 1 (E(sp1) homolog, Drosophila)
IMAGE:811944	Hs.143408	Hs.41423			Hs.41565	Hs.283084	#N/A		Hs.197644	HECA||Headcase homolog (Drosophila)
IMAGE:132848	Hs.601545	Hs.370834			Hs.376206	Hs.591250	#N/A		Hs.197922	CAMK2N1||Calcium/calmodulin-dependent protein kinase II inhibitor 1
IMAGE:782503	Hs.503546	Hs.82098			Hs.154078	Hs.504517	Hs.504517		Hs.198003	SARDH||Sarcosine dehydrogenase
IMAGE:194986	Hs.188553	Hs.406337			Hs.473058	Hs.631539	Hs.631539		Hs.198072	PDE4B||Phosphodiesterase 4B, cAMP-specific (phosphodiesterase E4 dunce homolog, Drosophila)
IMAGE:566474	Hs.655396	Hs.372331			Hs.368610	Hs.72222	Hs.72222		Hs.198158	PBLD||Phenazine biosynthesis-like protein domain containing
IMAGE:897770	Hs.405662	Hs.153768			Hs.444329	Hs.708040	Hs.708040		Hs.198161	JMJD7||Jumonji domain containing 7
IMAGE:512133	Hs.513578	Hs.21454			Hs.29679	Hs.487409	#N/A		Hs.198241	AOC3||Amine oxidase, copper containing 3 (vascular adhesion protein 1)
IMAGE:137931	Data not found	Hs.657047			Hs.172613	Hs.591290	#N/A		Hs.198249	GJB5||Gap junction protein, beta 5, 31.1kDa
IMAGE:162208	Hs.529303	Hs.634228			Hs.248202	Hs.486993	Hs.486993		Hs.198269	NDUFA3||NADH dehydrogenase (ubiquinone) 1 alpha subcomplex, 3, 9kDa
IMAGE:28611	Hs.21550	Hs.329850			Hs.115830	Hs.591992	Hs.591992		Hs.198308	WRB||Tryptophan rich basic protein
IMAGE:31225	Hs.509780	Hs.215766			Hs.462270	Hs.50749	Hs.50749		Hs.198365	BPGM||2,3-bisphosphoglycerate mutase
IMAGE:269831	Data not found	Hs.546261			Hs.631582	Hs.487412	Hs.487412		Hs.198612	GABBR2||Gamma-aminobutyric acid (GABA) B receptor, 2
IMAGE:128461	Hs.508514	Hs.659851			Hs.5394	Hs.380372	Hs.380372		Hs.198760	NEFH||Neurofilament, heavy polypeptide
IMAGE:376839	Hs.252967	Hs.97579			Hs.296776	Hs.16187	Hs.16187		Hs.198853	C12orf32||Chromosome 12 open reading frame 32
IMAGE:772891	Hs.716375	Hs.434286			Hs.128067	Hs.709483	Hs.709483		Hs.198862	FBLN2||Fibulin 2
IMAGE:731261	Hs.482573	Hs.671185			Hs.434951	Hs.125300	Hs.125300		Hs.198998	CHUK||Conserved helix-loop-helix ubiquitous kinase
IMAGE:203544	Hs.709854	Hs.524458			Hs.527078	Hs.509451	#N/A		Hs.19904	CTH||Cystathionase (cystathionine gamma-lyase)
IMAGE:1048794	Hs.600653	Hs.482521			Hs.567438	Hs.460645	#N/A		Hs.199248	PTGER4||Prostaglandin E receptor 4 (subtype EP4)
IMAGE:784593	In multiple clusters	Hs.170053			Data not found	Hs.505806	Hs.505806		Hs.199343	PCDHA6||Protocadherin alpha 6
IMAGE:511832	Hs.162646	Hs.657408			Data not found	Hs.591106	Hs.591106		Hs.199487	RERG||RAS-like, estrogen-regulated, growth inhibitor
IMAGE:53081	Hs.99472	Hs.126667			Hs.715672	Hs.31334	Hs.31334		Hs.199561	RANBP2||RAN binding protein 2
IMAGE:359139	Hs.660380	Hs.528817			Hs.476217	Hs.472119	Hs.472119		Hs.199579	MRPL42||Mitochondrial ribosomal protein L42
IMAGE:809600	Hs.463105	Hs.520814			Hs.187866	Hs.13318	Hs.13318		Hs.199593	AP3B2||Adaptor-related protein complex 3, beta 2 subunit
IMAGE:780977	Hs.523131	Hs.666323			Hs.82071	Hs.386189	Hs.386189		Hs.199625	HAX1||HCLS1 associated protein X-1
IMAGE:1569263	Hs.128317	Hs.35086			Hs.157031	Hs.272373	#N/A		Hs.199743	ME3||Malic enzyme 3, NADP(+)-dependent, mitochondrial
IMAGE:1455935	Hs.666309	Hs.666256			Hs.591657	Hs.24135	Hs.24135		Hs.199763	SSH1||Slingshot homolog 1 (Drosophila)
IMAGE:32241	Hs.594723	Hs.406492			Hs.255973	Hs.591668	Hs.591668		Hs.199814	TRHDE||Thyrotropin-releasing hormone degrading enzyme
IMAGE:376064	Hs.351133	Hs.632179			Hs.233363	Hs.719228	Hs.719228		Hs.199850	DCHS1||Dachsous 1 (Drosophila)
IMAGE:347031	Hs.514474	Hs.632616			Hs.40098	Hs.148680	#N/A		Hs.19987	FLJ14213||Protor-2
IMAGE:416256	Hs.592313	Hs.592209			Hs.591589	Hs.715724	#N/A		Hs.199877	CPNE4||Copine IV
IMAGE:743532	Hs.533355	Hs.146180			Data not found	Hs.66170	Hs.66170		Hs.199905	FGF20||Fibroblast growth factor 20
IMAGE:809755	Hs.443875	Hs.406156			Data not found	Hs.202011	Hs.202011		Hs.20000	ERI1||Exoribonuclease 1
IMAGE:201383	In multiple clusters	Hs.519818			Hs.632346	Hs.416108	Hs.416108		Hs.200016	NUDT11||Nudix (nucleoside diphosphate linked moiety X)-type motif 11
IMAGE:415891	Hs.474436	Hs.399719			Hs.719388	Hs.323308	Hs.323308		Hs.200063	HDAC7||Histone deacetylase 7
IMAGE:364934	Hs.380277	Hs.535845			Hs.145605	Hs.245828	#N/A		Hs.200100	C7orf41||Chromosome 7 open reading frame 41
IMAGE:197234	Data not found	Hs.511979			Data not found	Hs.420229	Hs.420229		Hs.20013	SYF2||SYF2 homolog, RNA splicing factor (S. cerevisiae)
IMAGE:435934	Hs.644466	Hs.413748			Hs.656902	Hs.145956	Hs.145956		Hs.200136	MYO5B||Myosin VB
IMAGE:359269	Hs.7517	Hs.656354			Hs.439650	Hs.652273	Hs.652273		Hs.20021	VAMP1||Vesicle-associated membrane protein 1 (synaptobrevin 1)
IMAGE:172892	Hs.715688	Hs.153357			Hs.711142	Hs.444468	#N/A		Hs.200250	CREM||CAMP responsive element modulator
IMAGE:269815	Hs.583348	Hs.127411			Hs.711141	Hs.675522	#N/A		Hs.200596	LCMT2||Leucine carboxyl methyltransferase 2
IMAGE:143748	Hs.268177	Hs.439023			Hs.699445	Hs.31869	Hs.31869		Hs.2006	GSTM3||Glutathione S-transferase mu 3 (brain)
IMAGE:298384	Hs.714423	Hs.86131			Hs.689619	Hs.649877	Hs.649877		Hs.200600	SCAMP3||Secretory carrier membrane protein 3
IMAGE:306013	Hs.438040	Hs.465924			Hs.162877	Hs.712850	#N/A		Hs.200668	CERK||Ceramide kinase
IMAGE:71545	Hs.95424	Hs.472409			Hs.532853	Hs.374262	Hs.374262		Hs.200716	MECP2||Methyl CpG binding protein 2 (Rett syndrome)
IMAGE:280122	Hs.590928	Hs.279640			Hs.446017	Hs.189184	Hs.189184		Hs.200738	SLC38A6||Solute carrier family 38, member 6
IMAGE:381866	Hs.92858	Hs.43047			Hs.534169	Hs.719268	#N/A		Hs.200770	SKAP2||Src kinase associated phosphoprotein 2
IMAGE:76362	Hs.701738	Hs.196482			Hs.272168	Hs.591255	Hs.591255		Hs.200841	LAMA2||Laminin, alpha 2
IMAGE:136260	Hs.655722	Hs.59908			Hs.718513	Hs.439474	#N/A		Hs.200943	NARG2||NMDA receptor regulated 2
IMAGE:796508	Hs.434251	Hs.659620			Hs.158237	Hs.524750	Hs.524750		Hs.20103	EGFLAM||EGF-like, fibronectin type III and laminin G domains
IMAGE:416407	Hs.3260	Hs.584908			Data not found	Hs.663128	#N/A		Hs.201034	NTN4||Netrin 4
IMAGE:812127	Hs.599805	Hs.650158			Data not found	Hs.659767	#N/A		Hs.201058	STMN4||Stathmin-like 4
IMAGE:743416	Hs.159043	Hs.176977			Data not found	Hs.41119	Hs.41119		Hs.20107	KLC1||Kinesin light chain 1
IMAGE:730872	Hs.662424	Hs.551552			Hs.201939	Hs.514636	#N/A		Hs.201083	MAL2||Mal, T-cell differentiation protein 2
IMAGE:126887	Hs.464137	Hs.463295			Hs.189507	Hs.8015	Hs.8015		Hs.2012	TCN1||Transcobalamin I (vitamin B12 binding protein, R binder family)
IMAGE:43422	Data not found	Hs.182215			Hs.9857	Hs.521989	#N/A		Hs.201253	CKAP5||Cytoskeleton associated protein 5
IMAGE:755752	Hs.467824	Hs.714995			Hs.369265	Hs.709819	Hs.709819		Hs.201300	CYSLTR1||Cysteinyl leukotriene receptor 1
IMAGE:666218	Hs.133379	Hs.102598			Hs.218366	Hs.27018	Hs.27018		Hs.201340	SEMA3D||Sema domain, immunoglobulin domain (Ig), short basic domain, secreted, (semaphorin) 3D
IMAGE:753248	Hs.357128	Hs.518355			Data not found	Hs.481720	Hs.481720		Hs.20136	MAMLD1||Mastermind-like domain containing 1
IMAGE:951304	Hs.154023	Hs.656198			Hs.95231	Hs.496811	Hs.496811		Hs.201379	PHKA1||Phosphorylase kinase, alpha 1 (muscle)
IMAGE:2407433	Hs.519659	Hs.48384			Hs.651869	Hs.57652	Hs.57652		Hs.201398	C1QTNF1||C1q and tumor necrosis factor related protein 1
IMAGE:1870965	Hs.543322	Hs.658802			Hs.405153	Hs.494337	#N/A		Hs.20142	C14orf142||Chromosome 14 open reading frame 142
IMAGE:286465	Data not found	Hs.553127			Hs.531619	Hs.459162	Hs.459162		Hs.201446	PERP||PERP, TP53 apoptosis effector
IMAGE:80752	Data not found	Hs.659381			Hs.521924	Hs.607144	Hs.607144		Hs.20157	CDK5RAP3||CDK5 regulatory subunit associated protein 3
IMAGE:1635545	Hs.489849	Hs.201034			Hs.108002	Hs.515032	Hs.515032		Hs.20158	APTX||Aprataxin
IMAGE:745116	Hs.284279	Hs.132956			Hs.655941	Hs.518760	#N/A		Hs.201641	BASP1||Brain abundant, membrane attached signal protein 1
IMAGE:549558	Hs.710145	Hs.146346			Hs.484324	Hs.336768	Hs.336768		Hs.201671	SOX13||SRY (sex determining region Y)-box 13
IMAGE:267544	Hs.569914	Hs.657030			Hs.241383	Hs.150878	Hs.150878		Hs.201688	CHIT1||Chitinase 1 (chitotriosidase)
IMAGE:222025	Hs.352341	Hs.139053			Hs.279815	Hs.144287	Hs.144287		Hs.201897	POLA2||Polymerase (DNA directed), alpha 2 (70kD subunit)
IMAGE:811156	Hs.518727	Hs.153678			Hs.507805	Hs.655103	Hs.655103		Hs.201918	HIPK3||Homeodomain interacting protein kinase 3
IMAGE:795555	Hs.655162	Hs.490551			Hs.655532	Hs.121178	#N/A		Hs.201921	ST7L||Suppression of tumorigenicity 7 like
IMAGE:417409	Hs.17589	Hs.143961			Hs.435291	Hs.351822	#N/A		Hs.201939	ATP6V0A2||ATPase, H+ transporting, lysosomal V0 subunit a2
IMAGE:322067	Hs.433540	Hs.718451			Hs.700696	Hs.307096	#N/A		Hs.202001	KIAA1012||KIAA1012
IMAGE:232670	Hs.503239	Hs.652572			Hs.506558	Hs.98280	Hs.98280		Hs.202010	PLCL2||Phospholipase C-like 2
IMAGE:502978	Hs.369022	Hs.268939			Hs.515255	Hs.659215	Hs.659215		Hs.202011	CCDC47||Coiled-coil domain containing 47
IMAGE:159487	Hs.336810	Hs.369123			Hs.35086	Hs.517249	#N/A		Hs.202097	PCOLCE||Procollagen C-endopeptidase enhancer
IMAGE:1500438	Hs.666533	Hs.659964			Hs.486589	Hs.517559	Hs.517559		Hs.202179	SMN2||Survival of motor neuron 2, centromeric
IMAGE:39136	Hs.657050	Hs.659116			Hs.466907	Hs.178098	#N/A		Hs.2022	TGM3||Transglutaminase 3 (E polypeptide, protein-glutamine-gamma-glutamyltransferase)
IMAGE:770984	In multiple clusters	Hs.662177			Hs.240395	Hs.83465	Hs.83465		Hs.202207	C1orf102||Chromosome 1 open reading frame 102
IMAGE:347772	Data not found	Hs.591133			Hs.157872	Hs.543586	#N/A		Hs.202238	KIAA1429||KIAA1429
IMAGE:308115	Hs.22575	Hs.310540			Hs.282678	Hs.144513	Hs.144513		Hs.20225	TFIP11||Tuftelin interacting protein 11
IMAGE:239958	Hs.655217	Hs.240770			Hs.160211	Hs.149585	#N/A		Hs.202354	DIO2||Deiodinase, iodothyronine, type II
IMAGE:212772	Hs.98117	Hs.696287			Hs.163645	Hs.137583	#N/A		Hs.202438	LRRC18||Leucine rich repeat containing 18
IMAGE:503617	Hs.77367	Hs.525549			Hs.546268	Hs.272401	#N/A		Hs.202453	||C-myc-P64 mRNA, initiating from promoter P0, (HLmyc3.1) partial cds
IMAGE:229915	Data not found	Hs.112933			Hs.250443	Hs.512668	Hs.512668		Hs.202517	TMEM55A||Transmembrane protein 55A
IMAGE:301849	Hs.467084	Hs.719253			Data not found	Hs.157461	Hs.157461		Hs.202522	C1orf85||Chromosome 1 open reading frame 85
IMAGE:666349	In multiple clusters	Hs.584833			Hs.655332	Hs.433278	Hs.433278		Hs.202542	CCDC40||Coiled-coil domain containing 40
IMAGE:726449	Data not found	Hs.568494			Hs.716884	Hs.719215	Hs.719215		Hs.202672	DNMT1||DNA (cytosine-5-)-methyltransferase 1
IMAGE:266102	Hs.659091	Hs.715695			Hs.465102	Hs.597422	#N/A		Hs.202676	SYCP2||Synaptonemal complex protein 2
IMAGE:239580	Hs.686917	Hs.524425			Data not found	Hs.502774	#N/A		Hs.202677	CD2BP2||CD2 (cytoplasmic tail) binding protein 2
IMAGE:304846	Hs.597445	Hs.591221			Hs.35758	Hs.444356	Hs.444356		Hs.20274	SLC41A1||Solute carrier family 41, member 1
IMAGE:300015	In multiple clusters	Hs.478481			Hs.431009	Hs.471528	Hs.471528		Hs.2030	THBD||Thrombomodulin
IMAGE:131388	Hs.687204	Hs.34447			Hs.121025	Hs.660543	Hs.660543		Hs.203206	XPO5||Exportin 5
IMAGE:296472	Data not found	Hs.449415			Hs.99231	Hs.44004	Hs.44004		Hs.203637	PLS1||Plastin 1 (I isoform)
IMAGE:150466	Hs.707300	Hs.524491			Hs.113287	Hs.55999	Hs.55999		Hs.203691	DCBLD2||Discoidin, CUB and LCCL domain containing 2
IMAGE:753104	In multiple clusters	Hs.513954			Data not found	Hs.21398	Hs.21398		Hs.203717	FN1||Fibronectin 1
IMAGE:666159	Hs.496969	Hs.167700			Hs.666367	Hs.467151	Hs.467151		Hs.203772	FRG1||FSHD region gene 1
IMAGE:37471	In multiple clusters	Hs.579691			Hs.365207	Hs.534456	#N/A		Hs.203830	PCDHB7||Protocadherin beta 7
IMAGE:32186	Data not found	Hs.694701			Hs.335003	Hs.155827	Hs.155827		Hs.203896	TMEM184C||Transmembrane protein 184C
IMAGE:1861661	Hs.493585	Hs.658818			Hs.316890	Hs.435126	Hs.435126		Hs.203952	TRRAP||Transformation/transcription domain-associated protein
IMAGE:1574487	Hs.543584	Hs.716433			Hs.583855	Hs.486542	Hs.486542		Hs.203965	PHTF2||Putative homeodomain transcription factor 2
IMAGE:214713	In multiple clusters	Hs.662378			Hs.15827	Hs.476402	Hs.476402		Hs.204041	AHSA1||AHA1, activator of heat shock 90kDa protein ATPase homolog 1 (yeast)
IMAGE:611586	Hs.588655	Hs.653607			Hs.654972	Hs.469935	Hs.469935		Hs.2042	CRISP2||Cysteine-rich secretory protein 2
IMAGE:757152	In multiple clusters	Hs.531713			Hs.656870	Hs.525401	Hs.525401		Hs.204238	LCN2||Lipocalin 2
IMAGE:595701	Hs.301277	Hs.274873			Hs.439645	Hs.152009	Hs.152009		Hs.20447	PAK4||P21 protein (Cdc42/Rac)-activated kinase 4
IMAGE:246228	Hs.209989	Hs.461647			Hs.36958	Hs.591530	Hs.591530		Hs.204475	HTATSF1||HIV-1 Tat specific factor 1
IMAGE:773248	Hs.597166	Hs.387207			Hs.242183	Hs.570355	Hs.570355		Hs.204564	EFR3A||EFR3 homolog A (S. cerevisiae)
IMAGE:33585	Hs.491941	Hs.298987			Hs.124490	Hs.567453	Hs.567453		Hs.204575	DOPEY2||Dopey family member 2
IMAGE:897830	Hs.438072	Hs.145523			Hs.196927	Hs.714832	#N/A		Hs.20506	ZNF677||Zinc finger protein 677
IMAGE:34326	Hs.654449	Hs.420036			Hs.196927	Hs.716415	Hs.716415		Hs.20516	HDAC4||Histone deacetylase 4
IMAGE:219813	Hs.162877	Hs.107801			Hs.409794	Hs.374067	Hs.374067		Hs.20521	PRMT1||Protein arginine methyltransferase 1
IMAGE:289018	Hs.551713	Hs.154329			Hs.502823	Hs.334603	Hs.334603		Hs.205392	ZNF507||Zinc finger protein 507
IMAGE:418081	Hs.414809	Hs.718490			Data not found	Hs.483772	Hs.483772		Hs.205427	WDR35||WD repeat domain 35
IMAGE:194351	Hs.125300	Hs.517937			Hs.98849	Hs.135254	Hs.135254		Hs.205558	GLIPR1||GLI pathogenesis-related 1
IMAGE:201818	Hs.656767	Hs.302408			Hs.59757	Hs.492427	Hs.492427		Hs.205627	RLF||Rearranged L-myc fusion
IMAGE:810753	Hs.380887	Hs.714894			Hs.248197	Hs.593542	#N/A		Hs.2057	UMPS||Uridine monophosphate synthetase
IMAGE:288667	Hs.458313	Hs.76394			Hs.410228	Hs.567706	#N/A		Hs.20575	GAS2L3||Growth arrest-specific 2 like 3
IMAGE:292719	Hs.16157	Hs.509213			Hs.208414	Hs.649191	Hs.649191		Hs.205816	SLC17A1||Solute carrier family 17 (sodium phosphate), member 1
IMAGE:810131	Hs.654568	Hs.655410			Hs.504620	Hs.91546	#N/A		Hs.206770	ZBTB22||Zinc finger and BTB domain containing 22
IMAGE:136856	Hs.513933	Hs.425023			Hs.24601	Hs.647049	Hs.647049		Hs.207106	||KIAA0353 gene
IMAGE:49131	Hs.92556	Hs.594386			Hs.14791	Hs.516951	#N/A		Hs.207157	ANKDD1A||Ankyrin repeat and death domain containing 1A
IMAGE:1412245	Hs.490038	Hs.193163			Hs.199814	Hs.567559	#N/A		Hs.20716	TIMM17A||Translocase of inner mitochondrial membrane 17 homolog A (yeast)
IMAGE:785983	Hs.656031	Hs.151334			Hs.504352	Hs.489922	Hs.489922		Hs.207538	JAK1||Janus kinase 1 (a protein tyrosine kinase)
IMAGE:279945	Hs.48021	Hs.78601			Hs.438830	Hs.660883	#N/A		Hs.207631	LMO7||LIM domain 7
IMAGE:768258	Hs.660767	Hs.454790			Hs.18788	Hs.632841	#N/A		Hs.207745	RBL1||Retinoblastoma-like 1 (p107)
IMAGE:276126	Data not found	Hs.9731			Data not found	Hs.371036	Hs.371036		Hs.207763	MAPK8IP3||Mitogen-activated protein kinase 8 interacting protein 3
IMAGE:428138	In multiple clusters	Hs.240			Hs.567422	Hs.234434	Hs.234434		Hs.208	GCGR||Glucagon receptor
IMAGE:138210	Hs.657080	Hs.533222			Hs.667720	Hs.120267	#N/A		Hs.208093	KIAA1324L||KIAA1324-like
IMAGE:122397	Hs.18616	Hs.687535			Hs.674915	Hs.62919	#N/A		Hs.208124	ESR1||Estrogen receptor 1
IMAGE:122782	Hs.475525	Hs.443301			Hs.40499	Hs.369056	Hs.369056		Hs.208267	MCF2L2||MCF.2 cell line derived transforming sequence-like 2
IMAGE:823794	Hs.409989	Hs.264208			Hs.143261	Hs.654849	Hs.654849		Hs.208343	GAL3ST3||Galactose-3-O-sulfotransferase 3
IMAGE:242062	Hs.120759	Hs.477114			Hs.162877	Hs.497692	Hs.497692		Hs.208358	C21orf63||Chromosome 21 open reading frame 63
IMAGE:248531	In multiple clusters	Hs.286145			Hs.654634	Hs.513094	#N/A		Hs.208388	FANCD2||Fanconi anemia, complementation group D2
IMAGE:754333	Hs.473370	Hs.529272			Hs.632629	Hs.128420	Hs.128420		Hs.208414	SLC25A40||Solute carrier family 25, member 40
IMAGE:812955	Hs.95008	Hs.171011			Hs.278901	Hs.634040	#N/A		Hs.20848	WDSUB1||WD repeat, sterile alpha motif and U-box domain containing 1
IMAGE:325822	Hs.170009	Hs.632447			Hs.592081	Hs.493037	Hs.493037		Hs.208544	KCNK1||Potassium channel, subfamily K, member 1
IMAGE:781130	In multiple clusters	Hs.631988			Hs.14945	Hs.277101	#N/A		Hs.208550	WDFY2||WD repeat and FYVE domain containing 2
IMAGE:590774	Hs.178695	Hs.510324			Hs.108106	Hs.502176	Hs.502176		Hs.208597	CTBP1||C-terminal binding protein 1
IMAGE:609620	Hs.598493	Hs.442160			Hs.520506	Hs.531330	#N/A		Hs.208673	NMNAT3||Nicotinamide nucleotide adenylyltransferase 3
IMAGE:345761	Hs.595153	Hs.656983			Hs.651925	Hs.283725	Hs.283725		Hs.208681	BBS4||Bardet-Biedl syndrome 4
IMAGE:897865	Hs.27695	Hs.651453			Hs.99430	Hs.26506	Hs.26506		Hs.208759	NLK||Nemo-like kinase
IMAGE:429926	Hs.158932	Hs.532786			Hs.98586	Hs.76662	Hs.76662		Hs.208765	GPHN||Gephyrin
IMAGE:251682	Hs.496191	Hs.19414			Hs.604950	Hs.165619	Hs.165619		Hs.20879	ZNF691||Zinc finger protein 691
IMAGE:256477	In multiple clusters	Hs.706967			Hs.171971	Hs.517044	Hs.517044		Hs.208912	CENPM||Centromere protein M
IMAGE:626358	Hs.514495	Hs.567637			Hs.20879	Hs.87968	#N/A		Hs.2090	PTGER2||Prostaglandin E receptor 2 (subtype EP2), 53kDa
IMAGE:148469	Hs.515369	Hs.567619			Hs.436393	Hs.62813	#N/A		Hs.209153	ANGPTL3||Angiopoietin-like 3
IMAGE:586650	Hs.25450	Hs.513626			Hs.23918	Hs.439152	Hs.439152		Hs.209577	CECR6||Cat eye syndrome chromosome region, candidate 6
IMAGE:810354	Hs.441275	Hs.634840			Hs.272404	Hs.19025	#N/A		Hs.20961	GPER||G protein-coupled estrogen receptor 1
IMAGE:138369	Hs.654395	Hs.172685			Hs.251386	Hs.272838	#N/A		Hs.209945	TDP1||Tyrosyl-DNA phosphodiesterase 1
IMAGE:415876	Hs.121593	Hs.632854			Hs.270285	Hs.489849	Hs.489849		Hs.209979	LRFN4||Leucine rich repeat and fibronectin type III domain containing 4
IMAGE:261667	Hs.658812	Hs.162125			Hs.480876	Hs.716398	Hs.716398		Hs.209983	STMN1||Stathmin 1/oncoprotein 18
IMAGE:359539	Hs.500874	Hs.596991			Hs.491737	Hs.197043	Hs.197043		Hs.209989	LMBR1||Limb region 1 homolog (mouse)
IMAGE:245099	Hs.69855	Hs.485205			Hs.645432	Hs.498727	Hs.498727		Hs.21016	COCH||Coagulation factor C homolog, cochlin (Limulus polyphemus)
IMAGE:202931	Data not found	Hs.42400			Hs.444969	Hs.483993	Hs.483993		Hs.21026	ZNF385D||Zinc finger protein 385D
IMAGE:241931	Data not found	Hs.596314			Data not found	Hs.123159	#N/A		Hs.210283	COL5A1||Collagen, type V, alpha 1
IMAGE:26832	Hs.167405	Hs.481466			Hs.676266	Hs.118608	#N/A		Hs.210343	BCL2L14||BCL2-like 14 (apoptosis facilitator)
IMAGE:38391	Data not found	Hs.443031			Hs.268554	Hs.86232	Hs.86232		Hs.21035	GALNTL1||UDP-N-acetyl-alpha-D-galactosamine:polypeptide N-acetylgalactosaminyltransferase-like 1
IMAGE:279504	Hs.572375	Hs.473632			Hs.268554	Hs.631727	Hs.631727		Hs.210385	HERC1||Hect (homologous to the E6-AP (UBE3A) carboxyl terminus) domain and RCC1 (CHC1)-like domain (RLD) 1
IMAGE:823647	Hs.528051	Hs.660511			Hs.268326	Hs.299315	Hs.299315		Hs.210532	KIAA0141||KIAA0141
IMAGE:322242	Hs.124011	Hs.47308			Hs.526920	Hs.674313	#N/A		Hs.210586	C13orf31||Chromosome 13 open reading frame 31
IMAGE:280266	Hs.659402	Hs.696326			Hs.251380	Hs.303025	#N/A		Hs.21081	CCDC121||Coiled-coil domain containing 121
IMAGE:811168	Hs.20225	Hs.430300			Data not found	Hs.302003	#N/A		Hs.210862	TBR1||T-box, brain, 1
IMAGE:838359	Hs.77890	Hs.594106			Hs.518618	Hs.436350	Hs.436350		Hs.210870	SEMA5B||Sema domain, seven thrombospondin repeats (type 1 and type 1-like), transmembrane domain (TM) and short cytoplasmic domain, (semaphorin) 5B
IMAGE:121159	Hs.17936	Hs.79088			Hs.227115	Hs.44424	Hs.44424		Hs.210891	TBC1D4||TBC1 domain family, member 4
IMAGE:51865	Hs.155097	Hs.418497			Hs.715677	Hs.387258	#N/A		Hs.210995	CA12||Carbonic anhydrase XII
IMAGE:360079	Hs.527861	Hs.514435			Hs.169487	Hs.250002	#N/A		Hs.21107	NLGN4X||Neuroligin 4, X-linked
IMAGE:1048724	Hs.166647	Hs.418520			Hs.126838	Hs.27214	#N/A		Hs.211092	PLUNC||Palate, lung and nasal epithelium associated
IMAGE:781444	Hs.241543	Hs.81564			Hs.153026	Hs.302026	#N/A		Hs.211374	RNF183||Ring finger protein 183
IMAGE:510116	Hs.2962	Hs.598169			Data not found	Hs.27695	Hs.27695		Hs.211426	THBS4||Thrombospondin 4
IMAGE:2028391	Hs.148907	Hs.443936			Hs.124942	Hs.435371	#N/A		Hs.211441	PHF2||PHD finger protein 2
IMAGE:1608999	Data not found	Hs.40582			Data not found	Hs.301431	Hs.301431		Hs.21145	GATAD1||GATA zinc finger domain containing 1
IMAGE:375650	Hs.56876	Hs.591084			Data not found	Hs.716513	Hs.716513		Hs.211472	CCDC71||Coiled-coil domain containing 71
IMAGE:1032796	Hs.425311	Hs.133135			Data not found	Hs.28249	Hs.28249		Hs.211511	TCTN1||Tectonic family member 1
IMAGE:810217	Data not found	Hs.659591			Hs.15159	Hs.320892	Hs.320892		Hs.211520	KIAA1432||KIAA1432
IMAGE:280308	Hs.10697	Hs.75862			Data not found	Hs.632402	#N/A		Hs.211571	HCCS||Holocytochrome c synthase (cytochrome c heme-lyase)
IMAGE:51992	Hs.657388	Hs.666967			Hs.101937	Hs.718405	#N/A		Hs.211589	PPEF1||Protein phosphatase, EF-hand calcium binding domain 1
IMAGE:838689	Hs.573495	Hs.654431			Hs.15106	Hs.655105	#N/A		Hs.211594	PSMC4||Proteasome (prosome, macropain) 26S subunit, ATPase, 4
IMAGE:1032004	Hs.415299	Hs.653013			Hs.632215	Hs.31819	Hs.31819		Hs.21160	ME1||Malic enzyme 1, NADP(+)-dependent, cytosolic
IMAGE:31979	Hs.594543	Hs.571835			Hs.412196	Hs.497589	#N/A		Hs.211600	TNFAIP3||Tumor necrosis factor, alpha-induced protein 3
IMAGE:418004	Hs.380403	Hs.87191			Hs.49760	Hs.12248	Hs.12248		Hs.211602	SMC1A||Structural maintenance of chromosomes 1A
IMAGE:295590	Hs.570067	Hs.91381			Hs.163846	Hs.487036	Hs.487036		Hs.21162	RTBDN||Retbindin
IMAGE:286490	Hs.525781	Hs.26593			Hs.21907	Hs.435255	#N/A		Hs.211700	FAM135A||Family with sequence similarity 135, member A
IMAGE:49654	Hs.655030	Hs.462859			Hs.438533	Hs.666782	Hs.666782		Hs.211800	COG2||Component of oligomeric golgi complex 2
IMAGE:1861273	Hs.602978	Hs.13188			Hs.251399	Hs.154433	Hs.154433		Hs.211869	DKK2||Dickkopf homolog 2 (Xenopus laevis)
IMAGE:1520525	Hs.130204	Hs.690364			Data not found	Hs.120790	#N/A		Hs.21187	TRUB1||TruB pseudouridine (psi) synthase homolog 1 (E. coli)
IMAGE:855890	Hs.350265	Hs.706828			Hs.16441	Hs.594923	#N/A		Hs.211929	TXN2||Thioredoxin 2
IMAGE:272073	In multiple clusters	Hs.515517			Hs.278960	Hs.62180	Hs.62180		Hs.212046	HISPPD1||Histidine acid phosphatase domain containing 1
IMAGE:811035	Hs.408708	Hs.512676			Hs.200333	Hs.493401	Hs.493401		Hs.212088	EPHX2||Epoxide hydrolase 2, cytoplasmic
IMAGE:366389	Hs.446017	Hs.12248			Hs.696199	Hs.129142	Hs.129142		Hs.21213	MYO5A||Myosin VA (heavy chain 12, myoxin)
IMAGE:202921	Hs.658522	Hs.22867			Hs.58324	Hs.18889	Hs.18889		Hs.212140	CWF19L2||CWF19-like 2, cell cycle control (S. pombe)
IMAGE:361642	In multiple clusters	Hs.110470			Hs.656646	Hs.374485	Hs.374485		Hs.212293	G6PC||Glucose-6-phosphatase, catalytic subunit
IMAGE:194451	Hs.6347	Hs.127189			Hs.287729	Hs.373642	#N/A		Hs.212332	CAV2||Caveolin 2
IMAGE:682073	Hs.586270	Hs.606762			Hs.646580	Hs.283096	#N/A		Hs.212360	DNAH5||Dynein, axonemal, heavy chain 5
IMAGE:306358	Hs.389649	Hs.656248			Hs.646580	Hs.275086	Hs.275086		Hs.21239	RPH3A||Rabphilin 3A homolog (mouse)
IMAGE:788641	In multiple clusters	Hs.352962			Hs.519993	Hs.178715	#N/A		Hs.212395	CIZ1||CDKN1A interacting zinc finger protein 1
IMAGE:299347	Hs.49902	Hs.270017			Hs.647334	Hs.632273	Hs.632273		Hs.212511	IGSF21||Immunoglobin superfamily, member 21
IMAGE:813490	Hs.330384	Hs.656806			Hs.350570	Hs.534971	#N/A		Hs.212606	GLS2||Glutaminase 2 (liver, mitochondrial)
IMAGE:840327	Hs.592796	Hs.664016			Hs.462390	Hs.208206	#N/A		Hs.2128	DUSP5||Dual specificity phosphatase 5
IMAGE:126497	Hs.656445	Hs.654350			Data not found	Hs.490394	#N/A		Hs.212838	A2M||Alpha-2-macroglobulin
IMAGE:503051	Hs.463652	Hs.218040			Hs.710088	Hs.167805	Hs.167805		Hs.212885	CNRIP1||Cannabinoid receptor interacting protein 1
IMAGE:510760	Hs.478868	Hs.2490			Hs.272630	Hs.474711	#N/A		Hs.213050	ELAVL4||ELAV (embryonic lethal, abnormal vision, Drosophila)-like 4 (Hu antigen D)
IMAGE:841620	Hs.173381	Hs.553498			Hs.719119	Hs.165859	Hs.165859		Hs.213061	NUCKS1||Nuclear casein kinase and cyclin-dependent kinase substrate 1
IMAGE:669435	Hs.596034	Hs.368149			Hs.716391	Hs.308122	Hs.308122		Hs.213087	ODZ4||Odz, odd Oz/ten-m homolog 4 (Drosophila)
[truncated: 36,509 more rows]

## Sheet: p-value calculation
	Unigene Build 219
unique unigene IDs to both agilent and serum response platforms:	11068
CSR genes	354
Myc signature genes:	298
CSR genes that show concordant respone in Myc signature:	22
p-value calculation in matlab with following command:
>> 1-hygecdf(22,11068,354,298)
p-value	8.56e-05

## Sheet: genes in CSR and MYC signature
CLID	NAME	GWEIGHT	LCPX-0 Timepoint (a)	LCPX- 0 Timepoint (b)	LCPX- 0 Timepoint (c)	LCPX+OHT, 8hrs	LCPX+OHT, 48hrs	_	N-MycER + OHT 0hr-A	N-MycER + OHT 0hr-B	N-MycER + OHT 0hr-C	N-MycER + OHT 2hrs	N-MycER + OHT 4hrs	N-MycER + OHT 8hrs	N-MycER + OHT 12hrs	N-MycER + OHT 24hrs	N-MycER + OHT 36hrs	N-MycER + OHT 48hrs	_	N-MycER(delta-MbII) 0hrs-A	N-MycER(delta-MbII) 0hrs-B	N-MycER(delta-MbII) 0hrs-C	N-MycER(delta-MbII)+OHT, 2hrs	N-MycER(delta-MbII)+OHT, 4hrs	N-MycER(delta-MbII)+OHT, 8hrs	N-MycER(delta-MbII)+OHT, 12hrs	N-MycER(delta-MbII)+OHT, 24hrs	N-MycER(delta-MbII)+OHT, 36hrs	N-MycER(delta-MbII)+OHT, 48hrs	_	_	Myc response in BJ cells-steady state Vector 1	Myc response in BJ cells-steady state Vector 2	Myc response in BJ cells-steady state Myc-wt1	Myc response in BJ cells-steady state Myc-wt2	Myc response in BJ cells-steady state Myc?MBII-1	Myc response in BJ cells-steady state Myc?MBII-2	_	_	Serum response of fibroblasts 0 hr.	Serum response of fibroblasts 0 hr. (B)	Serum response of fibroblasts 0 hr. (C)	Serum response of fibroblasts 15 min.	Serum response of fibroblasts 30 min.	Serum response of fibroblasts 1 hr.	Serum response of fibroblasts 1 1/2 hr.	Serum response of fibroblasts 2 hr.	Serum response of fibroblasts 3 hr.	Serum response of fibroblasts 4 hr.
EWEIGHT			1	1	1	1	1	0	1	1	1	1	1	1	1	1	1	1	0	1	1	1	1	1	1	1	1	1	1	0	0	1	1	1	1	1	1	0	0	1	1	1	1	1	1	1	1	1	1
Hs.481980	DAB2||Disabled homolog 2, mitogen-responsive phosphoprotein (Drosophila)	1	0.00933333	-0.429667	0.420333	0.0533333	-0.864667		0.079	0.13	-0.209	-0.209	-0.282	-0.435	-0.997	-0.394	-0.646	-0.984		0.0173333	-0.000666667	-0.0166667	-0.137667	-0.310667	-0.283667	-0.303667	-0.300667	-0.345667	-0.517667			-0.042	0.042	-0.8	-0.838	-0.161	0.028			-0.245556	0.261111	-0.0155556	0.0544444	0.0411111	0.294444	-0.125556	0.0177778	0.349444	-0.445556
Hs.437060	CYCS||Cytochrome c, somatic	1	0.114	-0.992	0.878	-0.133	-0.355		0.124333	-0.107667	-0.0166667	0.714333	0.231333	0.590333	1.21933	1.06833	1.18133	0.896333		-0.0236667	-0.0846667	0.108333	0.398333	0.451333	0.510333	0.572333	0.838333	0.615333	0.216333			-0.042	0.042	0.679	0.954	0.236	0.381			-0.22	0.215	0.005	0.005	0.09	0.415	0.36	0.68	0.8	1
Hs.438231	TFPI2||Tissue factor pathway inhibitor 2 TFPI2||Tissue factor pathway inhibitor 2	1	0.896333	-1.89167	0.995333	0.266333	-0.375667		0.138833	-0.0733333	-0.102167	0.123833	-0.771667	-0.931167	-0.472667	-1.60917	-1.94067	-2.53167		-0.0816667	0.113833	-0.0321667	0.128333	-0.752167	-0.381167	-0.857167	-1.06467	-1.43217	-1.47017			-0.02975	0.02975	-0.42625	-0.32125	0.06125	-0.04525			-0.323333	0.126667	0.196667	0.206667	0.236667	-0.0433333	0.156667	0.226667	1.57667	3.17667
Hs.532082	IL6ST||Interleukin 6 signal transducer (gp130, oncostatin M receptor) "IL6ST||Interleukin 6 signal transducer (gp130, oncostatin M receptor)"	1	0.116333	-0.546667	0.430333	0.245333	0.239333			-0.0615	0.0615	-0.0185	-0.3815	-0.2235	-0.3175	-0.489	-0.145	-0.3575		0.0278333	-0.0521667	0.0243333	-0.171167	-0.0626667	-0.120167	-0.199667	-0.0736667	-0.348667	-0.269667			0.02075	-0.02075	-1.10425	-1.01425	-0.46875	-0.30725			-0.0366667	-0.0566667	0.0933333	-0.113333	-0.303333	0.02	-0.123333	0.116667	-0.07	0.123333
Hs.410977	TAGLN||Transgelin	1	0.213333	-1.05767	0.844333	0.874333	0.567333		-0.155333	-0.243333	0.398667	0.378667	0.351667	0.515667	0.668667	-0.284333	-0.513333	-0.985333		-0.086	-0.137	0.223	-0.049	0.292	0.122	-0.127	-0.357	-0.909	-1.208			-0.037	0.037	-2.179	-1.634	-0.31	-0.211			-0.22	0.17	0.05	-0.03	-0.2	0.35	-5.55112e-17	0.4	0.68	0.83
Hs.302408	RNF138||Ring finger protein 138	1	-0.342	-0.489	0.831	-0.576	-0.776		-0.152333	0.240667	-0.0883333	0.275667	0.172667	0.806667	0.284667	0.713667	1.16167	0.969667		0.0243333	0.0523333	-0.0766667	-0.0446667	-0.148667	-0.0856667	-0.0556667	-0.0916667	-0.289667	-0.235667			-0.0235	0.0235	0.9275	0.9515	-0.0375	0.0315			-0.243889	0.0994444	0.144444	0.0827778	0.0727778	0.416111	0.682778	0.619444	0.436111	0.579444
Hs.334612	SNRPE||Small nuclear ribonucleoprotein polypeptide E	1	-0.398	0.271	0.127	0.669	-0.423		0.075	-0.165	0.09	-0.141	0.281	0.757	0.637	1.204	1.087	0.455		0.071	-0.159	0.088	0.366	0.393	0.562	0.502	0.878	1.032	0.985			-0.0335	0.0335	1.1145	1.1505	0.2455	0.4215			0.22	-0.15	-0.07	0.09	0.16	0.07	0.2	0.28	-0.09	0.2
Hs.203691	DCBLD2||Discoidin, CUB and LCCL domain containing 2	1	0.31	-0.499	0.189	0.421	-0.203		0.325667	-0.168333	-0.157333	-0.194333	-0.202333	-0.324333	-0.454333	-0.897333	-0.890333	-0.600333		-0.076	0.044	0.032	-0.187	-0.356	-0.152	-0.327	-0.347	-0.538	-0.657			0.0435	-0.0435	-1.0265	-0.7915	0.0745	0.1635			0.0833333	-0.0741667	-0.00916667	-0.0741667	0.243333	-0.131667	-0.0391667	0.248333	0.233333	0.939167
Hs.133397	ITGA6||Integrin, alpha 6	1	0.601667	-0.854333	0.252667	0.525667	-1.26133		-0.023	0.066	-0.043	-0.42	-0.281	-0.703	-1.045	-1.901	-1.455	-0.819		0.065	0.163	-0.228	-0.294	-0.575	-0.551	-0.872	-1.027	-1.374	-1.334			-0.002	0.002	-0.533	-0.611	0.3	0.056			0.11	0.103333	-0.213333	-0.113333	0.413333	0.0233333	0.44	0.35	0.521667	0.29
Hs.1600	CCT5||Chaperonin containing TCP1, subunit 5 (epsilon)	1	-0.335	-0.044	0.379	-0.764	-0.806		0.492667	-0.231333	-0.261333	0.221667	-0.140333	-0.383333	0.582667	1.59767	0.881667	1.53967		-0.555	0.053	0.502	0.549	0.493	0.513	0.415	0.62	0.897	0.529			-0.048	0.048	1.135	0.937	0.455	0.53			-0.0466667	-0.0466667	0.0933333	0.00333333	0.0883333	-0.0466667	0.138333	0.418333	0.403333	0.683333
Hs.62192	F3||Coagulation factor III (thromboplastin, tissue factor)	1	0.481333	-0.655667	0.174333	0.292333	0.324333		0.0166667	-0.0273333	0.0106667	-0.144333	-0.402333	-0.256333	-0.674333	-1.00533	-0.582333	-0.736333		-0.01	-0.116	0.126	-0.259	-0.744	-0.531	-0.394	-0.865	-0.754	-0.839			-0.01	0.01	-1.433	-1.187	-0.099	-0.241			-0.423333	0.716667	-0.293333	-0.0833333	-0.0533333	1.10667	1.30667	1.69667	1.89667	1.83667
Hs.144304	COQ2||Coenzyme Q2 homolog, prenyltransferase (yeast) "COQ2||Coenzyme Q2 homolog, prenyltransferase (yeast)"	1	0.038	0.3825	-0.4205	0.1425	-0.04		-0.161167	-0.0491667	0.210333	0.187833	0.152333	0.113833	0.284833	0.621833	0.510833	0.405833		0.0775	0.073	-0.1505	0.2245	0.3765	0.3985	0.386	0.535	0.4975	0.627			0.025	-0.025	0.6325	0.806	0.193	0.2795			-0.04	-0.27	0.31	-0.19	-0.08	-0.11	0.12	-0.3	-0.01	-0.18
Hs.605445	ERRFI1||ERBB receptor feedback inhibitor 1	1	1.19867	-0.919333	-0.279333	1.17167	0.369667		0.122333	-0.129667	0.00733333	-0.331667	-1.39467	-0.729667	-1.17767	-0.838667	0.0973333	-0.618667		-0.013	-0.167	0.18	-0.442	-0.815	-0.42	-0.767	-0.714	-1.088	-0.171			0.1405	-0.1405	1.2115	1.0345	-0.0385	0.0165			-0.34	0.02	0.32	-0.01	-0.43	0.14	-0.41	-0.12	-0.19	0.27
Hs.373498	SLC22A17||Solute carrier family 22, member 17	1	0.211333	-0.0276667	-0.183667	-0.396667	0.679333		0.386333	-0.387667	0.00133333	0.00533333	-0.155667	-1.35267	-0.667667	-1.36567	-2.09267	-1.63767		-0.0176667	0.0553333	-0.0376667	0.0633333	-0.163667	0.00933333	-0.455667	-0.312667	-0.358667	-1.11567			0.013	-0.013	-0.742	-1.086	-0.084	-0.206			0.0533333	-0.256667	0.203333	-0.0666667	0.0633333	-0.0466667	0.0633333	-0.256667	-0.166667	-0.256667
Hs.119192	H2AFZ||H2A histone family, member Z	1	-0.180667	-1.21067	1.39133	0.397333	-1.26067		-0.122	0.037	0.085	0.278	0.462	0.821	1.049	0.859	1.18	0.645		0.0323333	0.101333	-0.133667	-0.209667	-0.0476667	-0.0466667	-0.0896667	-0.0236667	-0.429667	-0.594667			0.016	-0.016	1.047	1.067	0.282	0.437			0.123333	-0.126667	0.00333333	-0.116667	0.183333	0.203333	0.173333	0.463333	0.103333	0.153333
Hs.575032	MLF1IP||MLF1 interacting protein	1	0.228333	-0.876667	0.648333	0.603333	-0.830667		1.021	-0.989	-0.032	-0.005	-0.244	-0.947	-0.062	-0.182	-0.837	-1.068		-0.480667	0.104333	0.376333	0.114333	-0.130667	-0.236667	-0.561667	-0.247667	-0.425667	-1.02967			0.0565	-0.0565	1.1855	0.8145	-0.1375	0.0365			0.0233333	-0.0833333	0.06	0.0233333	0.293333	0.27	0.383333	0.386667	0.296667	-0.0233333
Hs.408061	FABP5||Fatty acid binding protein 5 (psoriasis-associated)	1	-0.0223333	-0.461333	0.483667	-0.00833333	-1.71433		-0.0983333	0.0156667	0.0826667	0.667667	0.752667	1.09067	1.48467	2.58267	1.73867	2.54567		-0.0246667	0.0153333	0.00933333	0.395333	0.614333	0.961333	1.17533	2.20333	2.57533	2.42833			0.019	-0.019	2.588	2.69	1.043	1.14			0.336667	-0.0733333	-0.263333	-0.0533333	0.196667	0.186667	0.166667	0.456667	0.386667	0.156667
Hs.511251	SQRDL||Sulfide quinone reductase-like (yeast)	1	-0.156667	-0.264667	0.421333	0.0293333	0.287333		-0.146	0.005	0.141	0.53	0.229	0.212	0.02	-1.044	-0.864	-0.997		-0.03	-0.067	0.097	-0.03	-0.001	-0.045	-0.265	-0.499	-0.693	-0.994			-0.048	0.048	-1.137	-1.122	-0.298	-0.076			-0.0633333	0.111667	-0.0483333	-0.0833333	-0.0833333	-0.213333	0.246667	0.0316667	-0.178333	0.0416667
Hs.384598	SERPING1||Serpin peptidase inhibitor, clade G (C1 inhibitor), member 1	1	-0.0323333	0.840667	-0.808333	-0.0983333	0.452667		-0.099	-0.063	0.162	-0.204	-0.018	-0.09	-0.336	-0.966	-0.963	-0.926		-0.003		0.003	-0.145	-0.129	-0.156	-0.095	-0.255	-0.266	-0.384			0.0095	-0.0095	-2.2835	-2.1565	-0.5405	-0.4435			-0.04	-0.085	0.125	0.17	-0.335	-0.015	-0.255	-0.335	-0.405	-0.3
Hs.463964	WIPI1||WD repeat domain, phosphoinositide interacting 1	1	0.0723333	-0.104667	0.0323333	-0.279667	0.367333		-0.230333	0.199667	0.0306667	0.468667	0.0166667	-0.623333	-0.593333	-1.15333	-1.15033	-1.40133		-0.0623333	0.0776667	-0.0153333	-0.110333	-0.409333	-0.910333	-0.878333	-1.28733	-1.62833	-1.51533			-0.0345	0.0345	-0.8085	-1.0295	-0.1745	-0.0595			-0.29	0.06	0.23	-0.08	0.02	0.1	0.26	-0.07	-0.22	-0.58
Hs.632717	MYL6||Myosin, light chain 6, alkali, smooth muscle and non-muscle	1							0.112	-0.176	0.064	0.588	0.144	0.254	1.193	-0.108	-0.553	-1.183		0.0426667	0.0126667	-0.0553333	0.353667	0.370667	0.248667	0.0256667	0.201667	-0.140333	-0.656333			-0.0375	0.0375	-0.9745	-0.6235	0.0135	0.2215			-0.15	-0.14	0.29	0.01	-0.08	0.21	-0.08		-0.01	0.07
Hs.116448	GLS||Glutaminase	1	-0.218333	-0.169333	0.387667	-0.0203333	0.453667		0.0523333	0.186333	-0.238667	-0.247667	0.161333	-0.0516667	-1.05967	-1.07867	-0.559667	-0.742667		-0.00566667	0.0413333	-0.0356667	-0.0726667	0.0103333	-0.256667	-0.555667	-0.292667	-0.533667	-0.633667			-0.133	0.133	-0.624	-0.964	0.16	0.269			-0.152381	0.109048	0.0433333	0.0707143	-0.308095	-0.0795238	-0.145952	0.0490476	0.122381	-0.0280952
Hs.444099	AADACL1||Arylacetamide deacetylase-like 1	1	0.215667	-0.155333	-0.0603333	0.0706667	-0.644333		0.0916667	0.0116667	-0.103333	-0.179333	-0.481333	-0.492333	-0.561333	-0.959333	-0.823333	-0.795333		0.191667	-0.0323333	-0.159333	-0.0873333	0.234667	0.288667	-0.396333	-0.628333	-0.595333	-0.304333			-0.001	0.001	-1.091	-1.256	-0.618	-0.521			-0.133333	0.303333	-0.17	-0.17	0.243333	0.29	0.676667	0.676667	0.393333	0.366667
Hs.458360	UCK2||Uridine-cytidine kinase 2	1	-0.0866667	0.553333	-0.466667	-0.778667	-0.497667		-0.052	-0.015	0.067	0.336	0.443	0.343	0.817	0.797	1.306	1.105		-0.082	0.101	-0.019	0.015	-0.056	0.013	0.355	0.359	0.63	0.647			0.0735	-0.0735	1.1885	0.8835	0.5495	0.4465			-0.281667	0.193333	0.0883333	0.133333	0.123333	0.193333	0.823333	1.14333	1.54833	1.36833
Hs.180591	NUP35||Nucleoporin 35kDa NUP35||Nucleoporin 35kDa	1	0.167	-0.15	-0.017	0.432	0.054		0.744	-0.7465	0.0025	0.238	-0.2515	-0.279	0.5105	-0.039	0.0825	-0.0685		-0.337833	0.287167	0.0506667	0.0466667	-0.380333	0.0376667	0.0171667	0.205167	0.0976667	-0.311833			-0.01	0.01	0.573	0.9715	0.299	0.2525			-0.0266667	-0.0616667	0.0883333	-0.131667	0.0983333	0.253333	0.353333	0.178333	0.348333	0.733333
Hs.591506	MYCBP||C-myc binding protein	1	-0.945	0.114	0.831	1.18	-0.731		-0.868	0.241	0.627	0.731	-0.456	-0.095	0.636	0.253	0.297	0.406		0.022	-0.029	0.007	0.214	0.175	0.171	0.239	0.852	0.688	0.232			0.0715	-0.0715	1.2975	1.3565	0.4075	0.4405			-0.04	0.05	-0.01	-0.31	-0.195	-0.345	-0.16	-0.12	-0.06	0.04
Hs.123072	RAB3B||RAB3B, member RAS oncogene family "RAB3B||RAB3B, member RAS oncogene family"	1	0.132	-0.87	0.738	-0.114	-0.347		0.101333	-0.213833	0.163167	-0.198833	-0.378333	0.0376667	-0.313333	-0.810333	-0.688333	-0.441333		0.152833	-0.153667	0.000833333	0.0203333	-0.247167	-0.260167	-0.366167	0.144833	-0.143167	-0.526167			-0.08925	0.08925	-0.90625	-0.82425	-0.22425	-0.20425			-0.03	-0.04	0.07	-0.2	0.05	0.09	-0.15	0.12	0.33	0.66
Hs.632282	SLC25A5||Solute carrier family 25 (mitochondrial carrier; adenine nucleotide translocator), member 5 "SLC25A5||Solute carrier family 25 (mitochondrial carrier; adenine nucleotide translocator), member 5"	1	-0.547667	-0.632667	1.18033	0.671333	-2.12667		-0.0863333	-0.101833	0.188167	0.0831667	0.328667	0.576167	0.311667	0.337167	0.856167	0.538667		0.062	0.091	-0.153	-0.0915	0.0745	0.1495	0.087	0.272	0.0305	0.0365			-0.07675	0.07675	1.23725	1.16275	0.19575	0.39925			-0.04	0.05	-0.01	-0.07	-0.08	0.03	0.43	0.32	0.51	0.75
Hs.346868	EBNA1BP2||EBNA1 binding protein 2	1	-0.877333	0.565667	0.311667	-0.906333	-1.20333		0.134667	-0.0313333	-0.103333	0.968667	0.314667	1.09967	1.70867	2.23367	2.24467	2.36967		-0.141	0.052	0.089	0.257	0.419	0.528	0.707	1.05	1.352	0.975			-0.0255	0.0255	1.2135	1.1535	0.3905	0.4885			-0.18	0.04	0.14	0.02	0.16	0.19	0.2	0.67		0.44
Hs.272822	RUVBL1||RuvB-like 1 (E. coli) RUVBL1||RuvB-like 1 (E. coli)	1	-0.270667	-0.258667	0.529333	-0.0161667	-0.506167		0.059	0.0185	-0.0775	0.0775	0.2545	0.653	0.623	1.3485	1.251	1.488		0.0988333	-0.0621667	-0.0366667	-0.00516667	0.0463333	0.189833	0.241833	0.782333	0.916833	0.857333			0.16425	-0.16425	1.61925	1.33225	0.39175	0.43225			0.0633333	-0.0466667	-0.0166667	-0.176667	0.0633333	-0.223333	-0.12	-0.0733333	0.0133333	-0.0433333
[truncated: 8 more columns]

## Sheet: MYC sig. genes on Chang platfor
CLID	NAME	GWEIGHT	LCPX-0 Timepoint (a)	LCPX- 0 Timepoint (b)	LCPX- 0 Timepoint (c)	LCPX+OHT, 8hrs	LCPX+OHT, 48hrs	_	N-MycER + OHT 0hr-A	N-MycER + OHT 0hr-B	N-MycER + OHT 0hr-C	N-MycER + OHT 2hrs	N-MycER + OHT 4hrs	N-MycER + OHT 8hrs	N-MycER + OHT 12hrs	N-MycER + OHT 24hrs	N-MycER + OHT 36hrs	N-MycER + OHT 48hrs	_	N-MycER(delta-MbII) 0hrs-A	N-MycER(delta-MbII) 0hrs-B	N-MycER(delta-MbII) 0hrs-C	N-MycER(delta-MbII)+OHT, 2hrs	N-MycER(delta-MbII)+OHT, 4hrs	N-MycER(delta-MbII)+OHT, 8hrs	N-MycER(delta-MbII)+OHT, 12hrs	N-MycER(delta-MbII)+OHT, 24hrs	N-MycER(delta-MbII)+OHT, 36hrs	N-MycER(delta-MbII)+OHT, 48hrs	_	_	Myc response in BJ cells-steady state Vector 1	Myc response in BJ cells-steady state Vector 2	Myc response in BJ cells-steady state Myc-wt1	Myc response in BJ cells-steady state Myc-wt2	Myc response in BJ cells-steady state Myc?MBII-1	Myc response in BJ cells-steady state Myc?MBII-2	_	_	Serum response of fibroblasts 0 hr.	Serum response of fibroblasts 0 hr. (B)	Serum response of fibroblasts 0 hr. (C)	Serum response of fibroblasts 15 min.	Serum response of fibroblasts 30 min.	Serum response of fibroblasts 1 hr.	Serum response of fibroblasts 1 1/2 hr.	Serum response of fibroblasts 2 hr.	Serum response of fibroblasts 3 hr.	Serum response of fibroblasts 4 hr.
EWEIGHT			1	1	1	1	1	0	1	1	1	1	1	1	1	1	1	1	0	1	1	1	1	1	1	1	1	1	1	0	0	1	1	1	1	1	1	0	0	1	1	1	1	1	1	1	1	1	1
Hs.306051	WNT5B||Wingless-type MMTV integration site family, member 5B	1	0.568333	-0.731667	0.163333	0.430333	-0.303667		0.0916667	-0.102333	0.0106667	0.180667	0.0666667	-0.266333	-0.530333	-1.07133	-0.945333	-1.07233		-0.024	-0.022	0.046	0.296	0.048	-0.367	-0.344	-0.76	-0.889	-0.89			-0.04	0.04	-1.577	-1.193	-0.318	-0.168				0	0	-0.21	0.36	0.57	-0.14	0.58	0.895	0.76
Hs.481980	DAB2||Disabled homolog 2, mitogen-responsive phosphoprotein (Drosophila)	1	0.00933333	-0.429667	0.420333	0.0533333	-0.864667		0.079	0.13	-0.209	-0.209	-0.282	-0.435	-0.997	-0.394	-0.646	-0.984		0.0173333	-0.000666667	-0.0166667	-0.137667	-0.310667	-0.283667	-0.303667	-0.300667	-0.345667	-0.517667			-0.042	0.042	-0.8	-0.838	-0.161	0.028			-0.245556	0.261111	-0.0155556	0.0544444	0.0411111	0.294444	-0.125556	0.0177778	0.349444	-0.445556
Hs.590900	MRPS9||Mitochondrial ribosomal protein S9	1	-0.112333	0.888667	-0.776333	0.490667	-0.152333		-0.191667	0.138333	0.0533333	0.0993333	-0.113667	0.273333	0.420333	0.471333	0.504333	0.523333		0.142333	0.00333333	-0.145667	0.0673333	0.117333	0.255333	0.398333	0.586333	0.878333	0.894333			0.1685	-0.1685	1.2355	1.3695	0.6105	0.2075			0.16	0.24	-0.4	0.29	-0.045	0.36		-0.115	0.3	0.37
Hs.278959	GAL||Galanin prepropeptide GAL||Galanin prepropeptide	1	-0.139	0.443	-0.304	0.061	-1.829		-0.117	-0.0385	0.1555	0.23	0.2235	0.1665	0.002	-0.5795	-0.7255	-0.83		-0.0726667	0.0383333	0.0343333	-0.0291667	-0.0686667	-0.178667	-0.185667	-0.696167	-0.920167	-1.09867			0.074	-0.074	3.2735	3.33	0.843	0.698			-0.0966667	0.113333	-0.0166667	0.0933333	0.213333	0.133333	1.24333	2.10333	2.19333	2.08333
Hs.499839	RPL7A||Ribosomal protein L7a RPL7A||Ribosomal protein L7a	1	-0.228167	-0.369167	0.597333	-0.438667	-0.379667		-0.143167	0.00183333	0.141333	0.818833	0.361833	0.637833	1.03383	0.814833	0.750833	0.544833		-0.221667	0.197333	0.0243333	0.0238333	0.224333	0.153333	0.109333	0.288833	0.104833	0.0343333			-0.05475	0.05475	0.75175	0.84225	0.24275	0.27375			0.25	-0.18	-0.07	-0.16	0.01	-0.15	0.07	0.05		-0.1
Hs.624002	AGPAT5||1-acylglycerol-3-phosphate O-acyltransferase 5 (lysophosphatidic acid acyltransferase, epsilon)	1	0.199667	-0.863333	0.663667	0.223667	0.139667			-0.108	0.108	0.324	0.623	0.309	1.05	1.358	1.251	1.141		0.309	-0.238	-0.071	0.114	-0.375	-0.171	-0.238	0.12	0.497	0.03			-0.1025	0.1025	0.9825	1.0475	0.3295	0.3295			0.0238889	-0.0311111	0.00722222	-0.0494444	0.0438889	-0.0511111	0.0405556	0.110556	0.253889	0.240556
Hs.492516	PFDN2||Prefoldin subunit 2	1	-0.230333	0.493667	-0.263333	-0.0783333	-0.216333		-0.019	-0.037	0.056	0.056	-0.061	0.418	0.703	0.937	1.297	0.723		0.0676667	-0.0243333	-0.0433333	0.0726667	0.373667	0.424667	0.279667	0.723667	0.495667	0.786667			-0.0095	0.0095	0.6595	0.9995	0.2445	0.2545			0.1	-0.05	-0.05	0.03	0.15	0.19	0.37	0.84	0.67	1.08
Hs.118241	CABC1||Chaperone, ABC1 activity of bc1 complex homolog (S. pombe)	1	-0.293667	0.169333	0.124333	-0.566667	-0.0476667		0.002	-0.102	0.1	-0.182	0.338	1.013	0.44	0.986	1.356	0.609		-0.0616667	-0.119667	0.181333	0.350333	0.418333	0.255333	-0.213667	0.0903333	0.675333	0.504333			0.053	-0.053	0.856	1.205	0.472	0.468			-0.0283333	-0.0233333	0.0516667	-0.0733333	0.111667	-0.123333	0.116667	-0.228333	-0.438333	-0.158333
Hs.514242	PLEKHM1||Pleckstrin homology domain containing, family M (with RUN domain) member 1 "PLEKHM1||Pleckstrin homology domain containing, family M (with RUN domain) member 1"	1	-0.191667	0.480333	-0.577333	-0.310167	0.290667		0.280667	-0.141333	-0.139333	-0.325333	-0.670333	-0.591333	-0.696333	-0.923333	-0.835333	-0.770333		-0.0738333	0.0121667	0.0616667	-0.222833	-0.0228333	-0.266333	-0.136833	-0.175333	-0.177333	-0.624833			0.05275	-0.05275	-0.64375	-0.71775	-0.13275	-0.14575			-0.26	0.26		-0.16	-0.13	-0.1	0.08	-0.27	-0.03	0.02
Hs.557550	NPM1||Nucleophosmin (nucleolar phosphoprotein B23, numatrin)	1	0.893667	-1.58333	0.689667	1.11067	0.217667		-0.041	0.011	0.03	0.535	0.423	0.664	1.08	1.126	1.379	1.336		0.0943333	0.00133333	-0.0956667	0.443333	0.686333	0.827333	0.972333	1.32433	1.32533	1.47133			-0.0255	0.0255	1.1615	1.4605	0.5115	0.6255			0.153333	-0.0566667	-0.0966667	-0.0166667	-0.0166667	-0.0566667	0.0133333	0.523333	0.503333	0.463333
Hs.437403	PPA1||Pyrophosphatase (inorganic) 1	1	0.224	-0.482	0.258	0.315	-0.101		-0.108667	-0.0166667	0.125333	0.442333	0.333333	0.252333	0.523333	0.981333	0.857333	0.895333		-0.094	0.109	-0.015	0.113	0.147	-0.035	0.241	0.385	0.42	0.561			-0.049	0.049	1.068	0.897	0.157	0.177			0.0166667	0.0366667	-0.0533333	-0.0383333	0.0666667	-0.0333333	-0.0833333	0.266667	0.141667	-0.0933333
Hs.437060	CYCS||Cytochrome c, somatic	1	0.114	-0.992	0.878	-0.133	-0.355		0.124333	-0.107667	-0.0166667	0.714333	0.231333	0.590333	1.21933	1.06833	1.18133	0.896333		-0.0236667	-0.0846667	0.108333	0.398333	0.451333	0.510333	0.572333	0.838333	0.615333	0.216333			-0.042	0.042	0.679	0.954	0.236	0.381			-0.22	0.215	0.005	0.005	0.09	0.415	0.36	0.68	0.8	1
Hs.567385	PRC1||Protein regulator of cytokinesis 1	1	0.0393333	0.0383333	-0.0776667	0.0653333	-1.40867		0.0693333	0.0373333	-0.106667	-0.290667	-0.224667	-0.367667	-0.574667	-0.671667	-0.931667	-0.817667		0.08	-0.016	-0.064	0.057	0.297	0.315	0.302	0.033	-0.157	-0.328			-0.0025	0.0025	0.9915	1.0435	0.1945	0.2025			0.0333333	-0.0966667	0.0633333	-0.00666667	0.143333	-0.0766667	0.463333	0.513333	0.653333	0.783333
Hs.435215	VEGFC||Vascular endothelial growth factor C	1	0.974667	-0.229333	-0.745333	0.931667	0.150667		0.105	0.052	-0.157	-0.281	-0.792	-1.601	-1.904	-2.396	-2.004	-2.259		0.0233333	-0.110667	0.0873333	0.135333	-0.452667	-1.10967	-0.577667	-1.25467	-1.05267	-1.30067			0.0285	-0.0285	-0.6425	-0.4975	0.3135	0.2635			-0.18	-0.02	0.2	-0.38	0.04	-0.05	0.34	0.04	0.77	1.48
Hs.44402	CSTF3||Cleavage stimulation factor, 3' pre-RNA, subunit 3, 77kDa	1	-0.250333	-0.388333	0.638667	-0.343333	0.00666667		0.079	0.121	-0.2	0.071	0.066	0.91	0.19	0.454	0.718	0.836		0.167333	-0.104667	-0.0626667	0.0963333	0.223333	0.415333	0.0623333	0.318333	0.174333	0.253333			-0.0085	0.0085	1.2095	0.8315	0.1995	0.2285			0.246667	-0.238333	-0.00833333	0.101667	0.376667	0.0916667	0.211667	0.141667	-0.0833333	-0.243333
Hs.132902	CAP2||CAP, adenylate cyclase-associated protein, 2 (yeast) "CAP2||CAP, adenylate cyclase-associated protein, 2 (yeast)"	1	0.0993333	0.0813333	-0.180667	0.224333	0.595333		-0.0713333	0.163833	-0.128167	-0.176667	-0.208667	0.0238333	-0.489667	-0.591167	-0.801667	-1.47817		0.125667	-0.117333	-0.00833333	0.0861667	-0.00833333	-0.0433333	-0.279833	0.0821667	-0.0893333	-0.234833			-0.04125	0.04125	-0.82675	-0.59875	-0.17225	-0.01075			0.133333	-0.0366667	-0.0966667	-0.391667	-0.166667	0.0633333	-0.621667	-0.376667	-0.441667	-0.401667
Hs.413297	RGS16||Regulator of G-protein signaling 16	1							-0.005	-0.172	0.177	0.064	0.181	0.546	1.029	1.335	1.319	1.449		-0.238	0.091	0.147	0.381	0.291	0.365	0.054	0.158	0.583	0.657			-0.055	0.055	0.972	0.544	0.115	0.086				0.1675	-0.1675	-0.2475	-0.0875	0.5075	1.4325	0.4675	0.0675	0.6425
Hs.192221	ELL2||Elongation factor, RNA polymerase II, 2	1	0.00533333	-0.863667	0.858333	0.0773333	-0.171667		0.237667	0.156667	-0.394333	0.229667	-0.257333	-0.817333	-0.813333	-1.26333	-1.12233	-1.56633		0.123667	-0.0903333	-0.0333333	-0.192333	-0.647333	-0.911333	-0.795333	-0.937333	-1.11733	-1.44133			-0.0515	0.0515	-0.6005	-0.8645	0.2355	0.1355			-0.275556	0.141111	0.134444	-0.0788889	-0.205556	0.0344444	0.207778	0.284444	0.464444	0.697778
Hs.2820	OXTR||Oxytocin receptor	1	0.117667	-0.190333	0.0726667	-0.209333	0.946667		0.115667	0.205667	-0.321333	-0.648333	-0.839333	-0.569333	-0.900333	-1.54133	-1.66233	-3.07333		-0.00133333	0.0766667	-0.0753333	-0.341333	-0.485333	-1.34033	-0.913333	-0.517333	-0.497333	-0.976333			-0.0155	0.0155	-1.6975	-1.7445	-0.1605	-0.0955			-0.23	0	0.23	0.04	-0.21	0.25	-0.17	-0.07	0.6	0.64
Hs.472038	UTP11L||UTP11-like, U3 small nucleolar ribonucleoprotein, (yeast)	1	-0.141333	-0.0253333	0.166667	0.155667	-0.631333		-0.092	0.082	0.01	0.426	0.454	1.17	1.203	1.258	1.678	1.763		0.0626667	-0.0473333	-0.0153333	0.0456667	0.115667	0.201667	0.244667	0.756667	1.04067	0.629667			-0.1175	0.1175	0.9955	0.8915	0.2685	0.2395			0.08	-0.07	-0.01	-0.27	-0.04	0.32	0.11	0.32	0.69	0.59
Hs.143751	MMP11||Matrix metallopeptidase 11 (stromelysin 3)	1	-0.115	0.173	-0.058	-0.414	0.276			0.225	-0.225	0.261	0.551	0.662	0.688	1.274	1.28	1.382		-0.073	-0.081	0.154	0.071	0.168	0.034	0.225	0.415	0.149	0.531			-0.0425	0.0425	0.8585	0.9325	-0.0485	0.0365			0.428333	-0.306667	-0.121667	0.468333	0.738333	0.173333				-0.621667
Hs.569713	CCDC45||Coiled-coil domain containing 45	1							0.2	0.523	-0.723	-0.375	-0.415	-0.125	1.188	0.759	0.983	1.114		-0.581667	0.252333	0.329333	0.360333	0.443333	0.786333	0.461333	0.851333	0.698333	0.679333			0.125	-0.125	1.41	1.181	0.467	0.719			-0.171111	0.0838889	0.0872222	-0.0127778	-0.0711111	0.117222	0.0338889	0.293889	0.110556	0.290556
Hs.434953	HMGB2||High-mobility group box 2	1	0.103	-0.959	0.856	-0.872	-2.085		-0.286667	-0.385667	0.672333	-0.116667	-1.45267	-0.911667	-0.179667	-0.782667	-0.355667	-1.34367		0.266333	-0.136667	-0.129667	-0.132667	-0.406667	-0.203667	-0.449667	0.193333	-0.391667	-0.745667			0.0345	-0.0345	1.5135	1.5735	0.1125	-0.0685				-0.015	0.015	-0.305	-0.035	-0.345	0.045	-0.265	-0.095	0.065
Hs.373857	KLF12||Kruppel-like factor 12 KLF12||Kruppel-like factor 12	1	-0.045	-1.205	1.25	-0.103	-0.498		0.22	0.33775	-0.44775	-0.61125	-0.36375	-0.51975	-0.75475	-0.41975	-0.461	-0.63325		-0.002	-0.0135	0.0155	0.096	-0.125	-0.1605	-0.5695	-0.0375	-0.043	-0.1925			-0.0285	0.0285	-0.3795	-0.757	-0.3865	-0.212			0.0875	0.06	-0.1475	-0.02	0.00583333	0.1025	0.105833	0.00916667	-0.36	-0.51
Hs.435166	LBR||Lamin B receptor	1	-0.619333	0.0446667	0.574667	-0.747333	-0.823333		0.246	-0.073	-0.173	0.286	-0.336	0.319	0.086	0.503	0.989	1.094		0.0683333	-0.110667	0.0423333	0.000333333	-0.269667	-0.0916667	0.194333	0.0923333	-0.0126667	-0.0186667			-0.0545	0.0545	1.5005	1.0205	0.0375	0.0015			0.0733333	-0.196667	0.123333	-0.121667	-0.336667	-0.201667	-0.746667	-0.0866667		-0.186667
Hs.438231	TFPI2||Tissue factor pathway inhibitor 2 TFPI2||Tissue factor pathway inhibitor 2	1	0.896333	-1.89167	0.995333	0.266333	-0.375667		0.138833	-0.0733333	-0.102167	0.123833	-0.771667	-0.931167	-0.472667	-1.60917	-1.94067	-2.53167		-0.0816667	0.113833	-0.0321667	0.128333	-0.752167	-0.381167	-0.857167	-1.06467	-1.43217	-1.47017			-0.02975	0.02975	-0.42625	-0.32125	0.06125	-0.04525			-0.323333	0.126667	0.196667	0.206667	0.236667	-0.0433333	0.156667	0.226667	1.57667	3.17667
Hs.150458	RPUSD4||RNA pseudouridylate synthase domain containing 4	1	0.131	-0.476	0.345	0.35	-0.025		-0.101667	0.170333	-0.0686667	0.280333	0.186333	0.316333	0.805333	1.29433	1.42833	1.32433		0.136667	0.00166667	-0.138333	0.0556667	-0.0143333	0.195667	0.264667	0.958667	1.27067	0.816667			-0.07	0.07	0.927	1.081	0.452	0.552			-0.0633333	0.0816667	-0.0183333	0.0766667	0.0216667	-0.0583333	-0.178333	0.0716667	0.291667	0.501667
Hs.81892	KIAA0101||KIAA0101	1	-0.250667	-0.943667	1.19433	0.284333	-0.821667		-0.44	-0.471	0.911	0.086	-0.134	0.349	0.858	0.409	0.284	0.18		-0.110667	0.294333	-0.183667	-0.246667	-0.147667	0.104333	0.170333	0.122333	-0.187667	-0.241667			0.0345	-0.0345	1.7515	1.3595	0.1935	0.0845			0.08	-0.07	-0.01	-0.35	0.01	0.07	0.15	0.38	0.02	0.19
Hs.105642	GNB1L||Guanine nucleotide binding protein (G protein), beta polypeptide 1-like "GNB1L||Guanine nucleotide binding protein (G protein), beta polypeptide 1-like"	1	-0.328	0.824	-0.496	0.019	-0.727		-0.130667	0.0181667	0.0471667	0.382167	0.332167	0.372667	0.630667	0.678667	0.413167	0.397167		-0.0176667	-0.0511667	0.0688333	0.247833	0.118833	-0.0461667	0.110333	0.164333	0.122833	0.135833			-0.0915	0.0915	-0.4465	-0.514	-0.027	-0.02			0.07	-0.126667	0.0566667	-0.03	0.123333	-0.286667	0.0133333	0.29	0.696667	0.913333
Hs.632535	SSB||Sjogren syndrome antigen B (autoantigen La)	1	0.866667	-0.157333	-0.709333	1.22267	0.856667		0.0106667	0.153667	-0.164333	0.152667	0.0576667	0.564667	0.763667	1.05867	1.04867	0.923667		0.105	-0.157	0.052	0.225	0.271	0.476	0.495	0.888	0.827	1.047			0.0095	-0.0095	1.0375	1.1305	0.3505	0.1835			0.0233333	-0.0266667	0.00333333	0.0533333	0.0633333	-0.0466667	-0.0166667	0.263333	0.323333	0.293333
Hs.591347	TPD52L1||Tumor protein D52-like 1	1	0.271	-0.249	-0.022	0.277	2.134		0.0733333	-0.120667	0.0473333	0.0833333	0.263333	0.0233333	0.304333	0.381333	0.447333	0.167333		-0.132	0.18	-0.048	-0.043	0.442	0.49	0.576	0.61	0.856	1.009			0.002	-0.002	0.864	0.724	0.318	0.143				0.19	-0.19	-0.25		0.01			0.42	0.55
Hs.480073	HNRNPD||Heterogeneous nuclear ribonucleoprotein D (AU-rich element RNA binding protein 1, 37kDa)	1	-0.466333	-0.104333	0.570667	-0.645333	-0.912333		0.194667	0.0116667	-0.206333	0.402667	0.112667	0.266667	0.682667	0.634667	1.04467	1.03467		0.0916667	-0.121333	0.0296667	0.175667	0.119667	0.0926667	0.152667	0.675667	0.672667	0.348667			-0.0385	0.0385	1.3695	1.1685	0.2995	0.4115			-0.266667	0.00333333	0.263333	-0.356667	-0.296667	-0.246667	0.173333	-0.216667	-0.276667	0.173333
Hs.154210	S1PR1||Sphingosine-1-phosphate receptor 1 S1PR1||Sphingosine-1-phosphate receptor 1	1	0.467	-0.494	0.027	0.013	-1.041		0.0373333	-0.00158333	-0.0170833	-0.250083	-0.722583	-0.321083	-0.508583	-0.470583	-0.762083	-0.975583		-0.000666666	0.138333	-0.137667	0.119833	-0.319167	-0.205167	0.0268333	-0.438167	-0.463167	-0.360667			-0.0115	0.0115	-0.744	-0.6545	0.0055	-0.059			0.09	0.04	-0.13	-0.015	0.345	0.02	0.395	0.44	0.25	0.105
Hs.514870	ATP5F1||ATP synthase, H+ transporting, mitochondrial F0 complex, subunit B1	1	0.423	-1.521	1.098	0.88	0.881		0.0683333	-0.114667	0.0463333	0.293333	0.626333	0.605333	0.754333	1.01633	0.912333	-0.762667		0.069	-0.228	0.159	0.267	0.305	0.233	0.277	0.634	0.623	0.733			0.012	-0.012	0.699	0.768	0.129	0.13			0.146667	-0.0933333	-0.0533333	-0.0233333	0.0166667	0.0566667	-0.0233333	0.256667	0.116667	0.216667
Hs.432674	LARS||Leucyl-tRNA synthetase	1	-0.34	0.037	0.303	0.087	-0.02		-0.078	0.238	-0.16	0.126	0.509	0.545	0.67	1.052	1.337	1.1		0.0396667	0.143667	-0.183333	-0.309333	-0.160333	-0.363333	-0.218333	-0.00733333	0.0306667	0.00766667			0.001	-0.001	0.923	1.017	0.203	0.191			-0.125	0.095	0.03	0.135	0.075	0.055	-0.32	0.05	-0.265	-0.075
Hs.412462	R3HDM1||R3H domain containing 1 R3HDM1||R3H domain containing 1	1	0.141	-0.244	0.103	-0.483	0.04		0.052	0.3455	-0.3975	-0.1435	0.079	0.1675	0.2015	0.222	0.891	0.5055		-0.0496667	0.0723333	-0.0226667	-0.129667	-0.111167	0.00683333	0.00466667	-0.176167	-0.150667	-0.118667			-0.0015	0.0015	0.4585	0.5605	0.0385	-0.0445			0.00666667	-0.0233333	0.0166667	-0.06	0.06	0.0966667	-0.0566667	-0.103333	0.0366667	0.0166667
Hs.231411	TBRG4||Transforming growth factor beta regulator 4	1	-0.995333	0.915667	0.0796667	-0.235333	-0.819333		0.036	0.074	-0.11	0.171	0.268	0.654	1.361	1.429	1.333	1.639		0.133	-0.147	0.014	0.184	0.07	0.321	0.342	1.05	1.132	1.255			-0.046	0.046	1.292	1.399	0.532	0.824			-0.143333	-0.0133333	0.156667	-0.153333	-0.113333	-0.0533333	-0.0133333	0.186667	0.326667	0.756667
Hs.167046	ADORA2B||Adenosine A2b receptor	1	0.507333	-0.197667	-0.309667	0.279333	1.22233			-0.1235	0.1235	0.4005	0.5715	0.9805	1.1205	1.3685	1.7005	1.6635		0.038	-0.215	0.177	0.212	0.365	0.623	0.776	0.739	0.762	0.763			0.0795	-0.0795	0.7895	0.8125	-0.1385	-0.3625			-0.05	-0.07	0.12	0.05	0.48	0.08	0.05	0.22	0.35	-0.52
Hs.482077	ITGA2||Integrin, alpha 2 (CD49B, alpha 2 subunit of VLA-2 receptor)	1	-0.137667	-0.215667	0.353333	-0.832667	0.107333		0.38	-0.375	-0.005	-0.921	-1.279	-1.505	-1.354	-1.015	-0.601	-0.181		-0.044	-0.021	0.065	0.233	-0.283	-0.521	-0.656	-0.298	-0.628	-0.459			-0.012	0.012	-0.826	-0.663	0.061	-0.021			0.233333	-0.0966667	-0.136667	-0.211667	0.808333	0.0733333	0.623333	0.943333	1.21333	2.52833
Hs.177766	PARP1||Poly (ADP-ribose) polymerase 1	1	0.101333	0.996333	-1.09767	-0.000666667	-0.399667		0.0213333	0.111333	-0.132667	0.0153333	0.121333	0.459333	0.566333	0.966333	1.09733	1.35733		-0.046	0.083	-0.037	0.096	0.038	0.297	0.659	0.766	1.013	0.995			-0.013	0.013	1.204	1.449	0.278	0.251			0.166667	-0.173333	0.00666667	0.126667		-0.0533333	0.316667	0.206667	0.116667	-0.273333
Hs.532082	IL6ST||Interleukin 6 signal transducer (gp130, oncostatin M receptor) "IL6ST||Interleukin 6 signal transducer (gp130, oncostatin M receptor)"	1	0.116333	-0.546667	0.430333	0.245333	0.239333			-0.0615	0.0615	-0.0185	-0.3815	-0.2235	-0.3175	-0.489	-0.145	-0.3575		0.0278333	-0.0521667	0.0243333	-0.171167	-0.0626667	-0.120167	-0.199667	-0.0736667	-0.348667	-0.269667			0.02075	-0.02075	-1.10425	-1.01425	-0.46875	-0.30725			-0.0366667	-0.0566667	0.0933333	-0.113333	-0.303333	0.02	-0.123333	0.116667	-0.07	0.123333
Hs.616962	GDF15||Growth differentiation factor 15	1	-0.0893333	-0.0203333	0.109667	0.112667	0.0476667		0.0636667	-0.0323333	-0.0313333	-0.0823333	0.0336667	0.114667	0.144667	1.57567	1.39867	1.69267		0.187667	-0.0953333	-0.0923333	0.0896667	0.227667	1.14367	0.648667	1.34767	1.83867	1.83367			-0.02	0.02	0.748	0.755	0.14	0.328				0.015	-0.015	0.195	-0.035	0.035	0.195	0.055	0.285	0.095
Hs.430733	CLNS1A||Chloride channel, nucleotide-sensitive, 1A	1	-0.293	0.125	0.168	0.048	0.121		-0.129667	0.143333	-0.0136667	0.407333	0.582333	0.560333	0.672333	0.879333	1.12033	0.993333		0.027	0.032	-0.059	-0.045	-0.134	-0.027	0.141	0.551	0.48	0.557			-0.034	0.034	1.34	1.41	0.328	0.497			0.0166667	-0.143333	0.126667	-0.0533333	-0.258333	0.286667	0.106667	-0.0733333	-0.358333	-0.358333
Hs.516077	FAM136A||Family with sequence similarity 136, member A	1	-0.281	0.244	0.037	-0.431	-0.138		-0.272	0.164	0.108	0.512	0.482	0.476	0.83	0.885	1.307	1.214		0.00533333	0.00833333	-0.0136667	0.0133333	-0.0146667	-0.125667	0.0663333	0.139333	0.128333	0.260333			-0.0035	0.0035	1.7315	1.3285	0.1425	0.2285			-0.126667	-0.00666667	0.133333	-0.186667	-0.106667	-0.176667	-0.236667	-0.0466667	-0.0966667	0.243333
Hs.85769	DNTTIP2||Deoxynucleotidyltransferase, terminal, interacting protein 2	1	0.103333	-0.546667	0.443333	0.0133333	-0.586667		-0.153333	0.0966667	0.0566667	0.376667	0.176667	0.586667	0.796667	0.866667	1.15667	0.816667		-0.0266667	0.0633333	-0.0366667	0.203333	0.253333	0.333333	0.283333	0.373333	0.373333	0.243333			-0.005	0.005	1.115	0.785	0.185	0.125			0.03	0.05	-0.08	0.14	-0.03	0.11	0.39	0.74	1.08	1.1
Hs.157351	OLA1||Obg-like ATPase 1	1	-0.00166667	-0.910667	0.912333	-0.210667	-0.238667		0.139	-0.1	-0.039	0.71	0.304	0.743	0.976	1.187	1.172	1.054		-0.158667	-0.00966667	0.168333	0.238333	0.319333	0.200333	0.359333	0.929333	0.668333	0.534333			-0.0235	0.0235	0.9445	1.2335	0.2045	0.3315			-0.095	0.175	-0.08	0.06	0.175	0.64	0.96	1.185	0.285	0.41
Hs.85951	XPOT||Exportin, tRNA (nuclear export receptor for tRNAs) "XPOT||Exportin, tRNA (nuclear export receptor for tRNAs)"	1	1.51567	-1.81233	0.296667	-0.753333	0.433667		0.144167	0.196667	-0.340833	-0.128833	-0.691333	-0.372333	0.0946667	0.541167	0.427667	0.897667		-0.0661667	-0.0311667	0.0973333	0.0218333	-0.00466667	-0.226167	0.0188333	0.261833	0.168833	0.142833			-0.024	0.024	0.9545	1.283	0.264	0.345			-0.00666667	0.00333333	0.00333333	-0.106667	-0.396667	-0.306667	-0.386667	-0.466667	-0.326667	-0.386667
Hs.410977	TAGLN||Transgelin	1	0.213333	-1.05767	0.844333	0.874333	0.567333		-0.155333	-0.243333	0.398667	0.378667	0.351667	0.515667	0.668667	-0.284333	-0.513333	-0.985333		-0.086	-0.137	0.223	-0.049	0.292	0.122	-0.127	-0.357	-0.909	-1.208			-0.037	0.037	-2.179	-1.634	-0.31	-0.211			-0.22	0.17	0.05	-0.03	-0.2	0.35	-5.55112e-17	0.4	0.68	0.83
Hs.591761	HOMER1||Homer homolog 1 (Drosophila)	1	0.160333	0.110333	-0.270667	-0.703667	0.319333			0.025	-0.025	0.259	0.557	0.594	0.77	1.064	1.754	1.175		-0.280333	0.195667	0.0846667	0.0556667	-0.292333	0.410667	0.275667	-0.0393333	-0.107333	-0.0973333			-0.0595	0.0595	0.6635	0.5355	0.1515	0.0255			0.19	0	-0.19	0.24	-0.13	0.05	0.42	0.545	0.625	1.21
Hs.156346	TOP2A||Topoisomerase (DNA) II alpha 170kDa	1	1.35367	-2.14333	0.789667	0.889667	-1.21733		-0.0233333	0.167667	-0.144333	-0.192333	-0.356333	-0.625333	-0.496333	-0.658333	-1.03233	-1.15033		0.157667	-0.108333	-0.0493333	0.0126667	-0.419333	-0.400333	-0.642333	-0.633333	-1.02233	-0.930333			0.0495	-0.0495	0.6665	0.8975	0.0465	0.1125			0.0433333	0.0133333	-0.0566667	-0.246667	0.0733333	0.463333	0.0833333	0.0233333	-0.0366667	0.0433333
Hs.424908	LSM5||LSM5 homolog, U6 small nuclear RNA associated (S. cerevisiae)	1	-0.19	0.364	-0.174	0.543	-0.865		-0.201	-0.108	0.309	-0.221	-0.367	0.325	0.461	0.716	0.566	0.664		0.119667	-0.0723333	-0.0473333	0.182667	0.223667	0.794667	0.551667	0.618667	0.881667	0.912667			0.0155	-0.0155	0.8545	0.6845	0.2775	0.0265			0.355	-0.075	-0.28	-0.23	-0.185	-0.105	0.08	-0.48	-0.135	-0.625
Hs.302408	RNF138||Ring finger protein 138	1	-0.342	-0.489	0.831	-0.576	-0.776		-0.152333	0.240667	-0.0883333	0.275667	0.172667	0.806667	0.284667	0.713667	1.16167	0.969667		0.0243333	0.0523333	-0.0766667	-0.0446667	-0.148667	-0.0856667	-0.0556667	-0.0916667	-0.289667	-0.235667			-0.0235	0.0235	0.9275	0.9515	-0.0375	0.0315			-0.243889	0.0994444	0.144444	0.0827778	0.0727778	0.416111	0.682778	0.619444	0.436111	0.579444
Hs.709416	SARS2||Seryl-tRNA synthetase 2, mitochondrial	1	-0.367667	0.244333	0.123333	0.0493333				-0.121	0.121	0.457	0.119	0.773	0.762	1.196	0.905	0.768		-0.094	-0.028	0.122	-0.049	-0.1	-0.162	-0.241	0.474	0.269	0.078			-0.0095	0.0095	1.2015	0.9765	0.4055	0.5365			-0.0766667	0.00333333	0.0733333	0.0133333	0.0733333	0.103333	0.213333	0.263333	0.103333	0.0133333
Hs.466539	CLIP3||CAP-GLY domain containing linker protein 3	1	-0.29	1.05	-0.76	-0.569	0.16		0.140667	-0.0133333	-0.127333	-0.138333	0.0556667	-0.0733333	-0.550333	-0.852333	-0.846333	-0.388333		0.002	0.073	-0.075	0.115	0.247	0.506	0.351	0.064	0.172	0.245			0.003	-0.003	-1.119	-1.208	-0.18	-0.175			-0.278333	0.0666667	0.211667	0.00166667	-0.223333	-0.0133333	-0.208333	-0.203333	-0.178333	-0.188333
Hs.78944	RGS2||Regulator of G-protein signaling 2, 24kDa	1	0.454667	-0.578333	0.123667	0.389667	0.915667		-0.0676667	-0.00266667	0.0703333	-0.576667	-0.979667	-0.254667	-0.328667	-0.224667	0.0823333	-0.343667		0.015	0.053	-0.068	-0.396	0.271	0.633	0.547	0.591	0.798	1.138			0.0445	-0.0445	1.2255	1.4985	0.2115	0.4705			0.156667	0.106667	-0.263333	0.856667	1.03667	0.386667	0.816667	0.986667	1.26667	-0.0333333
Hs.546286	RPS3||Ribosomal protein S3	1	0.251	-0.381	0.13	0.535	0.029		-0.138	-0.202	0.34	0.931	0.537	0.394	1.006	0.357	0.24	-0.304		-0.0206667	-0.130667	0.151333	0.0823333	0.381333	0.143333	0.125333	0.149333	-0.273667	-0.256667			0.051	-0.051	0.915	1.628	0.431	0.436					0
Hs.520943	EIF4H||Eukaryotic translation initiation factor 4H	1	0.192667	-1.08133	0.888667	0.412667	-0.0983333		0.206	0.055	-0.261	0.531	0.482	0.427	0.391	0.722	1.014	0.865		0.0766667	-0.0903333	0.0136667	0.0586667	0.0626667	0.0666667	0.0846667	0.238667	0.285667	0.0896667			-0.0635	0.0635	0.9135	0.7185	0.1235	0.3395			-0.183333	0.166667	0.0166667	-0.203333	-0.0233333	0.116667	0.246667	0.456667	0.466667	0.556667
Hs.467751	TRIB2||Tribbles homolog 2 (Drosophila)	1	-0.265	0.61	-0.345	-0.003	0.594		0.893667	-1.16633	0.272667	-0.112333	-0.725333	-0.00333333	-0.484333	-0.839333	-0.00933333	-0.0253333		-0.116333	0.0826667	0.0336667	-0.297333	-0.762333	-0.185333	-0.433333	-0.0363333	0.185667	0.292667			-0.084	0.084	0.936	1.032	0.498	0.368			0.38	-0.353333	-0.0266667	0.335	0.0266667	0.0633333	0.19	-0.435	-0.183333	1.04083e-17
Hs.570855	PDGFC||Platelet derived growth factor C	1	0.447	-0.471	0.024	0.526	0.291		0.096	0.064	-0.16	-0.014	-0.335	-0.866	-0.804	-0.78	-0.878	-0.899		0.0763333	0.0293333	-0.105667	0.0223333	-0.218667	-0.504667	-0.374667	-0.572667	-0.596667	-0.540667			-0.0095	0.0095	-0.6095	-0.9555	-0.2025	-0.2525			-0.253333	0.0766667	0.176667	0.236667	-0.0733333	0.326667	-0.0133333	0.426667	0.576667	0.366667
Hs.347144	C6orf192||Chromosome 6 open reading frame 192	1	0.372	0.024	-0.396	-0.825	-0.093		0.220333	-0.260667	0.0403333	0.125333	-0.244667	-0.0116667	0.646333	1.70933	0.618333	1.78733		-0.183667	-0.188667	0.372333	0.431333	0.254333	0.157333	0.143333	0.374333	0.726333	1.04433			0.089	-0.089	1.683	0.724	-0.057	0.182				0.11	-0.11				0.52	-0.6	0.23	-0.1
Hs.301048	SEH1L||SEH1-like (S. cerevisiae)	1	0.346333	-0.728667	0.382333	0.408333	0.0323333		-0.252667	0.112333	0.140333	0.411333	0.401333	0.459333	0.742333	0.863333	0.963333	0.993333		-0.0156667	0.0403333	-0.0246667	0.335333	0.323333	0.218333	0.290333	0.174333	0.0673333	0.211333			-0.059	0.059	0.981	0.863	0.246	0.299			-0.0533333	0.0666667	-0.0133333	0.186667	0.0166667	0.0866667	0.466667	0.606667	0.916667	1.01667
Hs.388004	AHCY||S-adenosylhomocysteine hydrolase	1	-0.914	0.028	0.886	0.887	-0.616		-0.874667	0.102333	0.772333	0.528333	-0.663667	-0.206667	0.276333	0.327333	0.422333	0.344333		0.131	-0.126	-0.005	0.032	-0.105	0.049	0.081	0.813	0.735	0.591			-0.0245	0.0245	1.5025	1.4985	0.5915	0.5955			-0.02	-0.1	0.12	-0.08	-0.06	-0.05	0.03	0.09	0.14	0.13
Hs.380906	MYADM||Myeloid-associated differentiation marker MYADM||Myeloid-associated differentiation marker	1	-0.0863333	0.358667	-0.272333	-0.301333	-0.0553333		-0.0718333	0.234667	-0.162833	0.157667	-0.185333	-0.340333	-0.357833	-0.661333	-0.381833	-0.504333		0.156833	-0.140667	-0.0161667	-0.199667	-0.164667	-0.492667	-0.687667	-0.677667	-0.817667	-0.522667			0.03575	-0.03575	-0.65075	-0.61325	-0.02975	0.03475			-0.221667	0.273333	-0.0516667	0.233333	0.148333	0.613333	0.523333	0.828333	0.768333	1.06833
Hs.715600	TSC22D2||TSC22 domain family, member 2	1	0.297333	-0.464667	0.167333	-0.355667	0.241333		-0.231333	0.712667	-0.481333	-0.497333	-0.588333	-0.523333	-0.892333	-0.796333	-0.556333	-1.16633		-0.235	0.036	0.199	-0.069	0.092	0.209	0.288	-0.387	-0.398	-0.176			0.1365	-0.1365	-0.7875	-1.0955	0.0725	-0.3385			-0.166667	0.303333	-0.136667	-0.166667	-0.00666667	0.433333	0.403333	0.223333	0.133333	-0.206667
Hs.503315	PRKRIR||Protein-kinase, interferon-inducible double stranded RNA dependent inhibitor, repressor of (P58 repressor)	1	-0.107	-0.516	0.623	0.358	-0.363		-0.0326667	-0.0156667	0.0483333	0.158333	0.376333	0.807333	0.620333	0.305333	0.910333	0.629333		0.0503333	-0.0166667	-0.0336667	0.0193333	0.0293333	0.0463333	0.0963333	0.0813333	-0.143667	-0.166667			-0.0135	0.0135	0.7285	0.6735	-0.1355	0.0025			-0.0766667	-0.0366667	0.113333	0.233333	0.173333	0.343333	0.578333	0.668333	0.728333	0.653333
Hs.546269	RPL10A||Ribosomal protein L10a	1	-0.126	-0.128	0.254	0.233	-0.115		-0.0953333	-0.195333	0.290667	0.150667	-0.0293333	0.522667	1.26667	0.794667	0.559667	-0.949333		0.149	-0.143	-0.006	0.238	0.194	-0.085	0.037	0.326	0.443	0.333			-0.002	0.002	1.37	1.288	0.036	0.227			-0.126667	0.0233333	0.103333	-0.216667	-0.156667	0.0433333	-0.136667	0.283333	0.123333	-0.0766667
Hs.325321	WDR18||WD repeat domain 18	1	-0.180667	0.680333	-0.499667	-0.194667	-0.829667		0.807333	-0.161667	-0.645667	0.331333	0.304333	-0.114667	0.332333	0.895333	0.284333	0.312333		-0.0913333	0.00466667	0.0866667	0.0356667	0.0156667	0.0936667	0.116667	0.485667	0.696667	0.625667			-0.0775	0.0775	1.3185	0.7735	0.2065	0.1805			0.055		-0.055	0.065	-0.185	-0.045	-0.035	0.165	-0.135	-0.035
Hs.558499	CD320||CD320 molecule	1	-0.425333	1.07267	-0.647333	-0.102333	-0.665333		0.0496667	-0.0903333	0.0406667	0.112667	0.0726667	0.518667	0.477667	0.949667	0.857667	1.12767		0.0233333	-0.0496667	0.0263333	0.0333333	0.397333	0.304333	0.550333	0.561333	0.652333	0.769333			0.049	-0.049	0.86	1.257	0.443	0.455			0.0266667	0.0366667	-0.0633333	0.0366667	0.176667	0.106667	-0.163333		-0.0433333	-0.633333
Hs.371914	BLMH||Bleomycin hydrolase BLMH||Bleomycin hydrolase	1	-0.0866667	0.244333	-0.157667	0.164333	0.395333		-0.0433333	0.0346667	0.00866667	0.340667	0.388667	0.847167	1.06567	1.23767	1.68467	1.35167		-0.0521667	0.0353333	0.0168333	0.0118333	0.242333	0.468333	0.740833	0.854333	0.941333	1.09233			-0.018	0.018	0.5585	0.4385	0.444	0.44			-0.00666667	0.223333	-0.216667	0.0933333	-0.366667	-0.0866667	-0.236667	-0.106667	-0.0466667	0.383333
Hs.534169	HSPA14||Heat shock 70kDa protein 14	1	0.394	-0.471	0.077	0.132	-0.514		-0.223	-0.011	0.234	0.552	0.588	0.494	0.757	1.166	1.13	1.195		-0.170667	0.247333	-0.0766667	0.146333	0.300333	0.156333	0.373333	0.317333	0.478333	0.385333			0.009	-0.009	0.673	0.622	0.068	0.044			-0.00777778	-0.0661111	0.0738889	0.0222222	0.173889	0.273889	0.437222	0.470556	0.853889	0.757222
Hs.239370	GPSM1||G-protein signaling modulator 1 (AGS3-like, C. elegans) "GPSM1||G-protein signaling modulator 1 (AGS3-like, C. elegans)" "GPSM1||G-protein signaling modulator 1 (AGS3-like, C. elegans)"	1	-0.2615	0.3275	-0.066	-0.3995	-0.3545		0.146167	0.0291111	-0.126556	0.0637778	0.246111	0.292111	0.346111	0.597778	0.546444	0.642444		0.0926667	-0.0663333	-0.0263333	0.135667	-0.152667	-0.0103333	0.0596667	0.385	0.658	0.528			-0.0233333	0.0233333	0.524333	0.482	0.266667	0.278			0.0366667	0.0666667	-0.103333	0.226667	0.136667	0.186667	0.106667	0.426667	0.226667	0.296667
Hs.505154	FAM60A||Family with sequence similarity 60, member A	1	-0.204	-0.471	0.675	-0.481	-0.432			-0.003	0.003	0.827	0.783	1.095	0.841	0.856	0.918	1.153		-0.00833333	-0.0813333	0.0896667	0.160667	-0.581333	-0.131333	-0.0693333	0.553667	0.984667	0.386667			-0.0205	0.0205	1.2215	1.4415	0.5485	0.5245			0.153333	-0.141667	-0.0116667	-0.0316667	0.238333	0.318333	0.138333	0.183333	-0.271667	0.338333
Hs.430075	COX7C||Cytochrome c oxidase subunit VIIc	1	-0.257667	0.560333	-0.302667	0.694333	-0.280667		-0.100333	-0.296333	0.396667	-0.232333	0.00766667	-0.0743333	0.0806667	0.244667	-0.420333	-1.59833		0.0843333	0.168333	-0.252667	0.0623333	0.186333	0.262333	0.253333	0.708333	0.772333	0.806333			0.1	-0.1	0.915	0.708	0.327	0.159			-0.19	0.07	0.12	-0.15	-0.24	-0.27	-0.18	-0.15	-0.19	-0.31
Hs.292156	DKK3||Dickkopf homolog 3 (Xenopus laevis)	1	0.721	-0.212	-0.509	0.435	0.484		-0.11	0.213	-0.103	0.144	0.11	-0.015	-0.323	-0.348	-0.965	-1.218		-0.126	0.231	-0.105	-0.07	-0.162	-0.38	-0.148	-0.513	-0.718	-0.877			-0.057	0.057	-1.395	-1.687	-0.608	-0.633			0.0283333	-0.00166667	-0.0266667	-0.0516667	0.0733333	0.323333	0.383333	0.563333	0.463333	0.113333
Hs.519568	P4HA2||Prolyl 4-hydroxylase, alpha polypeptide II	1	-0.0986667	0.0983333	0.000333333	-0.431667	-0.353667		-0.260333	0.113667	0.146667	0.335667	0.382667	0.0756667	-0.280333	-1.15233	-1.09633	-1.92033		-0.146333	0.0856667	0.0606667	-0.0793333	-0.211333	-0.352333	-0.511333	-0.919333	-1.35633	-1.41433			-0.0475	0.0475	-0.9695	-0.7255	-0.0295	0.1355			0.00833333	-0.0816667	0.0733333	-0.216667	-0.331667	-0.196667	-0.416667	-0.0916667	-0.161667	-0.111667
Hs.56	PRPS1||Phosphoribosyl pyrophosphate synthetase 1 PRPS1||Phosphoribosyl pyrophosphate synthetase 1	1	-0.175	0.014	0.161	-0.1125	0.091		-0.0543333	-0.108333	0.162667	-0.415833	-0.645333	-0.688833	-0.193333	-0.444333	-0.768333	-0.856333		-0.0916667	0.0678333	0.0238333	0.000833333	0.0738333	0.120333	-0.347167	-0.265667	-0.292667	-0.224667			0.39125	-0.39125	-1.10675	-1.08175	-0.21275	-0.45025			-0.19	0.07	0.12	0.03	-0.47	0.14	-0.06	0.14	0.56	0.62
Hs.435013	VGLL3||Vestigial like 3 (Drosophila)	1	0.168667	-0.163333	-0.00533333	0.383667	0.918667		0.373	-0.198	-0.175	-0.668	-1.109	-0.703	-0.631	-0.82	-1.384	-0.898		0.0656667	-0.0773333	0.0116667	-0.158333	0.147667	0.540667	0.0946667	0.108667	0.00366667	0.333667			-0.061	0.061	-0.784	-0.859	-0.15	-0.36			-0.459444	0.290556	0.168889	-0.0894444	-0.576111	0.0572222	-0.181111	0.178889	0.0705556	-0.456111
Hs.367900	PDCD2||Programmed cell death 2	1	0.353667	-0.535333	0.181667	0.193667	0.449667		-0.131333	-0.0253333	0.156667	0.323667	0.340667	0.399667	0.907667	1.01567	1.30967	0.862667		-0.0953333	0.191667	-0.0963333	-0.0143333	0.448667	0.616667	0.496667	0.449667	0.553667	0.736667			0.007	-0.007	0.713	0.982	0.272	0.242			0.1	-0.08	-0.02	-0.2	-0.15	-0.13	-0.25	0.04	0.13	0.55
Hs.5836	MRPS23||Mitochondrial ribosomal protein S23	1	0.420333	-0.900667	0.480333	0.120333	-0.312667		-0.188667	0.142333	0.0463333	0.517333	0.185333	0.468333	0.934333	1.01033	0.868333	0.581333		-0.000666667	0.0403333	-0.0396667	-0.166667	0.0413333	-0.0106667	0.219333	0.411333	-0.0306667	0.0813333			-0.0815	0.0815	0.4345	0.7815	-0.0385	0.0405			-0.0533333	-0.0433333	0.0966667	-0.0133333	-0.243333	-0.223333	-0.213333	0.0766667	-0.0133333	0.276667
Hs.334612	SNRPE||Small nuclear ribonucleoprotein polypeptide E	1	-0.398	0.271	0.127	0.669	-0.423		0.075	-0.165	0.09	-0.141	0.281	0.757	0.637	1.204	1.087	0.455		0.071	-0.159	0.088	0.366	0.393	0.562	0.502	0.878	1.032	0.985			-0.0335	0.0335	1.1145	1.1505	0.2455	0.4215			0.22	-0.15	-0.07	0.09	0.16	0.07	0.2	0.28	-0.09	0.2
Hs.468410	EPAS1||Endothelial PAS domain protein 1 EPAS1||Endothelial PAS domain protein 1	1	0.366333	-0.358667	-0.00766667	0.0483333	0.846333		0.174	-0.0895	-0.0845	0.0075	-0.06	-0.2875	-0.6145	-0.611	-0.5195	-0.441		-0.0376667	-0.0216667	0.0593333	0.0738333	-0.0816667	-0.351167	-0.0581667	-0.249167	-0.201667	-0.0606667			-0.0425	0.0425	-0.7605	-0.9625	-0.274	-0.2125			-0.163333	0.01	0.153333	0.183333	-0.123333	-0.106667	-0.0133333	-0.06	-0.0833333	0.0666667
Hs.523446	COL11A1||Collagen, type XI, alpha 1	1	0.837667	-1.55033	0.712667	0.570667	1.82167		-0.022	0.053	-0.031	-0.463	-0.539	-0.535	-0.932	-1.059	-1.333	-1.965		0.206333	-0.144667	-0.0616667	-0.0796667	-0.311667	-0.510667	-0.279667	-0.446667	-0.523667	-0.180667			0.0655	-0.0655	-1.6445	-1.4035	-0.2565	-0.3885			-0.228889	0.0577778	0.171111	-0.00888889	-0.768889	-0.0788889	-0.492222	-0.672222	-0.588889	-0.448889
Hs.469723	RCC1||Regulator of chromosome condensation 1	1		0.8155	-0.8155	-0.9645	-1.7685			0.071	-0.071	0.277	0.141	0.439	0.701	1.171	0.89	1.156		-0.022	0.322	-0.3	0.002	-0.257	0.117	0.484	0.609	0.474	0.469			-0.014	0.014	2.051	1.891	0.486	0.503			0.0983333	0.0883333	-0.186667	-0.191667	-0.141667	-0.646667	-0.456667	0.0633333	0.188333	0.243333
Hs.129910	HYAL3||Hyaluronoglucosaminidase 3 HYAL3||Hyaluronoglucosaminidase 3	1	-0.357667	0.152333	0.205333	0.0153333	-0.224667			0.16	-0.16	0.4095	0.6745	0.553	0.453	0.6355	0.85	0.685		0.0628333	-0.0921667	0.0293333	0.0778333	0.0423333	-0.128167	0.215333	0.252333	0.315833	0.0833333			-0.05475	0.05475	-0.62575	-0.29625	-0.04275	0.06875			0.00333333	-0.0216667	0.0183333	-0.0666667	0.0883333	-0.101667	0.308333	0.0583333	0.138333	-0.176667
Hs.421621	COX7A1||Cytochrome c oxidase subunit VIIa polypeptide 1 (muscle)	1	-0.327333	0.614667	-0.287333	-0.244333	0.0366667		-0.487333	-0.0133333	0.500667	0.581667	0.266667	0.112667	0.770667	-0.168333	-0.950333	-1.31733		0.034	0.189	-0.223	-0.069	0.023	-0.166	-0.078	-0.252	-0.564	-0.743			-0.017	0.017	-1.368	-1.308	0.025	0.139			-0.0133333	0.0866667	-0.0733333	-0.113333	-0.0433333	-0.163333	-0.113333	-0.0233333	-0.0633333	0.0966667
Hs.591133	FBN1||Fibrillin 1	1	0.786333	-1.71767	0.931333	0.268333	-0.620667		0.155667	0.214667	-0.370333	-0.308333	-0.187333	-0.409333	-1.55633	-1.42333	-1.54433	-1.70433		0.126667	-0.0143333	-0.112333	-0.208333	-0.313333	-0.387333	-0.580333	-0.791333	-0.956333	-1.21433			-0.029	0.029	-0.856	-0.981	-0.25	-0.103			-0.35	0.15	0.2	-0.31	-0.32	0.08	-0.22	-0.55	-0.475	-0.33
Hs.709216	SCARB1||Scavenger receptor class B, member 1	1	-0.253333	0.649667	-0.396333	-0.707333	-0.178333		0.0533333	0.0163333	-0.0696667	0.00833333	0.273333	0.171333	0.200333	0.584333	0.862333	0.510333		-0.162	0.031	0.131	0.212	0.124	0.116	0.477	0.619	1.033	1.345			-0.007	0.007	1.967	2.144	0.95	1.162			-0.0766667	0.0933333	-0.0166667	0.0133333	0.183333	0.203333	0.153333	-0.0816667	0.133333	0.303333
Hs.482491	MRPS27||Mitochondrial ribosomal protein S27	1	-0.088	-0.685	0.773	0.134	-0.018		-0.073	0.15	-0.077	0.242	0.5	0.716	0.639	0.926	1.472	1.281		0.147667	-0.0593333	-0.0883333	-0.0623333	-0.130333	0.0496667	0.127667	0.372667	0.221667	0.100667			-0.0235	0.0235	0.7145	0.9565	0.0305	0.2225			0.18	-0.12	-0.06	-0.23	-0.23	-0.3	-0.28	-0.17	-0.56	-0.26
Hs.421194	TPST1||Tyrosylprotein sulfotransferase 1	1	0.276	0.555	-0.831	0.217	0.311		-0.0713333	0.0116667	0.0596667	0.0256667	-0.0943333	-0.731333	-0.729333	-1.23233	-1.28933	-0.936333		0.029	0.065	-0.094	0.078	0.029	-0.237	-0.005	-0.591	-0.51	-0.508			-0.001	0.001	-0.892	-0.588	-0.147	-0.103			-0.166667	0.113333	0.0533333	0.0433333	-0.326667	0.318333	0.0533333	0.173333	0.663333	0.453333
Hs.808	HNRNPF||Heterogeneous nuclear ribonucleoprotein F	1	0.375333	-0.884667	0.509333	0.318333	0.126333		-0.119333	0.107667	0.0116667	0.310667	0.547667	0.698667	0.730667	0.825667	1.31967	0.734667		0.181333	0.0113333	-0.192667	0.0513333	-0.0286667	0.0623333	0.245333	0.626333	0.487333	0.410333			-0.041	0.041	0.724	1.053	0.252	0.384			-0.04	-0.14	0.18	-0.01	0.12	0.25	0.45	0.5	0.54	0.61
Hs.521651	STMN2||Stathmin-like 2 STMN2||Stathmin-like 2	1	0.293667	0.953667	-1.24733	0.116667	0.0166667		-0.0515	-0.0045	0.056	0.1775	0.2805	-0.2425	-0.2795	-0.8315	-0.856	-1.0865		-0.0188333	-0.0678333	0.0866667	0.149167	0.131667	-0.196833	-0.344333	-0.371833	-0.438333	-0.566833			-0.021	0.021	-3.2695	-3.4485	-0.192	-0.116			0.0733333	0.0933333	-0.166667	0.233333	0.113333	0.263333	0.213333	-0.00666667	-0.0466667	-0.256667
Hs.522891	CXCL12||Chemokine (C-X-C motif) ligand 12 (stromal cell-derived factor 1)	1	0.221333	-0.627667	0.406333	0.330333	-1.01967		0.0246667	0.0266667	-0.0513333	-0.528333	-0.744333	-0.615333	-0.928333	-1.87133	-2.59933	-3.24433		0.185333	-0.0306667	-0.154667	-0.275667	-0.328667	-0.447667	-0.858667	-1.51867	-1.88567	-1.68867			0.0275	-0.0275	-0.8355	-0.9565	0.3295	0.3885			0.346667	-0.226667	-0.12	-0.0366667	-0.0166667	-0.176667	0.136667	-0.133333	0.326667	0.31
Hs.57988	RHBDF1||Rhomboid 5 homolog 1 (Drosophila)	1	0.115	0.38	-0.495	0.16	0.157		0.0786667	-0.0603333	-0.0183333	-0.350333	-0.668333	-0.608333	-0.723333	-1.15033	-0.841333	-1.00633		0.109	-0.156	0.047	-0.126	0.085	0.002	-0.307	-0.438	-0.492	-0.231			0.024	-0.024	-0.762	-0.699	0.005	-0.268			0.0816667	-0.0983333	0.0166667	-0.233333	-0.118333	-0.138333	0.0616667	0.196667	0.0416667	0.126667
Hs.507515	OLFML2B||Olfactomedin-like 2B	1	-0.217333	0.120667	0.0966667	-0.629333	0.387667		-1.93567	1.07533	0.860333	0.746333	0.926333	0.881333	0.964333	0.968333	1.01833	0.835333		0.009	0.03	-0.039	0.025	-0.021	-0.253	0.169	-0.095	-0.246	0.266			-0.0265	0.0265	1.4305	1.6255	0.3705	0.7775			0.0566667	0.00666667	-0.0633333	-0.993333	0.276667	-0.383333	0.0366667	0.396667	-0.0733333	-0.0533333
Hs.296942	KRT34||Keratin 34	1	-0.0506667	-0.318667	0.369333	-0.542667	0.414333		-0.00633333	0.00266667	0.00366667	-0.149333	-0.347333	-0.904333	-1.55033	-1.82333	-1.37133	-1.97133		0.081	-0.1	0.019	-0.123	-0.305	-0.828	-1.21	-1.515	-1.465	-1.555			-0.0305	0.0305	-1.7465	-1.7875	-0.5005	-0.5845			-0.153333	0.246667	-0.0933333	0.176667	-0.0133333	0.536667	0.0266667	0.0566667	0.266667	0.226667
Hs.250666	HES1||Hairy and enhancer of split 1, (Drosophila)	1	-0.169	0.614	-0.445	-0.079	-0.142		0.246	-0.121	-0.125	0.41	-0.04	0.525	0.594	0.882	1.138	1.191		-0.0193333	0.139667	-0.120333	-0.172333	-0.251333	0.268667	0.126667	0.329667	0.663667	0.667667			0.023	-0.023	1.046	1.032	0.405	0.274				0					0.97
Hs.709660	HSPB2||Heat shock 27kDa protein 2	1	-0.225667	0.437333	-0.211667	0.00333333	-1.02067		-0.204	0.06	0.144	0.011	-0.187	-0.423	0.116	-0.259	-0.805	-0.991		0.133667	-0.0963333	-0.0373333	-0.0843333	0.302667	0.179667	0.369667	1.14567	1.15367	0.795667			-0.0665	0.0665	-1.0815	-1.0995	-0.1335	0.0265			-0.108333	0.0266667	0.0816667	0.0966667	-0.00833333	0.126667	0.0266667	-0.148333	-0.0533333	-0.498333
Hs.102267	LOX||Lysyl oxidase	1	0.46	-0.89	0.43	0.2	0.37		-0.0566667	0.103333	-0.0466667	-0.0766667	-0.266667	-0.296667	-0.636667	-1.45667	-1.69667	-2.14667		0.0633333	-0.0466667	-0.0166667	0.0433333	-0.0766667	-0.256667	-0.436667	-0.816667	-1.14667	-1.44667			-0.01	0.01	-1.36	-1.13	-0.66	-0.6			-0.254667	0.0693333	0.185333	-0.0586667	-0.542667	-0.0346667	-0.506667	-0.158667	-0.186667	-0.216667
Hs.224764	CRLS1||Cardiolipin synthase 1 CRLS1||Cardiolipin synthase 1	1	0.117	-0.681	0.564	0.752	0.816		-0.0625	-0.127	0.1895	0.4225	0.4965	0.699	0.8825	0.9345	1.1895	0.4715		-0.0303333	-0.0458333	0.0761667	0.0996667	0.00816667	-0.0753333	-0.0183333	0.202167	0.261167	-0.161833			-0.02475	0.02475	0.79625	0.85475	0.14575	0.29975			-0.185833	0.229167	-0.0433333	0.364167	0.359167	0.179167	0.119167	0.319167	0.119167	0.0841667
Hs.503716	DCUN1D5||DCN1, defective in cullin neddylation 1, domain containing 5 (S. cerevisiae)	1	-0.731667	-0.382667	1.11433	0.768333	-0.311667		0.047	0.431	-0.478	-0.025	0.075	1.104	0.889	1.635	1.632	1.187		-0.0413333	-0.000333333	0.0416667	-0.0433333	0.0286667	0.181667	0.563667	0.601667	0.531667	0.522667			-0.07	0.07	1.436	1.098	0.322	0.305			-0.0466667	-0.196667	0.243333	-0.196667	0.283333	-0.0466667	0.213333	0.233333	0.213333	0.503333
Hs.715731	CYP1B1||Cytochrome P450, family 1, subfamily B, polypeptide 1	1	-0.0206667	-0.0526667	0.0733333	-0.286667	0.229333		0.113	0.052	-0.165	0.034	-0.116	0.132	0.047	0.589	0.62	0.587		0.146333	-0.164667	0.0183333	-0.0446667	0.386333	0.396333	0.377333	0.658333	0.977333	1.17833			-0.044	0.044	2.724	2.653	1.065	1.22				0.17	-0.17	-0.56		-0.5		-1.1	-0.53	-0.9
Hs.116471	CDH11||Cadherin 11, type 2, OB-cadherin (osteoblast)	1	0.176	-1.485	1.309	0.319	0.876		0.215667	-0.292333	0.0766667	-0.827333	-0.614333	-0.632333	-0.722333	-1.21933	-0.880333	-1.32033		0.0236667	-0.108333	0.0846667	-0.139333	-0.118333	-0.505333	-0.427333	-0.322333	-0.520333	-0.539333			0.081	-0.081	-0.542	-0.587	0.019	0.151			0.11	0.035	-0.145	0.015	-0.14	-0.105	0.055	-0.375	0.22	0.51
Hs.477481	MCM2||Minichromosome maintenance complex component 2	1	-0.507667	0.361333	0.146333	-0.772667	-0.951667		0.121333	-0.0656667	-0.0556667	0.315333	0.148333	1.36333	0.591333	0.832333	0.0883333	0.461333		-0.421667	-0.0216667	0.443333	0.612333	0.363333	0.545333	0.281333	0.631333	0.626333	0.162333			-0.1225	0.1225	1.4835	1.3265	0.3185	0.5335			-0.0366667	0.223333	-0.186667	0.0833333	0.0933333	0.253333	0.263333	0.353333	0.303333	0.193333
Hs.490203	CALD1||Caldesmon 1	1	1.03433	-1.88067	0.846333	0.748333	0.160333		0.067	0.291	-0.358	-0.204	-0.903	-0.539	-1.186	-1.397	-1.017	-1.44		0.0826667	0.0776667	-0.160333	-0.341333	-0.197333	-0.397333	-0.293333	-0.443333	-0.544333	-0.626333			-0.048	0.048	-1.016	-0.724	0.051	0.196			-0.2125	0.0175	0.195	0.13	-0.36	0.065	0.055	0.165	0.6	0.21
Hs.654427	DHODH||Dihydroorotate dehydrogenase	1	-0.499333	0.370667	0.128667	-0.122333	-0.591333		0.093	0.217	-0.31	0.168	0.328	0.713	1.163	1.209	1.239	1.183		-0.0436667	-0.0226667	0.0663333	0.165333	-0.0776667	0.0843333	-0.105667	0.491333	0.524333	0.442333			0.346	-0.346	1.261	0.903	0.283	0.558			-0.125	0.265	-0.14	-0.045	0.015	-0.125	0.245	-0.015	-0.035	-0.045
Hs.224008	FEZ1||Fasciculation and elongation protein zeta 1 (zygin I)	1	0.0286667	-0.000333333	-0.0283333	-0.0163333	0.163667		-0.274667	0.0873333	0.187333	0.380333	0.731333	1.14533	1.31833	1.83833	1.86533	1.82233		0.0706667	-0.0313333	-0.0393333	-0.134333	-0.0893333	0.224667	0.493667	0.935667	1.10967	1.35967			-0.0885	0.0885	-0.6895	-0.5385	0.0335	0.1355			-0.11	0.25	-0.14	-0.06	-0.65	-0.45	0	0.16	0.21
Hs.356554	TRIT1||TRNA isopentenyltransferase 1	1	0.193667	-0.300333	0.106667	-0.0233333	-0.0233333		0.0823333	0.0713333	-0.153667	0.445333	0.530333	0.706333	0.731333	0.777333	1.00833	1.27033		0.210667	0.0426667	-0.253333	0.109667	-0.253333	0.227667	0.363667	0.318667	0.450667	0.317667			-0.023	0.023	0.765	0.884	0.312	0.203			0.213333	-0.236667	0.0233333	-0.186667	-0.346667	0.0133333	0.0433333	0.203333	0.133333	0.0533333
Hs.95424	MAP4K1||Mitogen-activated protein kinase kinase kinase kinase 1	1	-0.180333	-0.512333	0.692667	-0.354333	1.13567			0.1685	-0.1685	0.1095	-1.1455	-0.3845	-0.7215	-1.0535	-0.5115	-0.5115		0.0526667	0.118667	-0.171333	-0.221333	-0.344333	-0.185333	0.0606667	0.373667	0.0606667	0.0386667			-0.0795	0.0795	0.8335	1.5885	0.5315	0.7365			-0.07	0.04	0.03	0.09	0.06	2.31296e-18				-0.47
Hs.199579	MRPL42||Mitochondrial ribosomal protein L42	1	0.125	-0.015	-0.11	0.278	-0.406		-0.162	0.011	0.151	0.345	0.268	0.35	0.613	1.048	1.307	0.95		-0.114667	0.0993333	0.0153333	0.0483333	0.512333	0.754333	0.746333	0.469333	0.569333	0.712333			-0.0105	0.0105	0.7785	0.9995	0.2255	0.1685			-0.0522222	-0.0555556	0.107778	-0.388889	-0.102222	-0.0922222	-0.215556	-0.412222	0.117778	-0.0522222
Hs.477128	CCDC80||Coiled-coil domain containing 80	1	0.383	-0.838	0.455	0.525	1.009		-0.0723333	0.134667	-0.0623333	0.0516667	0.300667	0.0716667	-0.247333	-1.06633	-1.14633	-1.80133		-0.0276667	0.0933333	-0.0656667	-0.150667	-0.226667	-0.166667	-0.180667	-0.237667	-0.672667	-0.874667			-0.057	0.057	-1.217	-0.955	-0.293	-0.502			-0.24	0.0666667	0.173333	0.0533333	-0.47	-0.18	-0.683333	-0.566667	-0.713333	-0.42
Hs.398157	PLK2||Polo-like kinase 2 (Drosophila)	1	-0.308667	0.769333	-0.460667	-0.532667	-0.395667		-0.0493333	0.0986667	-0.0493333	-0.773333	-0.269333	0.133667	0.0426667	0.492667	0.662667	0.645667		0.0216667	0.0776667	-0.0993333	-0.492333	-0.106333	0.274667	0.536667	0.691667	0.814667	1.03567			-0.0405	0.0405	0.8215	0.8925	0.1985	0.1565			-0.156667	0.233333	-0.0766667	0.263333	0.463333	0.233333	0.0833333	0.223333	1.07333	0.253333
Hs.519672	TCOF1||Treacher Collins-Franceschetti syndrome 1 TCOF1||Treacher Collins-Franceschetti syndrome 1	1	-0.0853333	0.191667	-0.106333	-0.377333	0.244667		0.322	-0.005	-0.317	0.022	-0.021	0.354	0.966	0.899	1.34	1.481		0.0386667	-0.0128333	-0.0258333	0.223167	-0.0753333	-0.0888333	0.131167	0.484667	0.497167	0.181167			-0.04875	0.04875	0.63175	1.16975	0.45825	0.48175			-0.01	-0.09	0.1	0.16	0.44	0.11	-0.12	0.08	0.09	0.25
Hs.26703	CNOT8||CCR4-NOT transcription complex, subunit 8	1	0.329333	-1.20467	0.875333	0.621333	0.530333		0.115333	-0.133667	0.0183333	0.108333	0.386333	-0.0276667	0.666333	0.906333	0.902333	0.400333		0.0336667	-0.199333	0.165667	0.255667	0.225667	0.0846667	0.251667	0.622667	0.618667	0.638667			0.016	-0.016	0.504	0.574	-0.065	-0.091			-0.0266667	-0.116667	0.143333	-0.456667	-0.0266667	0.333333	-0.236667	-0.236667	-0.116667	-0.156667
Hs.568613	SLC25A33||Solute carrier family 25, member 33	1	-0.341333	-0.0213333	0.362667	-0.0503333	-0.327333		0.113667	-0.0643333	-0.0493333	0.597667	0.843667	1.31267	1.83767	2.07967	2.12367	0.594667		0.077	0.046	-0.123	0.126	0.143	-0.055	0.081	0.675	0.804	0.334			-0.007	0.007	0.944	0.92	0.023	0.272			-0.0666667	0.203333	-0.136667	0.0733333	0.0733333	0.733333	0.633333	1.18333	0.893333	1.18333
Hs.604588	SMAD1||SMAD family member 1	1	-0.315	0.122	0.193	-0.07	0.289		0.0583333	0.132333	-0.190667	0.400333	0.566333	0.775333	1.12833	1.06433	0.982333	1.04033		0.128333	-0.146667	0.0183333	0.0373333	-0.0986667	-0.0766667	-0.100667	0.306333	0.400333	0.194333			-0.2365	0.2365	1.5155	1.3585	0.5945	0.4855			-0.17	0	0.17	-0.18	0.02	-0.2	-0.01	0.29	0.17	0.68
Hs.585944	CHAC2||ChaC, cation transport regulator homolog 2 (E. coli)	1	-0.177		0.177	0.136	-0.712			0.077	-0.077	0.489	0.941	0.829	0.832	0.676	0.811	0.954		0.0573333	-0.110667	0.0533333	0.0823333	0.423333	0.477333	0.687333	0.274333	0.275333	0.483333			-0.0495	0.0495	1.5555	0.7055	0.0295	0.0375
Hs.331431	PDS5A||PDS5, regulator of cohesion maintenance, homolog A (S. cerevisiae)	1	-0.418333	-0.557333	0.975667	-0.718333	-0.634333		0.016	0.171	-0.187	0.176	0.265	0.575	0.62	0.851	1.658	1.569		-0.0846667	0.00133333	0.0833333	-0.0686667	0.0673333	-0.137667	0.00433333	0.247333	-0.102667	0.204333			0	0	0.858	0.552	0.054	0.193			-0.106667	0.0483333	0.0583333	0.0233333	-0.101667	-0.196667	0.103333	0.183333	0.0983333	0.393333
Hs.533655	TYSND1||Trypsin domain containing 1	1							-0.0553333	0.0116667	0.0436667	0.178667	0.252667	0.511667	1.04967	1.17867	1.03067	1.18367		-0.0766667	0.134333	-0.0576667	0.217333	0.104333	0.346333	0.527333	0.594333	0.835333	0.803333			-0.0875	0.0875	0.9455	0.9005	0.0275	0.1975				-0.175	0.175	-0.155	-0.075	-0.035	-0.055		-0.245	-0.095
Hs.526902	RGMB||RGM domain family, member B	1	0.828333	-0.301667	-0.526667	0.382333	0.109333		0.0153333	0.0783333	-0.0936667	-0.288667	-0.611667	-0.515667	-0.678667	-0.982667	-0.693667	-0.602667		-0.121333	0.121667	-0.000333333	-0.273333	-0.802333	-0.992333	-0.671333	-1.03833	-1.14333	-1.08733			-0.0075	0.0075	-1.5265	-1.4675	-0.6475	-0.6135			-0.156667	0.183333	-0.0266667	-0.0766667	0.0833333	0.303333	0.233333	0.803333	0.713333	1.22333
Hs.282387	POLR3G||Polymerase (RNA) III (DNA directed) polypeptide G (32kD)	1	-0.421667	0.0573333	0.364333	-0.158667	0.108333			0.472	-0.472	-0.019	-0.226	0.376	0.8	1.259	1.351	0.975		0.0206667	0.0706667	-0.0913333	0.0156667	-0.0793333	0.0516667	-0.0423333	0.554667	0.514667	0.403667			0.2435	-0.2435	1.0215	1.4905	0.2065	1.0135				-0.155	0.155	0.285	-0.025	-0.015	0.035	0.015	-0.225	-0.215
Hs.169840	TTK||TTK protein kinase	1	0.690333	-1.32767	0.637333	0.223333	-1.41467			0.093	-0.093	-0.417	-0.602	-0.465	-0.343	-0.784	-1.071	-0.875		0.201667	-0.244333	0.0426667	0.0456667	-0.165333	-0.0923333	0.119667	-0.227333	-0.494333	-0.0833333			0.065	-0.065	0.761	0.743	0.129	-0.028				0.185	-0.185	-0.035	0.575	0.355	-0.155	-0.035	0.195	-0.485
Hs.405144	SFRS3||Splicing factor, arginine/serine-rich 3 "SFRS3||Splicing factor, arginine/serine-rich 3"	1	0.612	-0.466	-0.146	0.416	-0.545		-0.00316667	-0.00716667	0.0103333	0.611833	0.128333	-0.0271667	0.860333	0.643833	0.957333	0.392333		-0.0446667	0.0158333	0.0288333	0.0693333	0.122833	0.0498333	0.640833	0.319833	0.496833	0.212833			-0.02325	0.02325	0.82925	0.89475	0.24425	0.21175			-0.116667	0.113333	0.00333333	0.363333	0.433333	0.553333	0.703333	0.923333		0.358333
Hs.310421	APBB1IP||Amyloid beta (A4) precursor protein-binding, family B, member 1 interacting protein "APBB1IP||Amyloid beta (A4) precursor protein-binding, family B, member 1 interacting protein"	1	-0.213667	-0.151667	0.365333	-0.180667	-0.0566667		0.0753333	0.176167	-0.213833	0.237667	-0.0298333	-0.224833	-0.332833	-0.289833	-0.376833	-0.407333		0.0345	-0.005	-0.0295	0.256	-0.0796667	-0.564	-0.4185	-0.0975	-0.233	-0.545			-0.049	0.049	-1.0935	-0.9805	-0.084	-0.1355			-0.288333	0.136667	0.151667	-0.293333	-0.178333	-0.258333	-0.00833333	-0.0283333	-0.383333	-0.0333333
Hs.337295	STIP1||Stress-induced-phosphoprotein 1 STIP1||Stress-induced-phosphoprotein 1	1	-0.0533333	-0.358333	0.411667	0.170167	-0.288333		0.1915	-0.196	0.0045	0.22	0.251	-0.193	0.4235	0.5965	0.425	-0.239		0.124333	-0.362167	0.237833	0.102833	0.0958333	0.0873333	0.0738333	0.609333	0.368833	0.100333			-0.032	0.032	0.549	0.933	0.2905	0.549			0.13	-0.14	0.01	-0.28	0.03	-0.29	0.25	-0.01	0	0.15
Hs.440599	DDX1||DEAD (Asp-Glu-Ala-Asp) box polypeptide 1	1	0.208	-0.85	0.642	0.627	0.65		0.186	-0.016	-0.17	0.063	-0.058	0.452	0.205	0.838	0.827	0.913		0.168333	-0.164667	-0.00366667	0.0123333	-0.0256667	0.00433333	0.0763333	0.546333	0.682333	0.467333			-0.0425	0.0425	0.6805	0.7415	0.0335	0.2625			0.0866667	-0.0933333	0.00666667	-0.0733333	-0.0433333	-0.0333333	0.0366667	0.126667	-0.0633333	0.0966667
Hs.704007	RTN4||Reticulon 4	1	0.9	-2.117	1.217	0.518	0.681		0.154	0.153	-0.307	-0.247	-0.133	-0.243	-0.749	-0.842	-0.759	-1.028		0.233333	-0.0716667	-0.161667	-0.0596667	-0.326667	-0.199667	-0.204667	-0.361667	-0.484667	-0.842667			-0.07	0.07	-0.965	-0.741	0.062	0.268			0.0233333	-0.186667	0.163333	-0.0266667	0.153333	0.113333	0.263333	0.493333	0.193333	0.343333
Hs.469030	MTHFD2||Methylenetetrahydrofolate dehydrogenase (NADP+ dependent) 2, methenyltetrahydrofolate cyclohydrolase	1	0.579333	-0.811667	0.232333	0.545333	0.938333		-0.127667	0.00333333	0.124333	-0.0166667	-0.140667	0.495333	0.674333	0.717333	0.883333	0.859333		0.283	-0.233	-0.05	0.103	-0.086	-0.122	-0.43	-0.136	-0.068	0.35			-0.0445	0.0445	1.4445	1.3775	0.2575	0.2685			-0.103333	0.191667	-0.0883333	0.0266667	-0.608333	0.106667	-0.238333	-0.0983333	0.0766667	0.0566667
Hs.282376	RPS4Y1||Ribosomal protein S4, Y-linked 1	1	0.339	-1.366	1.027	0.812	0.787		0.033	-0.031	-0.002	0.484	0.585	0.775	0.951	0.918	0.776	0.691		0.065	-0.192	0.127	0.304	0.301	0.212	0.176	0.61	0.476	0.732			-0.03	0.03	0.768	1.119	0.091	0.265			-0.0733333	0.0516667	0.0216667	-0.118333	-0.138333	-0.0933333	-0.193333	-0.178333	-0.0283333	0.126667
Hs.524828	ZNF664||Zinc finger protein 664	1							0.172333	0.136333	-0.308667	0.184333	0.0923333	0.533333	1.25233	1.28533	1.85733	1.88333		0.005	-0.091	0.086	0.371	0.156	0.352	0.35	0.874	0.888	1.264			-0.024	0.024	1.144	0.738	0.053	0.16			-0.325	0.095	0.23	0.195	-0.005	0.09	-0.535	0.235	0.255	0.2
Hs.40098	GREM1||Gremlin 1, cysteine knot superfamily, homolog (Xenopus laevis) "GREM1||Gremlin 1, cysteine knot superfamily, homolog (Xenopus laevis)" "GREM1||Gremlin 1, cysteine knot superfamily, homolog (Xenopus laevis)"	1	0.436333	-0.281667	-0.154667	0.0953333	0.400333		0.0116667	0.0457222	-0.0496111	-0.243944	-0.286278	-0.593944	-0.887278	-1.03094	-0.991944	-1.69861		0.236222	-0.129111	-0.107111	0.0458889	0.0938889	-0.194444	-0.351778	-0.381111	-0.529778	-0.465444			-0.0211667	0.0211667	-1.4305	-1.11883	0.266833	0.241167			-0.199167	0.280833	-0.0816667	-0.106667	-0.0691667	-0.0541667	0.395833	0.690833	1.28833	1.78333
Hs.715543	BCCIP||BRCA2 and CDKN1A interacting protein	1	0.424	-1.474	1.05	0.427	-0.021		0.036	0.013	-0.049	0.433	0.5	0.902	1.153	1.532	1.575	1.586		0.0986667	-0.0773333	-0.0213333	0.0806667	0.287667	0.296667	0.556667	0.925667	0.713667	0.602667			-0.0255	0.0255	1.3435	0.9875		0.3845			0.255556	-0.204444	-0.0511111	0.0255556	-0.151111	-0.144444	0.125556	0.365556	0.482222	0.618889
Hs.42949	HES6||Hairy and enhancer of split 6 (Drosophila)	1	-0.735333	0.0206667	0.714667	-0.570333	0.187667			-0.0565	0.0565	0.2235	0.4045	0.4495	0.9945	0.8455	0.8605	0.8275		0.291667	-0.250333	-0.0413333	0.230667	0.476667	0.148667	0.288667	0.139667	0.532667	0.288667			-0.0905	0.0905	-1.3855	-0.5455	0.1705	0.2155			-0.116667	0.253333	-0.136667	0.0633333	0.623333	1.16333	1.04333	1.22333	0.453333	0.453333
Hs.271695	NOB1||NIN1/RPN12 binding protein 1 homolog (S. cerevisiae)	1	0.809667	-0.390333	-0.419333	0.937667	0.574667		-0.034	0.005	0.029	0.353	0.467	0.588	0.539	0.91	0.842	0.988		-0.0536667	0.0533333	0.000333333	0.171333	-0.0176667	0.102333	0.430333	0.373333	0.518333	0.566333			0.005	-0.005	1.121	1.314	0.389	0.364			0.106667	-0.0933333	-0.0133333	-0.0533333	-0.0833333	0.0766667	0.106667	0.0866667	0.146667	0.496667
Hs.789	CXCL1||Chemokine (C-X-C motif) ligand 1 (melanoma growth stimulating activity, alpha)	1	0.495333	0.424333	-0.919667	-0.401667	-1.04667		-0.0396667	-0.00766667	0.0473333	-1.12467	-2.04567	-1.81267	-2.18967	-1.84467	-1.67067	-1.52367		0.0493333	-0.0196667	-0.0296667	-1.12067	-1.81367	-1.59067	-1.51467	-1.75767	-1.73767	-1.80167			0.012	-0.012	0.719	0.339	-0.543	-0.748			0.198333	0.313333	-0.511667	-0.286667	-0.451667	0.0583333	0.103333	0.453333	1.86833	1.31833
Hs.387804	PABPC1||Poly(A) binding protein, cytoplasmic 1	1	-0.0376667	-0.515667	0.553333	-0.559667	-0.0526667		0.235667	-0.0663333	-0.169333	0.279667	0.0436667	0.0956667	0.341667	0.661667	0.989667	0.608667		-0.374	0.017	0.357	0.333	0.416	0.492	0.502	1.05	0.822	0.824			-0.0465	0.0465	1.1785	0.8975	0.3395	0.4435			-0.106667	0.0833333	0.0233333	0.0233333	0.0433333	-0.0266667	-0.0266667	0.143333	0.133333	0.0533333
Hs.110849	ESRRA||Estrogen-related receptor alpha ESRRA||Estrogen-related receptor alpha	1	-0.0245	0.0865	-0.062	0.0275	-0.596		-0.0395	0.044	-0.0045	0.2565	0.185	-0.0525	0.33	0.8335	0.26	0.7055		-0.0628333	-0.0518333	0.114667	0.189167	0.226167	0.192667	0.0386667	0.313667	0.416667	0.162667			-0.0455	0.0455	0.317	0.295	0.005	0.1055				-0.115	0.115	-0.235	0.155		0.145		-0.345	0.495
Hs.203691	DCBLD2||Discoidin, CUB and LCCL domain containing 2	1	0.31	-0.499	0.189	0.421	-0.203		0.325667	-0.168333	-0.157333	-0.194333	-0.202333	-0.324333	-0.454333	-0.897333	-0.890333	-0.600333		-0.076	0.044	0.032	-0.187	-0.356	-0.152	-0.327	-0.347	-0.538	-0.657			0.0435	-0.0435	-1.0265	-0.7915	0.0745	0.1635			0.0833333	-0.0741667	-0.00916667	-0.0741667	0.243333	-0.131667	-0.0391667	0.248333	0.233333	0.939167
Hs.522675	LAS1L||LAS1-like (S. cerevisiae)	1	-0.625333	0.660667	-0.0353333	-0.787333	-0.801333		0.165	-0.022	-0.143	0.49	0.272	0.248	0.771	1.239	1.238	1.029		-0.683	0.198	0.485	0.814	0.555	0.582	0.583	1.091	1.046	0.9			0.014	-0.014	0.866	1.223	0.37	0.57				-0.06	0.06	0.12	-0.21	-0.02	-0.04	0.13	0	0.27
Hs.50252	MRPL32||Mitochondrial ribosomal protein L32	1	0.117333	-0.555667	0.438333	0.642333	-0.328667		-0.209	0.077	0.132	0.541	0.347	0.206	1.142	1.122	0.54	0.094		0.168667	-0.135333	-0.0333333	0.186667	0.314667	0.485667	0.659667	1.35967	1.32067	1.12467			0.2125	-0.2125	1.0705	1.1965	0.4455	0.3745			-0.0733333	-0.0833333	0.156667	0.126667	-0.0333333	0.176667		0.436667	0.176667	0.596667
Hs.151777	EIF2S1||Eukaryotic translation initiation factor 2, subunit 1 alpha, 35kDa	1	0.0333333	-0.857667	0.824333	-0.278667	-0.271667		-0.203	0.161	0.042	0.406	0.204	0.386	0.567	0.852	1.108	0.847		-0.0123333	0.107667	-0.0953333	-0.230333	-0.113333	-0.134333	-0.107333	0.118667	-0.376333	-0.208333			0.014	-0.014	0.926	0.808	0.139	0.377			-0.0233333	-0.0283333	0.0516667	-0.0733333	-0.0933333	0.0266667	0.216667	0.241667	0.371667	0.476667
Hs.491234	RIT1||Ras-like without CAAX 1 RIT1||Ras-like without CAAX 1	1	0.115333	-0.353667	0.238333	0.414333	0.461333		0.0916667	-0.0733333	-0.0183333	0.415667	0.0281667	0.0821667	0.403167	0.0156667	-0.425333	-0.351833		0.053	-0.0925	0.0395	0.0315	-0.0075	0.255	0.207	0.1935	0.377	-0.005			-0.03725	0.03725	-0.80775	-0.86425	-0.08675	-0.00125				-0.1675	0.1675	-0.2775	-0.2375	0.0025	0.0925	-0.1175	-0.2075	0.0325
Hs.653262	ANGPTL2||Angiopoietin-like 2 ANGPTL2||Angiopoietin-like 2	1	-0.303333	-0.126333	0.429667	-0.472333	-0.536333		-0.286333	0.293167	-0.00683333	0.704167	1.02617	1.66967	1.78317	2.20317	2.21167	1.96717		-0.0736667	0.0378333	0.0358333	-0.00116667	-0.0656667	0.0743333	0.266333	0.933833	0.991833	1.14283			-0.04375	0.04375	-0.80975	-0.69175	0.17325	0.20775			0.0933333	-0.0366667	-0.0566667	-0.0966667	-0.166667	-0.176667	0.433333	-0.616667	-0.516667	-0.636667
Hs.502182	BDNF||Brain-derived neurotrophic factor	1	0.453667	-0.290333	-0.163333	0.151667	0.707667		0.139	-0.078	-0.061	-0.562	-1.537	-1.154	-0.926	-1.198	-1.197	-2.045		0.0636667	-0.0363333	-0.0273333	-0.534333		-1.07233	-0.621333	-0.627333	-0.805333	-0.301333			-0.044	0.044	-0.692	-0.733	0.166	0.134					0			0.32
Hs.133397	ITGA6||Integrin, alpha 6	1	0.601667	-0.854333	0.252667	0.525667	-1.26133		-0.023	0.066	-0.043	-0.42	-0.281	-0.703	-1.045	-1.901	-1.455	-0.819		0.065	0.163	-0.228	-0.294	-0.575	-0.551	-0.872	-1.027	-1.374	-1.334			-0.002	0.002	-0.533	-0.611	0.3	0.056			0.11	0.103333	-0.213333	-0.113333	0.413333	0.0233333	0.44	0.35	0.521667	0.29
Hs.299002	FBL||Fibrillarin	1	-0.222333	-0.160333	0.382667	-0.549333	-1.48733		-0.394	0.07	0.324	0.515	0.333	0.844	1.161	1.78	1.971	1.625		-0.0186667	0.0493333	-0.0306667	-0.234667	0.0613333	0.0603333	0.100333	0.495333	0.184333	0.378333			-0.0765	0.0765	1.6795	1.7635	0.5255	0.5525			-0.16	0.17	-0.01	-0.14	0.1	0.09	0.35	0.11	0.16	0.32
Hs.462379	TOM1L2||Target of myb1-like 2 (chicken)	1	-0.568	0.353	0.215	-0.705	-0.198		0.216	-0.133	-0.083	-0.467	-0.74	-0.316	-0.755	-0.802	-0.956	-0.836		0.167667	-0.117333	-0.0503333	0.0496667	-0.166333	-0.308333	-0.0883333	0.248667	0.0486667	0.0696667			-0.0715	0.0715	-0.8805	-0.6195	-0.1455	-0.0885			-0.127778	-0.0544444	0.182222	-0.171111	-0.191111	-0.0911111	-0.114444	-0.0177778	-0.244444	-0.581111
Hs.492618	EXT1||Exostoses (multiple) 1	1	0.329333	-0.505667	0.176333	-0.0866667	0.480333		-0.0946667	-0.151667	0.246333	0.384333	-0.585667	-1.17467	-0.0356667	-1.34967	-1.43267	-1.91867		-0.255333	0.00666667	0.248667	0.182667	0.00866667	-0.552333	-0.650333	-0.788333	-0.561333	-0.725333			-0.0215	0.0215	-0.7645	-0.5595	0.0915	0.3525			-0.171667	0.0983333	0.0733333	-0.166667	-0.486667	0.0283333	-0.221667	0.233333	0.183333	0.348333
Hs.401842	RSL1D1||Ribosomal L1 domain containing 1	1	0.652667	-0.653333	0.000666667	0.387667	0.151667		-0.0806667	-0.0306667	0.111333	0.365333	0.505333	0.694333	0.726333	1.12033	1.24133	1.06533		-0.0243333	-0.0373333	0.0616667	-0.0273333	0.170667	0.397667	0.685667	0.691667	0.835667	0.630667			0.0435	-0.0435	0.6555	1.1085	0.2315	0.3755			-0.27	0.125	0.145	0.015	0.045	0.07	0.23	0.405	0.14	0.52
Hs.269909	C14orf147||Chromosome 14 open reading frame 147	1							-0.201	0.112	0.089	0.411	0.138	1.214	0.746	1.372	1.735	0.986		0.018	0.05	-0.068	-0.201	-0.082	0.04	0.017	0.021	-0.383	-0.249			-0.0455	0.0455	1.2365	0.4135	0.0885	0.0815			-0.0716667	0.0383333	0.0333333	0.0183333	0.238333	-0.00666667	0.123333	0.0383333	0.128333	-0.00666667
Hs.356873	RBM8A||RNA binding motif protein 8A	1	-0.424	-0.119	0.543	0.084	-0.578		-0.0163333	0.237667	-0.221333	0.0766667	0.461667	0.823667	1.03367	0.955667	0.606667	0.735667		0.127667	-0.0353333	-0.0923333	0.106667	0.313667	0.596667	0.538667	0.843667	0.762667	0.633667			-0.093	0.093	1.009	1.086	0.26	0.455			0.05	-0.01	-0.04	-0.02	-0.11	0.095	0.26	0.22	0.42	0.35
Hs.494261	PSAT1||Phosphoserine aminotransferase 1	1	-0.097	-0.279	0.376	-0.034	0.653		0.199	-0.098	-0.101	-0.123	0.017	0.288	0.244	1.344	1.187	1.153		0.214	-0.158	-0.056	0.369	-0.098	-0.367	-0.327	0.153	0.203	0.061			-0.015	0.015	1.916	1.791	0.324	0.384			0.13	-0.16	0.03	0.3	-0.44	0.04	-0.55	-0.2	-0.13	-0.44
Hs.74368	CKAP4||Cytoskeleton-associated protein 4	1	0.752333	-0.946667	0.194333	0.592333	0.354333		0.0786667	-0.00133333	-0.0773333	0.0806667	0.00966667	-0.159333	-0.176333	-0.793333	-1.09233	-1.20133		-0.067	0.042	0.025	-0.027	-0.063	-0.231	-0.273	-0.552	-0.855	-0.999			-0.034	0.034	-0.753	-0.531	-0.044	0.059			-0.0466667	0.113333	-0.0666667	-0.0966667	-0.0766667	0.0633333	0.00333333	0.173333	0.273333	0.333333
Hs.368912	DPP4||Dipeptidyl-peptidase 4	1	0.168667	0.0326667	-0.201333	-0.299333	0.559667		0.198	-0.3	0.102	-0.22	-0.485	-0.486	-0.813	-1.325	-1.172	-1.827		0.0143333	0.209333	-0.223667	0.259333	-0.761667	-0.0436667	-0.229667	-0.655667	-0.672667	-1.11167			-0.018	0.018	-1.606	-1.394	-0.554	-0.502			0.0366667	0.0466667	-0.0833333	0.136667	-0.133333	-0.0633333	0.0866667	-0.443333	-0.443333	-0.303333
Hs.696283	NOP16||NOP16 nucleolar protein homolog (yeast)	1	-0.626667	0.505333	0.121333	-0.171667	-0.618667		0.005	-0.278	0.273	0.134	0.626	0.573	1.219	2.082	1.973	0.487		0.0873333	-0.190667	0.103333	0.452333	0.462333	0.741333	1.22533	1.69333	1.78633	1.55733			-0.0275	0.0275	1.9165	1.8065	0.4325	0.6495			-0.0333333	0.0266667	0.00666667	0.0866667		0.526667	1.00667	0.976667	1.59667	1.93667
Hs.1600	CCT5||Chaperonin containing TCP1, subunit 5 (epsilon)	1	-0.335	-0.044	0.379	-0.764	-0.806		0.492667	-0.231333	-0.261333	0.221667	-0.140333	-0.383333	0.582667	1.59767	0.881667	1.53967		-0.555	0.053	0.502	0.549	0.493	0.513	0.415	0.62	0.897	0.529			-0.048	0.048	1.135	0.937	0.455	0.53			-0.0466667	-0.0466667	0.0933333	0.00333333	0.0883333	-0.0466667	0.138333	0.418333	0.403333	0.683333
Hs.458485	ISG15||ISG15 ubiquitin-like modifier ISG15||ISG15 ubiquitin-like modifier	1	-0.565333	1.43867	-0.873333	0.0776667	0.471667		-0.264	0.014	0.25	0.3155	0.1115	0.132	0.4615	-0.4035	-1.1865	-1.034		-0.049	0.138	-0.089	-0.177	0.2115	-0.0915	-0.024	-0.112	-0.017	-0.307			0.02325	-0.02325	-1.78575	-1.33325	-0.14225	-0.10475			0.208333	-0.121667	-0.0866667	0.0883333	-0.341667	0.0383333	-0.216667	0.238333	-0.0716667	0.00333333
Hs.444986	METAP2||Methionyl aminopeptidase 2	1	-0.129667	-0.607667	0.737333	0.332333	0.0843333		-0.179	0.093	0.086	0.29	0.378	0.659	0.778	0.705	1.508	0.924		-0.0206667	0.00833333	0.0123333	0.0843333	0.0603333	0.278333	0.267333	0.426333	0.0623333	0.221333			-0.0505	0.0505	1.0545	0.9635	0.1265	0.2785			-0.155556	0.0911111	0.0644444	0.0944444	0.104444	0.231111	0.667778	0.611111	1.07444	0.827778
Hs.514435	SF3B3||Splicing factor 3b, subunit 3, 130kDa	1	-0.0733333	-0.508333	0.581667	0.164667	-0.0593333		0.121	-0.068	-0.053	0.394	0.374	-0.389	1.132	0.925	-0.119	-0.325		-0.139	-0.187	0.326	0.163	0.09	-0.036	0.076	0.294	0.239	0.079			-0.06	0.06	1.013	0.995	0.051	0.208			0.273333	0.0233333	-0.296667	-0.646667	-0.336667	-0.106667	-0.206667	-0.0366667	-0.0366667	-0.0366667
Hs.201641	BASP1||Brain abundant, membrane attached signal protein 1	1	0.088	0.353	-0.441	-0.497	0.136		-0.00566667	0.0493333	-0.0436667	-0.0546667	-0.0886667	-0.823667	-0.809667	-1.01767	-0.809667	-1.32067		-0.026	0.155	-0.129	-0.091	-0.063	-0.436	-0.235	-0.426	-0.442	-0.562			0.097	-0.097	-1.105	-0.758	0.036	-0.039			-0.01	0.09	-0.08	0.04	0	0.06	0.05	0.26	0.47	0.69
Hs.633087	||CDNA clone IMAGE:3878236	1	-0.573333	0.784667	-0.211333	-0.573333	-0.635333		-0.0756667	0.0293333	0.0463333	0.227333	0.430333	0.665333	0.990333	0.796333	0.968333	0.484333		0.225333	-0.214667	-0.0106667	-0.137667	-0.195667	-0.0816667	0.130333	0.461333	0.373333	0.414333			0.037	-0.037	1.038	0.895	0.248	0.302			-0.02	-2.77556e-17	0.02	-0.18	0.06	-0.39	-0.15	0.02	0.1	0.5
Hs.62192	F3||Coagulation factor III (thromboplastin, tissue factor)	1	0.481333	-0.655667	0.174333	0.292333	0.324333		0.0166667	-0.0273333	0.0106667	-0.144333	-0.402333	-0.256333	-0.674333	-1.00533	-0.582333	-0.736333		-0.01	-0.116	0.126	-0.259	-0.744	-0.531	-0.394	-0.865	-0.754	-0.839			-0.01	0.01	-1.433	-1.187	-0.099	-0.241			-0.423333	0.716667	-0.293333	-0.0833333	-0.0533333	1.10667	1.30667	1.69667	1.89667	1.83667
Hs.516155	CAPG||Capping protein (actin filament), gelsolin-like	1	-0.0956667	0.0373333	0.0583333	0.274333	-0.477667		-0.119667	-0.209667	0.329333	0.306333	0.115333	0.189333	0.364333	-0.330667	-1.00167	-0.807667		0.170667	-0.250333	0.0796667	0.0386667	0.0946667	0.00366667	-0.116333	0.253667	0.0906667	-0.204333			-0.0225	0.0225	-1.2805	-0.7895	-0.2935	-0.2135			-0.21	0.03	0.18	-0.17	0.05	-0.04	0.06	0.29	-0.22	-0.14
Hs.129944	ESM1||Endothelial cell-specific molecule 1	1	0.376667	-0.713333	0.336667	-0.103333	-1.23333		0.0333333	0.0133333	-0.0466667	0.103333	-0.306667	-0.656667	-0.456667	-0.766667	0.0233333	-0.346667		0.16	-0.05	-0.11	-0.06	-0.74	-1.33	-1.15	-1.42	-1.57	-1.57			-0.005	0.005	-0.915	-1.335	-0.415	-0.435			-0.183333	0.456667	-0.273333	0.0566667	0.286667	0.0266667	0.106667	0.526667	1.13667	2.21667
Hs.512152	HLA-G||Major histocompatibility complex, class I, G	1	0.435667	-0.720333	0.284667	0.811667	1.07667		0.049	-0.032	-0.017	-0.266	-0.475	-0.091	-0.184	-0.731	-0.911	-1.018		0.0386667	0.168667	-0.207333	-0.0983333	-0.0763333	-0.0653333	-0.235333	-0.275333	-0.449333	-0.204333			0.197	-0.197	-0.944	-0.779	0.011	-0.037			-0.0466667	-0.0366667	0.0833333	0.0633333	-0.336667	-0.116667	-0.226667	-0.356667	-0.306667	-0.316667
Hs.631580	UBA2||Ubiquitin-like modifier activating enzyme 2	1	-0.034	-0.85	0.884	0.504	-0.477		0.146333	0.0913333	-0.237667	0.155333	0.0273333	0.626333	0.433333	1.13533	0.982333	1.16733		0.107333	-0.0936667	-0.0136667	0.195333	0.0693333	0.135333	0.352333	0.599333	0.707333	0.603333			0.0535	-0.0535	1.1195	0.8445	0.1285	0.0965			0.0366667	0.106667	-0.143333	-0.123333	0.0466667	0.156667	0.376667	0.296667	0.296667	0.756667
Hs.288224	MRPL50||Mitochondrial ribosomal protein L50	1	0.400667	-1.10633	0.705667	1.09767	-0.146333		-0.0783333	-0.00333333	0.0816667	0.279667	0.130667	0.169667	0.392667	0.890667	0.991667	0.834667		0.142	-0.133	-0.009	0.106	0.221	0.575	0.382	0.631	0.974	0.363			0.118	-0.118	1.251	1.044	0.46	0.514			-0.01	-0.04	0.05	-0.04	0.04	0.04		0.05		0.37
Hs.75317	SLC16A2||Solute carrier family 16, member 2 (monocarboxylic acid transporter 8)	1	0.153	0.104	-0.257	0.236	-0.125		-0.082	0.121	-0.039	-0.059	-0.088	-0.307	-0.38	-1.154	-1.15	-1.367		0.0466667	-0.0313333	-0.0153333	-0.243333	-0.171333	-0.373333	-0.583333	-0.634333	-0.842333	-0.885333			0.002	-0.002	-1.391	-1.314	-0.169	-0.044			-0.0166667	-0.146667	0.163333	-0.0966667	0.0833333	0.0733333	-0.0866667	0.173333	0.583333	0.683333
Hs.131226	BNIP3L||BCL2/adenovirus E1B 19kDa interacting protein 3-like BNIP3L||BCL2/adenovirus E1B 19kDa interacting protein 3-like	1	0.589333	-1.10767	0.518333	0.613333	1.22733		-0.2165	0.2785	-0.062	0.2785	0.092	-0.2165	-0.2955	-0.704	-0.7765	-0.8905		0.0426667	0.0296667	-0.0723333	-0.119833	-0.130833	-0.276833	-0.297333	-0.422333	-0.597333	-0.426333			-0.00875	0.00875	-0.64575	-0.67475	-0.18875	-0.15725			-0.0666667	0.0933333	-0.0266667	0.0583333	-0.116667	-0.0416667	-0.141667	-0.0116667	-0.391667	-0.366667
Hs.628152	ALPK2||Alpha-kinase 2	1	0.366	-0.076	-0.29	0.117	0.976		0.0766667	0.0586667	-0.135333	-0.366333	-0.558333	-1.07133	-0.902333	-1.55033	-1.14533	-1.48733		-0.233333	0.248667	-0.0153333	-0.135333	-0.0543333	-0.492333	-0.503333	-0.376333	-0.481333	-0.167333			-0.015	0.015	-1.041	-1.055	-0.145	-0.13			-0.423333	0.211667	0.211667	0.0866667	-0.533333	-0.0433333	-0.258333	0.301667	0.581667	0.171667
Hs.491232	SLC39A14||Solute carrier family 39 (zinc transporter), member 14	1	0.0823333	-0.977667	0.895333	0.175333	0.672333		0.306333	0.0853333	-0.391667	0.147333	0.242333	0.389333	0.538333	0.927333	1.35633	1.48533		0.174667	-0.0813333	-0.0933333	-0.0773333	-0.155333	-0.109333	0.114667	0.393667	0.398667	0.468667			-0.039	0.039	0.773	0.898	0.163	0.194			0.00666667	-0.0333333	0.0266667	-0.203333	-0.0733333	0.206667	-0.133333	0.196667	0.0566667	0.336667
Hs.306123	MAGEF1||Melanoma antigen family F, 1	1	0.186667	-0.673333	0.486667	0.842667	-0.899333		-0.26	0.221	0.039	0.258	-0.481	-0.165	-0.62	-0.522	-0.838	-0.82		0.321333	-0.222667	-0.0986667	0.129333	-0.202667	0.133333	0.0213333	0.366333	0.626333	-0.00166667			-0.0125	0.0125	0.6925	0.6685	0.0635	0.3055			0.01	-0.11	0.1	-0.01	0.04	0.39	0.08	0.1	-0.34	-0.37
Hs.143250	TNC||Tenascin C	1	0.694333	-0.865667	0.171333	0.0463333	0.190333		-0.0676667	0.181333	-0.113667	0.0313333	-0.141667	-0.611667	-1.11467	-1.54167	-1.42367	-1.69967		0.0146667	0.125667	-0.140333	0.267667	-0.139333	-0.187333	-0.367333	-1.04433	-1.20633	-1.12333			-0.0105	0.0105	-0.7725	-0.6525	0.1715	0.0665			0.0466667	0.0666667	-0.113333	-0.433333	0.376667	0.136667	0.676667	1.58667	1.75667	2.18667
Hs.332706	OPTN||Optineurin	1	-0.204	0.249	-0.045	-0.28	-0.079		-0.165667	0.125333	0.0403333	0.391333	0.316333	-0.0756667	-0.485667	-0.769667	-0.877667	-1.12767		-0.066	0.084	-0.018	-0.152	-0.122	-0.301	-0.448	-0.465	-0.776	-0.519			-0.026	0.026	-1.062	-0.829	-0.133	-0.026			-0.273333	-0.0933333	0.366667	-0.173333	-0.183333	-0.233333	-0.0133333	-0.0633333	0.0466667	0.00666667
Hs.144304	COQ2||Coenzyme Q2 homolog, prenyltransferase (yeast) "COQ2||Coenzyme Q2 homolog, prenyltransferase (yeast)"	1	0.038	0.3825	-0.4205	0.1425	-0.04		-0.161167	-0.0491667	0.210333	0.187833	0.152333	0.113833	0.284833	0.621833	0.510833	0.405833		0.0775	0.073	-0.1505	0.2245	0.3765	0.3985	0.386	0.535	0.4975	0.627			0.025	-0.025	0.6325	0.806	0.193	0.2795			-0.04	-0.27	0.31	-0.19	-0.08	-0.11	0.12	-0.3	-0.01	-0.18
Hs.480378	DDIT4L||DNA-damage-inducible transcript 4-like	1							0.119	-0.279	0.16	-0.582	-0.752	-0.676	-1.081	-0.881	-0.729	-0.909		0.131	-0.207	0.076	-0.27	-0.569	-0.539	-0.895	-0.824	-0.636	-0.662			0.004	-0.004	-0.776	-0.987	-0.282	-0.23			0.18	0	-0.18	-0.28	0.24	0.07	0.59	0.47	0.51	1.51
Hs.654415	PSG5||Pregnancy specific beta-1-glycoprotein 5 PSG5||Pregnancy specific beta-1-glycoprotein 5	1	0.4725	-0.001	-0.4715	0.5865	0.63		-0.143667	0.0128333	0.130833	0.344833	0.144333	0.0768333	0.215833	-0.830167	-1.16217	-1.28317		-0.0723333	0.0856667	-0.0133333	0.141667	0.240667	0.206667	0.236667	-0.215833	-0.600833	-0.609333			-0.0525	0.0525	-2.4855	-2.425	-0.3635	-0.315			-0.335556	-0.0355556	0.371111	-0.328056	-0.680556	-0.270556	-0.762222	-0.598056	-0.582222	-0.215556
Hs.655111	C3orf26||Chromosome 3 open reading frame 26	1	-0.853333	1.04967	-0.196333	-0.493333	-1.32233		0.038	-0.09	0.052	0.472	0.474	1.129	1.503	1.904	1.949	2.005		0.0766667	-0.117333	0.0406667	0.0726667		0.438667	0.570667	1.48567	1.47667	1.00067			-0.02	0.02	1.097	1.307	0.477	0.352			0.233333	-0.136667	-0.0966667	0.0633333	0.183333	0.0733333	0.333333	0.303333	0.253333	-0.136667
Hs.532359	RPL5||Ribosomal protein L5	1	0.668333	-1.64967	0.981333	0.740333	0.449333		-0.125333	0.0356667	0.0896667	0.577667	0.701667	0.740667	1.09067	0.973667	1.10067	0.809667		-0.03	0.065	-0.035	0.03	0.118	0.136	0.078	0.279	-0.019	0.104			-0.0115	0.0115	0.8325	1.2755	0.4495	0.4825			0.143333	-0.0166667	-0.126667	-0.226667	-0.336667	-0.0266667	-0.166667	0.0633333	0.0233333	-0.0266667
Hs.25338	PRSS23||Protease, serine, 23	1	0.489	-0.563	0.074	0.536	1.003		0.0483333	0.0923333	-0.140667	0.240333	0.0313333	-0.111667	-0.518667	-1.11667	-1.17667	-1.33367		0.05	0.164	-0.214	0.202	0.27	-0.142	0.095	-0.22	-0.298	-0.394			-0.0335	0.0335	-0.9555	-0.4665	-0.0195	0.1815			-0.0955556	0.0144444	0.0811111	-0.168889	-0.198889	-0.238889	-0.170556	-0.0122222	-0.0988889	-0.125556
Hs.605445	ERRFI1||ERBB receptor feedback inhibitor 1	1	1.19867	-0.919333	-0.279333	1.17167	0.369667		0.122333	-0.129667	0.00733333	-0.331667	-1.39467	-0.729667	-1.17767	-0.838667	0.0973333	-0.618667		-0.013	-0.167	0.18	-0.442	-0.815	-0.42	-0.767	-0.714	-1.088	-0.171			0.1405	-0.1405	1.2115	1.0345	-0.0385	0.0165			-0.34	0.02	0.32	-0.01	-0.43	0.14	-0.41	-0.12	-0.19	0.27
Hs.567598	LBH||Limb bud and heart development homolog (mouse)	1	0.280333	-0.359667	0.0793333	0.115333	0.886333		-0.0323333	0.0236667	0.00866667	-0.305333	-0.385333	-0.793333	-0.503333	-0.534333	-0.948333	-0.942333		0.252333	-0.0576667	-0.194667	-0.324667	-0.563667	-0.349667	-0.378667	-0.153667	0.0813333	-0.120667			-0.018	0.018	-1.345	-1.483	0.078	0.172			-0.361667	0.203333	0.158333	-0.171667	-0.736667	0.0583333	0.00333333	0.293333	0.478333	-0.276667
Hs.40499	DKK1||Dickkopf homolog 1 (Xenopus laevis)	1	1.18533	-1.86267	0.677333	1.40833	0.923333		-0.0533333	0.0826667	-0.0293333	-1.05933	-1.65033	-1.15433	-1.59633	-2.38433	-2.70133	-3.86333		0.059	0.108	-0.167	-0.579	-1.182	-0.595	0.084	-0.547	-0.715	-1.113			0.0185	-0.0185	-1.5515	-1.3455	-0.0185	0.0135				0.26	-0.26			-0.17	-0.4	-0.08
Hs.654568	KRT19||Keratin 19	1	0.019	0.545	-0.564	-0.367	0.061		-0.160667	0.0153333	0.145333	0.299333	-0.0486667	-0.773667	-1.11667	-1.65367	-1.88667	-1.89267		-0.0546667	0.0493333	0.00533333	0.122333	0.206333	-0.350667	-0.927667	-1.50167	-1.66367	-1.56367			-0.0415	0.0415	-2.2805	-2.3055	-0.4925	-0.3945			-0.0333333	-0.0733333	0.106667	-0.233333	-0.0883333	-0.253333	-0.138333	0.0666667	-0.0483333	-0.313333
Hs.647086	REPIN1||Replication initiator 1	1	-0.178	0.379	-0.201	0.091	0.154		0.0413333	0.162333	-0.203667	0.223333	0.197333	0.446333	0.706333	0.688333	0.669333	0.843333		0.113	-0.091	-0.022	-0.1	-0.015	0.227	0.402	0.74	0.656	0.823			-0.005	0.005	1.043	0.996	0.317	0.3			-0.17	0.03	0.14	0	0.1	-0.04	0.28	-0.08	-0.23	-0.47
Hs.373498	SLC22A17||Solute carrier family 22, member 17	1	0.211333	-0.0276667	-0.183667	-0.396667	0.679333		0.386333	-0.387667	0.00133333	0.00533333	-0.155667	-1.35267	-0.667667	-1.36567	-2.09267	-1.63767		-0.0176667	0.0553333	-0.0376667	0.0633333	-0.163667	0.00933333	-0.455667	-0.312667	-0.358667	-1.11567			0.013	-0.013	-0.742	-1.086	-0.084	-0.206			0.0533333	-0.256667	0.203333	-0.0666667	0.0633333	-0.0466667	0.0633333	-0.256667	-0.166667	-0.256667
Hs.504687	MYL9||Myosin, light chain 9, regulatory	1	-0.207667	0.0633333	0.144333	-1.36667	-0.328667		-0.0773333	0.116667	-0.0393333	-0.473333	-0.461333	-0.0883333	-0.474333	-1.05833	-1.02233	-1.60533		-0.0566667	0.0873333	-0.0306667	-0.193667	-0.108667	0.0133333	-0.0686667	-0.303667	-0.612667	-0.898667			-0.0555	0.0555	-1.5705	-1.5795	-0.1465	0.0205			-0.17	0.05	0.12	-0.11	-0.39	-0.04	-0.48	-0.22	0.06	0.13
Hs.119192	H2AFZ||H2A histone family, member Z	1	-0.180667	-1.21067	1.39133	0.397333	-1.26067		-0.122	0.037	0.085	0.278	0.462	0.821	1.049	0.859	1.18	0.645		0.0323333	0.101333	-0.133667	-0.209667	-0.0476667	-0.0466667	-0.0896667	-0.0236667	-0.429667	-0.594667			0.016	-0.016	1.047	1.067	0.282	0.437			0.123333	-0.126667	0.00333333	-0.116667	0.183333	0.203333	0.173333	0.463333	0.103333	0.153333
Hs.575032	MLF1IP||MLF1 interacting protein	1	0.228333	-0.876667	0.648333	0.603333	-0.830667		1.021	-0.989	-0.032	-0.005	-0.244	-0.947	-0.062	-0.182	-0.837	-1.068		-0.480667	0.104333	0.376333	0.114333	-0.130667	-0.236667	-0.561667	-0.247667	-0.425667	-1.02967			0.0565	-0.0565	1.1855	0.8145	-0.1375	0.0365			0.0233333	-0.0833333	0.06	0.0233333	0.293333	0.27	0.383333	0.386667	0.296667	-0.0233333
Hs.235782	SLCO4A1||Solute carrier organic anion transporter family, member 4A1	1	-0.704333	0.757667	-0.0533333	-0.999333	-0.960333		0.0703333	0.0433333	-0.113667	0.420333	0.0343333	0.879333	1.04233	1.41833	2.06333	2.14933		-0.0783333	0.0606667	0.0176667	-0.150333	-0.143333	-0.235333	-0.325333	0.163667	0.436667	0.432667			-0.003	0.003	1.043	1.056	0.158	0.324			-0.0733333	0.156667	-0.0833333	-0.213333	0.156667	0.136667	0.366667	0.416667		0.496667
Hs.518611	TBC1D14||TBC1 domain family, member 14	1	-0.125	-0.365	0.49	-0.536	-0.544		-0.197667	-0.0246667	0.222333	0.704333	1.05633	1.31333	1.51733	1.33433	1.61433	1.05733		0.0665	-0.0665		0.1145	-0.1295	-0.0025	0.3555	0.4655	0.0185	0.1475			-0.0475	0.0475	1.0175	0.7285	0.2445	0.2965			0.136667	-0.113333	-0.0233333	-0.153333	0.0866667	-0.183333	-0.113333	-0.0833333	-0.573333	-0.643333
Hs.520037	NEU1||Sialidase 1 (lysosomal sialidase)	1	-0.618	0.337	0.281	0.083	-0.567		-0.0473333	0.131667	-0.0843333	0.982667	0.529667	0.793667	0.955667	0.380667	0.149667	-0.304333		-0.100333	-0.0943333	0.194667	0.210667	0.196667	0.105667	-0.0103333	-0.0423333	0.167667	-0.242333			-0.044	0.044	-0.726	-0.698	-0.104	-0.006			0.113333	-0.196667	0.0833333	-0.0166667	0.0833333	-0.146667	-0.206667	-0.0266667	-0.446667	0.0433333
Hs.585540	MAP6||Microtubule-associated protein 6	1	-0.139333	0.871667	-0.732333	0.226667	1.21867			-0.3155	0.3155	-0.1375	-0.0605	-0.0755	-0.3775	-0.8035	-0.8835	-0.8115		-0.363667	0.269333	0.0943333	-0.0756667	0.290333	0.495333	0.165333	0.0983333	0.0563333	0.777333			-0.181	0.181	-0.971	-1.372	-0.273	-0.516			-0.184167	0.0258333	0.158333	-0.0841667	-0.170833	-0.0575	-0.00916667	-0.250833	-0.254167	-0.3275
Hs.467701	ODC1||Ornithine decarboxylase 1	1	-0.118667	-0.263667	0.382333	0.182333	-1.10667		0.0983333	-0.0766667	-0.0216667	0.399333	0.321333	1.47233	1.61333	2.36733	2.25533	2.38733		0.150667	-0.251333	0.100667	0.543667	0.322667	0.916667	1.17767	2.23367	2.18167	1.81667			-0.049	0.049	1.506	1.572	0.497	0.523			-0.136667	0.333333	-0.196667	-0.166667	0.0433333		0.173333	0.433333	0.483333	0.713333
Hs.201034	NTN4||Netrin 4	1	0.572333	-0.769667	0.197333	0.924333	2.34933		0.146	-0.008	-0.138	-0.438	-0.241	-0.572	-0.869	-1.21	-1.195	-1.51		0.0373333	-0.0256667	-0.0116667	0.0373333	0.418333	0.221333	0.290333	0.175333	0.200333	0.431333			-0.042	0.042	-1.271	-1.294	-0.416	-0.492			-0.11	0.04	0.07	-0.12	-0.77	0.02	-0.71	-0.79	-0.59	-0.83
Hs.494648	TEX10||Testis expressed 10	1	-0.437667	0.414333	0.0233333	-0.620667	-0.676667		-0.367	0.175	0.192	0.275	0.246	0.561	0.499	0.633	1.126	0.834		-0.118333	0.0806667	0.0376667	-0.0643333	-0.227333	-0.288333	-0.102333	0.0586667	0.0686667	0.0486667			-0.0315	0.0315	0.9825	0.8195	0.3145	0.4645			-0.0366667	0.303333	-0.266667	0.183333	0.223333	-0.00666667	0.0433333	0.0233333	0.273333	-0.0466667
Hs.381189	CBX3||Chromobox homolog 3 (HP1 gamma homolog, Drosophila)	1	0.458	-0.853	0.395	0.955	-0.409		0.052	-0.328	0.276	0.065	0.233	0.05	0.493	0.679	0.399	-0.174		0.0203333	0.0373333	-0.0576667	0.384333	0.339333	0.368333	0.545333	1.09133	1.05833	1.08433			-0.0135	0.0135	0.8145	1.1375	0.4455	0.4595			0.208667	-0.253333	0.0446667	0.0106667	0.198667	-0.0233333	-0.197333	0.0866667	0.188167	0.303167
Hs.409602	SULF1||Sulfatase 1	1	0.622333	-0.484667	-0.137667	0.729333	1.93733		-0.141	0.048	0.093	-0.108	-0.229	-0.218	-0.385	-1.114	-1.213	-1.259		0.1285		-0.1285	-0.2045	-0.3815	-0.4955	-0.6475	-1.0185	-1.2705	-1.6245			-0.0085	0.0085	-2.4965	-2.7795	-1.1265	-1.1405			-0.196667	0.0733333	0.123333	-0.136667	-0.976667	-0.176667	-1.23667	-0.826667	-0.806667	-0.566667
Hs.408061	FABP5||Fatty acid binding protein 5 (psoriasis-associated)	1	-0.0223333	-0.461333	0.483667	-0.00833333	-1.71433		-0.0983333	0.0156667	0.0826667	0.667667	0.752667	1.09067	1.48467	2.58267	1.73867	2.54567		-0.0246667	0.0153333	0.00933333	0.395333	0.614333	0.961333	1.17533	2.20333	2.57533	2.42833			0.019	-0.019	2.588	2.69	1.043	1.14			0.336667	-0.0733333	-0.263333	-0.0533333	0.196667	0.186667	0.166667	0.456667	0.386667	0.156667
Hs.646353	PSG11||Pregnancy specific beta-1-glycoprotein 11	1	0.607	-0.398	-0.209	0.56	0.975		-0.113	0.044	0.069	0.153	0.147	0.07	-0.058	-0.502	-0.963	-1.415		0.0593333	0.0643333	-0.123667	-0.0166667		0.0483333	0.225333	-0.161667	-0.118667	-0.321667			-0.008	0.008	-2.501	-2.471	-0.475	-0.537			-0.18	0.18		-0.3	-0.71	0.06	-0.76	-0.55	-0.67	-0.49
Hs.523238	NOLC1||Nucleolar and coiled-body phosphoprotein 1 NOLC1||Nucleolar and coiled-body phosphoprotein 1	1	-0.0916667	0.216333	-0.124667	-0.173667	-0.390667		0.014	0.1175	-0.1315	0.496	0.7255	1.095	1.232	1.464	1.766	1.601		-0.0391667	0.0113333	0.0278333	0.235333	0.436833	1.02833	0.880333	1.33833	1.34483	1.50183			-0.037	0.037	1.9625	1.9145	0.689	0.6805			0.0566667	0.0766667	-0.133333	-0.0333333	0.0466667	0.0166667	0.136667	0.116667	0.0866667	0.256667
Hs.432574	POLR2H||Polymerase (RNA) II (DNA directed) polypeptide H	1	-0.539333	0.766667	-0.227333	0.0286667	-0.536333		-0.0973333	0.149667	-0.0523333	0.640667	0.545667	0.814667	1.13867	1.57367	1.51667	1.69667		0.045	0.034	-0.079	-0.212	-0.031	0.533	0.318	0.68	0.613	0.864			0.013	-0.013	1.13	1.313	0.353	0.395			0.163333	-0.226667	0.0633333	-0.216667	-0.246667	-0.326667	-0.0866667	0.00333333	-0.00666667	0.303333
Hs.460996	TRADD||TNFRSF1A-associated via death domain	1	-0.333667	0.761333	-0.427667	0.408333	-0.100667		-0.159333	0.0376667	0.121667	0.347667	-0.0393333	0.0266667	0.131667	-0.289333	-0.884333	-0.817333		0.152	-0.194	0.042	-0.017	0.027	0.161	0.016	0.046	0.014	-0.061			0.11	-0.11	-0.592	-0.623	0.164	0.155			0.11	-0.11						-0.26
Hs.109051	SH3BGRL3||SH3 domain binding glutamic acid-rich protein like 3	1	0.14	0.007	-0.147	0.258	0.471		-0.0466667	0.0143333	0.0323333	-0.0886667	-0.127667	-0.113667	-0.506667	-0.715667	-0.997667	-1.10567		0.0936667	0.0316667	-0.125333	0.0376667	0.173667	0.0686667	0.0246667	-0.249333	-0.389333	-0.374333			0.0165	-0.0165	-0.8715	-0.6685	-0.0695	-0.0425			-0.116667	-0.00666667	0.123333	-0.106667	0.303333	-0.0166667	0.223333	0.403333	0.0333333	0.253333
Hs.274313	IGFBP6||Insulin-like growth factor binding protein 6	1	0.52	-0.857	0.337	1.438	0.991		-0.236667	-0.0856667	0.322333	0.697333	0.415333	0.468333	0.712333	-0.160667	-0.871667	-1.05467		0.096	-0.178	0.082	-0.035	0.213	0.126	-0.81	-0.119	-0.345	-0.445			-0.0475	0.0475	-1.9865	-1.7445	-0.6645	-0.5125			-0.0933333	-0.103333	0.196667	-0.113333	-0.233333	-0.273333	-0.173333	-0.153333	-0.303333	-0.263333
Hs.105465	SNRPF||Small nuclear ribonucleoprotein polypeptide F	1	-0.322	0.666	-0.344	0.406	-0.495		0.0643333	0.00633333	-0.0706667	-0.0436667	-0.238667	0.418333	0.908333	0.872333	1.16733	0.763333		0.334	-0.31	-0.024	0.142	0.112	0.452	0.555	0.674	0.688	0.946			-0.0375	0.0375	1.0775	1.1805	-0.0165	0.1435			0.166667	0.0666667	-0.233333	0.00666667	0.236667	0.216667	0.256667	0.336667	0.196667	0.0166667
Hs.591757	NDUFAF2||NADH dehydrogenase (ubiquinone) 1 alpha subcomplex, assembly factor 2	1							-0.348	0.111	0.237	0.643	0.622	0.521	0.714	1.017	0.988	0.887		-0.121333	0.0926667	0.0286667	0.0946667	0.0506667	-0.0653333	0.115667	0.403667	0.440667	0.561667			-0.004	0.004	0.858	0.889	0.423	0.375			0.25	-0.32	0.07	0.03	-0.06	0.06	0.25	-0.04	-0.35	-0.15
Hs.126667	LPAR1||Lysophosphatidic acid receptor 1 LPAR1||Lysophosphatidic acid receptor 1	1	0.052	0.183	-0.235	0.323	-0.003		0.24	0.045	-0.285	0.0015	-0.2475	-0.715	-0.7265	-1.026	-1.012	-1.016		-0.33	0.1955	0.1345	0.0265	0.062	-0.2205	-0.0625	-0.4375	-0.5245	-0.4465			-0.00675	0.00675	-1.01275	-0.83575	-0.26875	-0.36875			0.0883333	0.00833333	-0.0966667	-0.131667	0.00333333	-0.166667	-0.0216667	0.203333	-0.186667	-0.406667
Hs.511251	SQRDL||Sulfide quinone reductase-like (yeast)	1	-0.156667	-0.264667	0.421333	0.0293333	0.287333		-0.146	0.005	0.141	0.53	0.229	0.212	0.02	-1.044	-0.864	-0.997		-0.03	-0.067	0.097	-0.03	-0.001	-0.045	-0.265	-0.499	-0.693	-0.994			-0.048	0.048	-1.137	-1.122	-0.298	-0.076			-0.0633333	0.111667	-0.0483333	-0.0833333	-0.0833333	-0.213333	0.246667	0.0316667	-0.178333	0.0416667
Hs.458598	UTP14A||UTP14, U3 small nucleolar ribonucleoprotein, homolog A (yeast)	1	-0.350667	0.177333	0.173333	-0.0456667	-1.06467		-0.0503333	0.431667	-0.381333	0.663667	0.531667	0.766667	0.755667	0.888667	1.12767	1.07367		-0.075	-0.078	0.153	0.169	0.335	0.297	0.151	0.143	0.599	0.529			-0.0635	0.0635	1.2185	0.7555	0.1295	0.0495			-0.126667	-0.0466667	0.173333	-0.0666667	-0.0666667	0.213333	-0.366667	0.393333	0.0433333	0.263333
Hs.384598	SERPING1||Serpin peptidase inhibitor, clade G (C1 inhibitor), member 1	1	-0.0323333	0.840667	-0.808333	-0.0983333	0.452667		-0.099	-0.063	0.162	-0.204	-0.018	-0.09	-0.336	-0.966	-0.963	-0.926		-0.003		0.003	-0.145	-0.129	-0.156	-0.095	-0.255	-0.266	-0.384			0.0095	-0.0095	-2.2835	-2.1565	-0.5405	-0.4435			-0.04	-0.085	0.125	0.17	-0.335	-0.015	-0.255	-0.335	-0.405	-0.3
Hs.396644	||Poly(A) binding protein interacting protein 2, mRNA (cDNA clone MGC:43513 IMAGE:5268469)	1	0.457667	-1.54533	1.08767	0.904667	1.15667		0.0683333	-0.0416667	-0.0266667	0.494333	0.191333	0.0663333	0.871333	1.35033	0.0573333	-0.289667		-0.0323333	-0.245333	0.277667	0.254667	0.324667	0.429667	0.457667	0.767667	0.508667	0.754667			-0.1475	0.1475	0.8405	1.1135	0.0275	0.0895			-0.01	-0.03	0.04	0.02	-0.13	-0.09	-0.17	-0.14	-0.34	-0.25
Hs.483944	ADAM19||ADAM metallopeptidase domain 19 (meltrin beta) ADAM19||ADAM metallopeptidase domain 19 (meltrin beta)	1	0.349	0.484	-0.833	-0.169	-0.005		-0.00266667	0.105333	-0.102667	-0.358667	-0.179667	-0.576667	-0.709667	-1.15367	-0.601667	-1.16767		-0.0775	0.2315	-0.154	-0.114	-0.126	-0.1095	-0.1335	-0.308	-0.234	-0.232			0.12225	-0.12225	-0.43075	-0.72325	-0.01375	-0.17275			-0.141667	0.168333	-0.0266667	-0.111667	-0.331667	0.0483333	-0.251667	0.608333	1.09833	1.78333
Hs.433278	EBPL||Emopamil binding protein-like	1	0.222667	-0.279333	0.0566667	0.248667	0.0106667		-0.200333	0.0536667	0.146667	0.355667	0.210667	0.337667	0.371667	0.610667	0.406667	0.172667		-0.0696667	0.154333	-0.0846667	0.424333	0.453333	0.484333	0.761333	0.834333	1.05333	1.33033			-0.0105	0.0105	1.2575	1.2855	0.4675	0.7025			-0.0366667	-0.00666667	0.0433333	-0.126667	-0.0266667	-0.226667	-0.0666667	-0.0866667	-0.366667	-0.126667
Hs.530275	NIPSNAP3A||Nipsnap homolog 3A (C. elegans)	1	0.567	-0.899	0.332	1.17	0.938		-0.046	-0.014	0.06	0.038	-0.093	-0.255	-0.302	-0.592	-0.804	-1.282		-0.0816667	0.0933333	-0.0116667	0.169333	0.317333	0.382333	0.268333	-0.200667	-0.369667	-0.149667			0.0545	-0.0545	-0.9545	-0.8295	0.1035	0.0795			-0.07	0.06	0.01	-0.23	-0.25	-0.19	-0.59	-0.48	-0.22	-0.15
Hs.463964	WIPI1||WD repeat domain, phosphoinositide interacting 1	1	0.0723333	-0.104667	0.0323333	-0.279667	0.367333		-0.230333	0.199667	0.0306667	0.468667	0.0166667	-0.623333	-0.593333	-1.15333	-1.15033	-1.40133		-0.0623333	0.0776667	-0.0153333	-0.110333	-0.409333	-0.910333	-0.878333	-1.28733	-1.62833	-1.51533			-0.0345	0.0345	-0.8085	-1.0295	-0.1745	-0.0595			-0.29	0.06	0.23	-0.08	0.02	0.1	0.26	-0.07	-0.22	-0.58
Hs.473648	GART||Phosphoribosylglycinamide formyltransferase, phosphoribosylglycinamide synthetase, phosphoribosylaminoimidazole synthetase	1	0.187	-0.419	0.232	-0.312	-0.309		-0.283667	0.123333	0.160333	0.232333	0.190333	0.163333	0.317333	0.809333	0.835333	0.793333		-0.015	0.117	-0.102	-0.185	-0.122	-0.234	0.134	0.472	0.078	0.26			0.001	-0.001	0.769	0.806	0.138	0.166			0.0766667	-0.00333333	-0.0733333	-0.0833333	-0.0233333	-0.163333	-0.0533333	0.176667	0.226667	0.286667
Hs.103106	LSM2||LSM2 homolog, U6 small nuclear RNA associated (S. cerevisiae)	1	-0.554	1.318	-0.764	-0.613	-1.507		-0.315667	0.0483333	0.267333	0.311333	0.415333	0.154333	0.675333	1.03633	0.967333	0.827333		0.0433333	0.0153333	-0.0586667	-0.129667	0.334333	0.444333	0.533333	0.385333	0.474333	0.541333			0.0485	-0.0485	0.7515	0.9615	0.2525	0.2825			0.196667	-0.173333	-0.0233333	-0.0533333			-0.0433333	0.0466667	-0.113333	-0.0633333
Hs.13225	B4GALT4||UDP-Gal:betaGlcNAc beta 1,4- galactosyltransferase, polypeptide 4 "B4GALT4||UDP-Gal:betaGlcNAc beta 1,4- galactosyltransferase, polypeptide 4"	1	0.512333	-0.272667	-0.239667	0.199333	-0.216667		0.00616667	0.0546667	-0.0608333	0.0196667	0.0311667	-0.286833	-0.208333	-0.577333	-0.471833	-0.712833		-0.0341667	0.0853333	-0.0511667	-0.00616667	0.0283333	-0.110667	-0.118167	-0.573167	-0.625167	-0.651667			-0.1425	0.1425	-0.887	-0.9275	0.089	0.073			-0.21	-0.05	0.26	-0.16	-0.3	-0.04	0.04	-1.38778e-17	0.04	0.18
Hs.303649	CCL2||Chemokine (C-C motif) ligand 2	1	0.318333	-0.868667	0.550333	0.407333	0.241333		-0.134333	0.0636667	0.0706667	-0.648333	-1.48133	-1.49133	-2.44133	-1.70333	-1.30433	-2.17733		0.276333	-0.0466667	-0.229667	-0.498667		-0.681667	-0.980667	-0.376667	-0.436667	-0.444667			0.0705	-0.0705	1.1965	1.0785	-0.0085	-0.0325			-0.0483333	0.00666667	0.0416667	-0.348333	-0.683333	0.0516667	-0.248333	0.201667	0.956667	1.48167
Hs.469264	RPIA||Ribose 5-phosphate isomerase A	1	-0.387	0.09	0.297	-0.111	-0.522		0.169333	0.0723333	-0.241667	0.490333	0.533333	1.32533	1.48833	1.94333	2.42633	2.07533		0.000333333	-0.0386667	0.0383333	0.178333	0.140333	0.420333	0.494333	0.962333	1.09633	1.19233			-0.0745	0.0745	1.3805	1.2965	0.3925	0.3115
Hs.632717	MYL6||Myosin, light chain 6, alkali, smooth muscle and non-muscle	1							0.112	-0.176	0.064	0.588	0.144	0.254	1.193	-0.108	-0.553	-1.183		0.0426667	0.0126667	-0.0553333	0.353667	0.370667	0.248667	0.0256667	0.201667	-0.140333	-0.656333			-0.0375	0.0375	-0.9745	-0.6235	0.0135	0.2215			-0.15	-0.14	0.29	0.01	-0.08	0.21	-0.08		-0.01	0.07
Hs.715555	SMS||Spermine synthase	1	-0.295	-0.356	0.651	-0.221	-0.823		0.172	-0.005	-0.167	0.623	0.466	0.924	0.937	1.258	1.325	1.455		0.295333	-0.110667	-0.184667	0.0483333	0.0493333	0.0323333	0.0833333	0.612333	0.476333	0.454333			-0.052	0.052	0.878	0.895	0.286	0.371			0.12	0.03	-0.15	-0.07	0.13	0.15	0.18		0.21	0.38
Hs.592116	FAM64A||Family with sequence similarity 64, member A	1	-0.4	0.34	0.06	-0.1	-2.12		-0.1	-0.07	0.17	-0.12	-0.27	-0.41	-0.65	-0.83	-0.92	-1.01		-0.0233333	-0.0133333	0.0366667	0.0366667	0.226667	0.156667	-0.0333333	-0.143333	-0.133333	-0.353333			-0.03	0.03	1.02	0.79	-0.08	0.08			0.0133333	0.163333	-0.176667	-0.106667	0.143333	0.363333	-0.246667	0.333333	0.573333	-0.226667
Hs.79334	NFIL3||Nuclear factor, interleukin 3 regulated	1	0.113333	-0.347667	0.234333	0.208333	-0.423667		0.182333	-0.254667	0.0723333	-0.374667	-1.66567	-1.60267	-1.43267	-2.01767	-1.50467	-2.14667		-0.0826667	-0.0466667	0.129333	-0.414667	-0.947667	-0.749667	-0.870667	-0.986667	-0.740667	-0.952667			0.043	-0.043	0.693	0.592	0.142	0.018			-0.32	0.65	-0.33	0.28	0.5	0.35	1.07	0.83	0.45	0.54
Hs.522665	MAGED2||Melanoma antigen family D, 2	1	0.148333	0.417333	-0.565667	0.0153333	0.849333		0.0656667	-0.0803333	0.0146667	-0.222333	-0.374333	-0.661333	-0.895333	-1.88233	-1.96133	-2.16333		-0.00433333	0.0206667	-0.0163333	-0.0553333	0.0456667	-0.117333	-0.358333	-0.764333	-0.961333	-0.555333			-0.0025	0.0025	-0.6205	-0.8375	-0.0705	0.0285			-0.14	0.14	0	-0.17	-0.07	-0.09	0.22	-0.09	-0.11	-0.34
Hs.719078	SERBP1||SERPINE1 mRNA binding protein 1 SERBP1||SERPINE1 mRNA binding protein 1	1	0.487	-0.678	0.191	0.479	0.248		0.297333	0.269833	-0.567167	-0.0276667	-0.135667	-0.107167	0.214833	1.06033	0.415333	0.783833		-0.216167	0.00433333	0.211833	0.221833	0.340333	0.470333	0.613333	0.655833	0.869833	0.673333			0.01675	-0.01675	1.56675	1.10975	0.47575	0.31875			0.0525	-0.095	0.0425	0.105	0.1925	0.035	0.085	0.265	0.4125	0.478333
Hs.719087	STRAP||Serine/threonine kinase receptor associated protein	1	-0.049	-0.005	0.054	0.003	-0.489		0.241667	-0.336333	0.0946667	-0.0133333	-0.370333	-0.802333	-0.0253333	-0.507333	-0.288333	-0.919333		-0.0373333	-0.100333	0.137667	0.202667	0.158667	0.202667	0.290667	0.310667	0.215667	0.125667			-0.0495	0.0495	0.7475	0.7825	-0.0385	0.1225			-0.16	0.18	-0.02	-6.93889e-18	0.04	0.2	-0.02	-0.45	0.18
Hs.445758	E2F5||E2F transcription factor 5, p130-binding	1	0.226667	-0.176333	-0.0503333	0.456667	0.247667		-0.172333	0.185667	-0.0133333	0.145667	0.143667	0.712667	1.03167	1.21067	1.48167	0.604667		0.0126667	0.116667	-0.129333	-0.0183333	0.0396667	0.408667	0.0386667	0.0786667	0.0896667	0.731667			-0.0375	0.0375	1.7625	0.8505	-0.0375	-0.2715			-0.126667	0.133333	-0.00666667	0.123333	0.0333333	-0.266667	-0.266667	-0.206667	-0.0766667	-0.166667
Hs.441047	ADM||Adrenomedullin	1	0.227	-0.353	0.126	0.76	1.046		-0.0233333	0.110667	-0.0873333	0.345667	-0.706333	0.0346667	-0.183333	-1.25333	-1.24233	-1.98133		0.119	-0.143	0.024	-0.017	-0.228	0.34	0.723	0.331	0.074	-0.134			-0.0125	0.0125	-0.8925	-0.8115	-0.2305	0.0185			-0.286667	0.213333	0.0733333	0.283333	-0.136667	0.0433333	-0.366667	-0.916667	-1.32667	-1.55667
Hs.572318	TIPIN||TIMELESS interacting protein	1	-0.622	0.217	0.405	-0.224	-1.45		-0.047	0.37	-0.323	0.495	0.474	0.807	1.248	1.573	1.681	1.664		0.0235		-0.0235	0.0945	0.1395	0.2435	0.2675	0.3105	0.6815	0.4125			0.057	-0.057	1.101	0.731	-0.061	-0.019			0.335	-0.12	-0.215	-0.185	0.385	-0.25	-0.15	-0.105	0.015	0.01
Hs.369056	SP100||SP100 nuclear antigen SP100||SP100 nuclear antigen	1	0.643333	-0.699667	0.0563333	-0.130667	0.706333		0.207833	-0.0141667	-0.193667	0.224333	0.0763333	0.0398333	0.232833	0.328833	0.746333	0.242333		-0.0975	0.124	-0.0265	-0.0125	0.156	0.0965	0.1085	0.0845	0.1625	-0.0865			-0.0175	0.0175	0.274	0.2	0.092	-0.1285			0.228333	-0.0766667	-0.151667	-0.136667	-0.0616667	-0.201667	0.148333	-0.0866667	0.0183333	0.318333
Hs.116448	GLS||Glutaminase	1	-0.218333	-0.169333	0.387667	-0.0203333	0.453667		0.0523333	0.186333	-0.238667	-0.247667	0.161333	-0.0516667	-1.05967	-1.07867	-0.559667	-0.742667		-0.00566667	0.0413333	-0.0356667	-0.0726667	0.0103333	-0.256667	-0.555667	-0.292667	-0.533667	-0.633667			-0.133	0.133	-0.624	-0.964	0.16	0.269			-0.152381	0.109048	0.0433333	0.0707143	-0.308095	-0.0795238	-0.145952	0.0490476	0.122381	-0.0280952
Hs.503284	ARRB1||Arrestin, beta 1	1	0.0763333	-0.168667	0.0923333	0.289333	0.537333		0.353333	-0.142667	-0.210667	0.119333	-0.150667	-0.0276667	0.157333	0.945333	0.0423333	-0.103667		-0.231333	0.277667	-0.0463333	-0.00833333	0.0206667	-0.191333	0.134667	0.822667	0.544667	0.199667			-0.0035	0.0035	-0.6435	-0.5165	0.1765	0.2175			-0.451667	0.0983333	0.353333	0.0733333	-0.101667	0.0433333	0.158333	0.0883333	-0.286667	-0.196667
Hs.444118	MCM6||Minichromosome maintenance complex component 6	1	-0.477667	0.0913333	0.386333	-0.846667	-1.28667		0.160667	0.0306667	-0.191333	0.500667	0.0826667	0.831667	0.794667	1.31067	1.35367	1.59167		-0.046	0.051	-0.005	0.126	-0.061	0.038	0.028	0.207	0.621	0.007			0.007	-0.007	1.017	1.043	-0.075	-0.033			-0.0488889	-0.0922222	0.141111	-0.128889	0.211111	0.137778	0.177778	0.187778	-0.0655556	0.0227778
Hs.376064	NOP56||NOP56 ribonucleoprotein homolog (yeast)	1	-0.0786667	-0.111667	0.190333	0.110333	-0.919667		0.0493333	-0.0226667	-0.0266667	0.444333	0.609333	0.735333	0.944333	1.16833	1.13933	1.18833		0.014	-0.09	0.076	0.047	-0.031	-0.072	0.438	0.767	0.544	0.797			0.0655	-0.0655	1.4165	1.7225	0.5485	0.5515			0.07	-0.11	0.04	0.08	0.42	0.24	0.54	0.75	0.97	1.1
Hs.90073	CSE1L||CSE1 chromosome segregation 1-like (yeast)	1	0.418333	-0.180667	-0.237667	0.294333	-1.06067		0.00766667	0.130667	-0.138333	0.162667	0.334667	0.447667	0.517667	1.02467	0.865667	1.23467		-0.167667	0.0893333	0.0783333	0.0873333	0.127333	0.0883333	0.430333	0.637333	0.669333	0.634333			0.0135	-0.0135	1.3235	1.4395	0.2965	0.2675			0.146667	0.106667	-0.253333		-0.433333	0.226667	0.00666667
Hs.230601	DNAJC19||DnaJ (Hsp40) homolog, subfamily C, member 19 "DNAJC19||DnaJ (Hsp40) homolog, subfamily C, member 19"	1	-0.00666667	-0.102667	0.109333	0.214333	-0.253667		0.160333	-0.0811667	-0.0791667	0.194333	0.161833	0.365333	0.657833	0.612333	0.545833	0.662833		0.100667	-0.0548333	-0.0458333	0.182167	0.322167	0.361667	0.325167	0.729667	0.789667	0.526167			-0.04225	0.04225	0.62575	0.48225	0.05775	0.10525			0.32	-0.27	-0.05	-0.165	-0.115	-0.24	-0.59	-0.285	-0.265	-0.305
Hs.524630	UBE2N||Ubiquitin-conjugating enzyme E2N (UBC13 homolog, yeast)	1							-0.0556667	0.104333	-0.0486667	0.626333	0.617333	0.643333	1.05533	0.965333	0.917333	0.311333		0.202333	-0.131667	-0.0706667	-0.0646667	0.0463333	-0.154667	0.100333	0.244333	0.0343333	-0.193667			0.0245	-0.0245	0.8915	0.6655	0.1435	0.0965			-0.103333	0.0766667	0.0266667	0.0566667	0.136667	0.376667	0.486667	0.676667	0.776667	1.07667
Hs.643813	ITGB1||Integrin, beta 1 (fibronectin receptor, beta polypeptide, antigen CD29 includes MDF2, MSK12)	1	1.01233	-1.56967	0.557333	0.804333	0.421333		-0.0776667	0.129333	-0.0516667	0.0913333	0.0753333	-0.181667	-0.466667	-0.890667	-1.15467	-1.40267		0.0333333	0.0643333	-0.0976667	-0.0166667	-0.0476667	-0.418667	-0.457667	-0.867667	-1.21967	-1.23067			-0.0325	0.0325	-1.9235	-1.0385	-0.4655	-0.3625				0
Hs.719200	IFRD2||Interferon-related developmental regulator 2	1	-0.282	0.116	0.166	-0.339	-1.314		0.021	-0.012	-0.009	0.4	0.295	0.383	-0.1	0.989	0.398	0.981		0.018	-0.06	0.042	0.079	0.072	0.193	0.285	0.685	0.856	0.593			-0.0385	0.0385	1.2925	1.3865	0.5475	0.7985			0.2	-0.16	-0.04	0.13	0.09	-0.11	-0.16	0.2	0.44	0.61
Hs.465929	CNN1||Calponin 1, basic, smooth muscle "CNN1||Calponin 1, basic, smooth muscle"	1	-0.314167	0.535833	-0.221667	-0.129667	1.12283		0.310333	0.185333	-0.495667	0.0243333	0.265333	-0.106667	-0.391167	-1.00067	-1.25167	-1.63417		-0.184833	0.130667	0.0541667	0.267667	0.356167	0.395167	0.460167	0.104667	-0.210333	-0.534333			-0.01525	0.01525	-1.26825	-0.99525	-0.31175	-0.27175			-0.353333	0.216667	0.136667	-0.123333	-0.153333	0.0766667	-0.0933333	-0.00333333	0.496667	0.616667
Hs.434044	PRKCDBP||Protein kinase C, delta binding protein	1	-0.291333	0.224667	0.0666667	0.182667	-0.353333		-0.144667	-0.00366667	0.148333	0.287333	0.318333	0.225333	0.144333	-0.762667	-0.724667	-1.12367		-0.0243333	0.0566667	-0.0323333	-0.111333	-0.145333	-0.342333	-0.568333	-1.02433	-1.45833	-1.75933			-0.059	0.059	-0.945	-0.941	-0.167	-0.073			-0.14	0.07	0.07	-0.04		-0.09	0.04	0.07	-0.04	0.17
Hs.159142	LFNG||LFNG O-fucosylpeptide 3-beta-N-acetylglucosaminyltransferase	1	-0.407333	0.412667	-0.00533333	-0.841333	-0.352333		-0.216333	0.183667	0.0326667	1.59167	1.99667	2.25967	2.02467	1.89967	2.39767	1.99167		0.088	0.111	-0.199	0.933	0.845	0.604	1.522	2.034	1.841	1.974			-0.0415	0.0415	0.8095	0.7675	0.1515	0.1225			-0.143333	-0.0233333	0.166667	-0.363333	-0.373333	0.0266667	-0.0733333	-0.0433333	0.0466667	-0.853333
Hs.444099	AADACL1||Arylacetamide deacetylase-like 1	1	0.215667	-0.155333	-0.0603333	0.0706667	-0.644333		0.0916667	0.0116667	-0.103333	-0.179333	-0.481333	-0.492333	-0.561333	-0.959333	-0.823333	-0.795333		0.191667	-0.0323333	-0.159333	-0.0873333	0.234667	0.288667	-0.396333	-0.628333	-0.595333	-0.304333			-0.001	0.001	-1.091	-1.256	-0.618	-0.521			-0.133333	0.303333	-0.17	-0.17	0.243333	0.29	0.676667	0.676667	0.393333	0.366667
Hs.59236	ANKRD27||Ankyrin repeat domain 27 (VPS9 domain)	1	0.480333	-0.676667	0.196333	0.498333	0.709333		0.063	0.058	-0.121	0.201	0.507	1.007	1.087	1.286	1.828	1.677		0.0116667	-0.0603333	0.0486667	0.0596667	0.231667	0.162667	0.671667	0.629667	0.653667	0.978667			0.0935	-0.0935	0.8125	0.7875	0.2155	0.0735			-0.17	0.1	0.07	-0.26	-0.47	-0.01	-0.54	-0.24	-0.3	0.32
Hs.76392	ALDH1A1||Aldehyde dehydrogenase 1 family, member A1	1	0.366	-1.029	0.663	1.071	3.116		0.208667	0.113667	-0.322333	-0.0163333	-0.128333	-0.219333	-0.462333	0.220667	-1.23833	-1.75333		0.1	-0.2	0.1	0.257	0.16	0.471	0.468	0.867	0.782	0.653			-0.0345	0.0345	-2.2015	-2.2265	-1.3705	-1.2645			-0.466667	0.173333	0.293333	-0.0866667	-1.90667	-0.346667	-1.45667	-1.63667	-1.26667	-1.39667
Hs.517768	BRP44||Brain protein 44	1	0.802667	-0.772333	-0.0303333	0.978667	0.241667		-0.106	-0.052	0.158	0.255	0.116	-0.041	0.153	-0.496	-0.977	-0.962		0.127	-0.083	-0.044	0.255	0.321	0.194	0.214	-0.181	-0.37	-0.395			0.035	-0.035	-0.904	-0.713	0.038	-0.084			-0.01	-0.02	0.03	-0.21	-0.02	-0.21	-0.05	-0.16	-0.04	0.07
Hs.481526	NSUN2||NOL1/NOP2/Sun domain family, member 2	1	0.226667	-0.718333	0.491667	0.266667	0.557667		0.302333	-0.446667	0.144333	1.04333	0.0953333	-0.100667	1.19833	2.06533	1.22833	1.18233		-0.464667	0.0683333	0.396333	0.0143333	-0.221667	0.173333	0.199333	0.586333	0.489333	0.235333			0.0225	-0.0225	0.8315	0.8835	0.1605	0.4315			0.0266667	0.0266667	-0.0533333	-0.0383333	0.0866667	0.171667	0.556667	0.791667	0.986667	1.33167
Hs.496255	PRKCZ||Protein kinase C, zeta	1	-0.935667	2.34433	-1.40867	-0.851667	-0.608667			0.027	-0.027	0.096	0.392	0.3	0.284	0.204	0.201	-0.197		1.184	-0.783	-0.401	-0.479	-0.735	-0.517	-0.479	-0.536	-0.918	-0.482			-0.084	0.084	-1.365	-0.587	0.128	0.128			0.0283333	-0.0516667	0.0233333	-0.176667	-0.301667	-0.0116667	-0.0366667	0.00333333	0.0883333	-0.00166667
Hs.507798	LHFP||Lipoma HMGIC fusion partner	1	0.0966667	-0.853333	0.756667	0.304667	-1.06733		0.062	0.278	-0.34	-0.075	0.078	-0.418	-1.121	-1.135	-0.89	-1.458		0.0593333	-0.00966667	-0.0496667	-0.00766667	-0.0556667	-0.0746667	-0.209667	-0.301667	-0.425667	-0.524667			-0.012	0.012	-0.807	-0.92	-0.428	-0.283			-0.0833333	0.156667	-0.0733333	-0.273333	-0.163333	-0.0333333	-0.443333	-0.293333	-0.323333	-0.0633333
Hs.513803	CYBA||Cytochrome b-245, alpha polypeptide	1	-0.285	0.06	0.225	0.406	-0.177		-0.174667	-0.365667	0.540333	0.174333	-0.162667	0.159333	0.755333	-0.318667	-1.12267	-1.28567		0.183	-0.059	-0.124	-0.128	-0.283	-0.209	-0.049	0.054	0.079	0.026			0.007	-0.007	-0.874	-0.753	-0.167	0.154			0.12	0.035	-0.155	-0.29	-0.015	-0.19	0.02	-0.145	-0.31	-0.365
Hs.496646	IL13RA1||Interleukin 13 receptor, alpha 1	1	0.324667	-0.435333	0.110667	0.541667	-0.232333		0.0576667	-0.00933333	-0.0483333	-0.306333	-0.434333	-0.341333	-0.783333	-0.398333	-0.805333	-0.994333		0.085	0.012	-0.097	-0.099	-0.08	0.04	0.04	0.173	0.067	-0.161			-0.0225	0.0225	-0.9775	-0.5205	-0.0855	0.0045			-0.0966667	-0.0666667	0.163333	-0.176667	-0.0766667	-0.206667		0.0733333	-0.386667	0.0133333
Hs.443861	SRPK1||SFRS protein kinase 1	1	-0.0456667	-0.520667	0.566333	0.0453333	-0.468667		-0.137667	0.155333	-0.0176667	0.331333	0.601333	0.522333	0.473333	0.429333	1.20833	1.10233		-0.187	0.067	0.12	0.079	-0.308	-0.254	-0.012	0.206	0.079	0.054			-0.01	0.01	1.265	1.205	0.398	0.447			0.143333	-0.156667	0.0133333	-0.0266667	-0.136667	-0.296667		0.123333	-0.106667	0.313333
Hs.278573	CD59||CD59 molecule, complement regulatory protein	1	0.0873333	-0.433667	0.346333	0.145333	-0.549667		-0.220333	0.149667	0.0706667	0.407667	0.421667	0.178667	0.00566667	-0.872333	-1.05733	-1.40433		-0.0933333	0.104667	-0.0113333	-0.126333	-0.217333	-0.229333	-0.376333	-0.722333	-1.15833	-1.41733			-0.0235	0.0235	-0.8065	-0.7755	-0.2735	-0.1825			-0.07	-0.095	0.165	-0.085	0.29	-0.06	0.525	0.405	0.395	0.36
Hs.280130	RPS24||Ribosomal protein S24	1	0.181333	-0.602667	0.421333	1.05833	-0.0246667		0.062	-0.177	0.115	0.663	0.418	0.675	0.938	0.828	0.567	0.671		0.150667	-0.00833333	-0.142333	0.107667	0.295667	0.364667	0.265667	0.865667	0.703667	0.624667			-0.0325	0.0325	1.1665	1.2995	0.4155	0.4725			0.286667	-0.393333	0.106667	0.126667	-0.0633333	0.0916667	-0.328333	0.386667	0.401667	0.496667
Hs.85570	NLE1||Notchless homolog 1 (Drosophila)	1	-0.619667	0.578333	0.0413333	-0.696667	-0.493667		0.110667	-0.260333	0.149667	0.350667	0.250667	0.434667	0.920667	1.36167	1.12867	1.02467		-0.310333	0.0246667	0.285667	0.457667	0.329667	0.310667	0.411667	0.812667	0.793667	0.915667			-0.023	0.023	1.131	1.403	0.286	0.366			-0.226667	0.0933333	0.133333	-0.0866667		-0.436667	0.333333	0.00333333		0.573333
Hs.202453	||C-myc-P64 mRNA, initiating from promoter P0, (HLmyc3.1) partial cds	1	-0.094	-0.803	0.897	-0.758	-0.491		-0.302333	0.252667	0.0496667	-0.578333	-0.764333	-0.649333	-0.282333	-0.285333	-0.335333	-0.352333		0.034	0.141	-0.175	-1.46	-0.666	-0.821	-1.059	-0.983	-0.976	-0.901			-0.052	0.052	-1.769	-2.106	-0.878	-0.861			-0.358889	0.637778	-0.278889	0.281111	0.521111	0.647778	1.08444	1.38778	1.01444	0.557778
Hs.458360	UCK2||Uridine-cytidine kinase 2	1	-0.0866667	0.553333	-0.466667	-0.778667	-0.497667		-0.052	-0.015	0.067	0.336	0.443	0.343	0.817	0.797	1.306	1.105		-0.082	0.101	-0.019	0.015	-0.056	0.013	0.355	0.359	0.63	0.647			0.0735	-0.0735	1.1885	0.8835	0.5495	0.4465			-0.281667	0.193333	0.0883333	0.133333	0.123333	0.193333	0.823333	1.14333	1.54833	1.36833
Hs.511816	GRPEL2||GrpE-like 2, mitochondrial (E. coli) "GRPEL2||GrpE-like 2, mitochondrial (E. coli)"	1	-0.141	0.643	-0.502	0.084	0.202		-0.1855	0.2205	-0.035	0.0155	0.1075	0.471	0.316	0.472	0.7145	0.6155		-0.126667	0.0373333	0.0893333	-0.117667	-0.0746667	0.0318333	-0.0826667	-0.0246667	-0.0611667	-0.0376667			-0.0245	0.0245	0.337	0.214	-0.039	-0.0465			0.156667	-0.0833333	-0.0733333	0.136667	-0.303333	-0.403333	-0.473333	-0.503333	-0.113333	0.276667
Hs.477879	H2AFX||H2A histone family, member X "H2AFX||H2A histone family, member X"	1	0.284	-0.105	-0.179	0.612	-0.109		-0.066	-0.052	0.118	0.0755	0.1625	0.51	0.5195	0.135	0.112	-0.036		0.0873333	-0.0811667	-0.00616667	0.0723333	0.262833	0.224333	0.155833	-0.104667	-0.288167	-0.504167			-0.01825	0.01825	0.58475	0.80475	0.00025	0.13375			-0.0466667	0.103333	-0.0566667	-0.0366667	0.393333	0.433333	0.273333	0.643333	0.643333	0.333333
Hs.4253	CCDC86||Coiled-coil domain containing 86	1	-0.718667	0.375333	0.343333	-0.839667	-1.29667		0.135667	-0.107333	-0.0283333	0.642667	0.179667	1.08467	0.846667	1.15967	1.29667	1.51967		-0.137667	-0.0416667	0.179333	0.245333	0.210333	0.354333	0.564333	0.790333	0.666333	0.466333			-0.0155	0.0155	1.2935	0.9955	0.3825	0.4225			-0.065	0.02	0.045	-0.1	-0.37	-0.355	-0.465	0.035	-0.105	-0.09
Hs.6838	RND3||Rho family GTPase 3	1	0.716667	-1.41333	0.696667	0.626667	1.18667		-0.09	0.06	0.03	-1.11	-1.68	-1.37	-1.44	-1.73	-1.36	-1.72		0.1	0.01	-0.11	-0.98	-1.44	-0.87	-0.75	-1.02	-1.16	-1.12			0.005	-0.005	-1.055	-0.945	-0.105	-0.055			-0.23	0.295	-0.065	0.275	0.25	0.055	0.08	0.165	0.41	0.27
Hs.180591	NUP35||Nucleoporin 35kDa NUP35||Nucleoporin 35kDa	1	0.167	-0.15	-0.017	0.432	0.054		0.744	-0.7465	0.0025	0.238	-0.2515	-0.279	0.5105	-0.039	0.0825	-0.0685		-0.337833	0.287167	0.0506667	0.0466667	-0.380333	0.0376667	0.0171667	0.205167	0.0976667	-0.311833			-0.01	0.01	0.573	0.9715	0.299	0.2525			-0.0266667	-0.0616667	0.0883333	-0.131667	0.0983333	0.253333	0.353333	0.178333	0.348333	0.733333
Hs.654599	NUCB2||Nucleobindin 2	1	0.0513333	-0.647667	0.596333	-0.0436667	0.401333		0.103	0.177	-0.28	0.428	0.331	0.192	-0.032	-0.484	-0.889	-1.005		0.0803333	-0.0446667	-0.0356667	0.0773333	0.168333	0.0293333	-0.0786667	-0.307667	-0.524667	-0.720667			-0.065	0.065	-0.847	-0.833	-0.295	-0.356			0.0211111	-0.118889	0.0977778	-0.0922222	-0.205556	-0.0788889	-0.0522222	-0.00555556	-0.298889	-0.343889
Hs.81791	TNFRSF11B||Tumor necrosis factor receptor superfamily, member 11b	1	1.15	-2	0.85	1.06	1.59		-0.0566667	0.0833333	-0.0266667	-0.0466667	-0.286667	-0.446667	-0.676667	-1.41667	-1.19667	-1.74667		-0.0566667	0.0833333	-0.0266667	-0.206667	-0.356667	-0.376667	-0.406667	-0.656667	-0.896667	-0.856667			-0.025	0.025	-0.815	-0.595	0.215	0.265			0.183333	-0.206667	0.0233333	0.143333	0.273333	-0.126667	-0.0666667	0.0333333	-0.236667	-0.266667
Hs.624291	BAX||BCL2-associated X protein	1	0.461333	0.188333	-0.649667	-0.237667	0.171333		0.06	0.028	-0.088	-1.042	-0.795	-0.118	-0.919	-0.536	-0.783	-0.603		0.229	0.507	-0.736	-0.287	-0.736	-0.02	0.248	0.065	0.107	0.141			0	0	0.758	1.048	-0.13	0.028			0.00333333	-0.0766667	0.0733333	-0.236667	-0.876667	-1.01667	-0.0966667	-0.836667	-0.246667	-0.216667
Hs.546392	PLAC8||Placenta-specific 8	1	-0.031	0.024	0.007	0.22	0.21		0.181333	-0.186667	0.00533333	-0.0416667	-0.215667	0.0213333	0.393333	1.11033	1.05433	1.33133		0.26	0.044	-0.304	0.134	0.486	0.649	0.766	1.345	1.671	1.484			-0.1175	0.1175	1.4685	0.7355	0.0165	0.0945				-0.005	0.005	-0.115		-0.005	-1.005	-0.895		-1.045
Hs.98008	GK2||Glycerol kinase 2	1	0.3005		-0.3005	0.8855	0.0235			0.249	-0.249	-0.774	-0.278	-0.861	-0.748	-0.845	-0.942	-0.621		-0.256667	-0.0206667	0.277333	-0.181667	0.121333	-0.0166667	0.554333	0.115333	-0.114667	0.0233333			-0.072	0.072	-0.738	-0.615	-0.046	-0.194				0.19	-0.19	-0.07	0.09	-0.34	0.16	0.03
Hs.502829	SF1||Splicing factor 1 SF1||Splicing factor 1	1	0.0295		-0.0295	0.1795	0.4045		0.204167	-0.0183333	-0.185833	-0.152833	-0.298833	0.166667	-0.00333333	-0.0353333	0.483667	0.419167		0.00516667	0.00366667	-0.00883333	-0.0333333	0.0611667	0.0566667	0.0711667	0.151167	0.161167	0.176667			-0.0265	0.0265	0.5795	0.695	0.2225	0.1895			-0.143333	0.0316667	0.111667	-0.0533333	-0.248333	-0.0883333	-0.178333	-0.208333	0.206667	0.361667
Hs.591518	KDM1||Lysine (K)-specific demethylase 1	1	-0.589333	0.193667	0.395667	-0.132333	-0.576333		0.0986667	0.0426667	-0.141333	0.291667	0.302667	0.595667	1.30867	1.47367	1.75467	1.61267		0.0663333	-0.209667	0.143333	0.206333	0.0543333	0.0843333	0.212333	0.788333	1.03233	1.10933			-0.0505	0.0505	1.4945	1.6215	0.2745	0.5345			0.0566667	-0.133333	0.0766667	-0.153333	-0.273333	-0.00333333	-0.0433333	0.0366667	0.156667	0.246667
Hs.438953	SGCB||Sarcoglycan, beta (43kDa dystrophin-associated glycoprotein)	1	0.701667	-1.41233	0.710667	1.00467	0.894667		0.045	-0.066	0.021	0.346	-0.035	0.084	0.121	-0.413	-0.902	-1.271		0.0343333	0.0153333	-0.0496667	0.261333	0.406333	0.350333	0.407333	0.0773333	-0.230667	-0.149667			0.039	-0.039	-0.907	-0.44	0.105	0.062			-0.0791667	-0.00416667	0.0833333	-0.139167	-0.176667	-0.194167	-0.154167	-0.0466667	-0.109167	0.0183333
Hs.365116	U2AF1||U2 small nuclear RNA auxiliary factor 1	1	-0.524	0.349	0.175	-0.754	-0.722		0.058	0.179	-0.237	0.336	0.203	0.635	0.727	1.014	1.393	1.217		0.178667	0.0236667	-0.202333	0.102667	0.0206667	0.192667	0.350667	0.746667	0.763667	0.444667			-0.062	0.062	1.06	1.172	0.395	0.599				0.335	-0.335	-0.075	0.425	0.535		-0.085	0.195	-0.205
Hs.69851	GAR1||GAR1 ribonucleoprotein homolog (yeast)	1	0.403333	0.487333	-0.890667	0.725333	-0.0876667		-0.0416667	0.0983333	-0.0566667	0.337333	0.139333	0.501333	0.878333	0.915333	0.897333	1.07733		-0.0923333	0.191667	-0.0993333	0.0906667	0.103667	0.100667	0.319667	0.383667	0.378667	0.424667			-0.0785	0.0785	1.1335	0.9145	0.1975	0.2155				-0.085	0.085	-0.155	0.205	0.495	0.225	0.335	0.505	0.365
Hs.591506	MYCBP||C-myc binding protein	1	-0.945	0.114	0.831	1.18	-0.731		-0.868	0.241	0.627	0.731	-0.456	-0.095	0.636	0.253	0.297	0.406		0.022	-0.029	0.007	0.214	0.175	0.171	0.239	0.852	0.688	0.232			0.0715	-0.0715	1.2975	1.3565	0.4075	0.4405			-0.04	0.05	-0.01	-0.31	-0.195	-0.345	-0.16	-0.12	-0.06	0.04
Hs.507584	POLR1D||Polymerase (RNA) I polypeptide D, 16kDa	1	-0.166333	-0.299333	0.465667	0.369667	0.0646667		-0.134333	0.0356667	0.0986667	0.677667	0.571667	0.638667	1.10067	1.13967	1.38967	1.10167		0.059	0.017	-0.076	-0.108	-0.133	0.277	0.48	0.565	0.543	0.552			-0.02	0.02	0.749	0.853	0.218	0.253			0.0244444	-0.0488889	0.0244444	0.0911111	-0.135556	-0.0288889	-0.128889	-0.248889	-0.268889	-0.208889
Hs.295563	C12orf45||Chromosome 12 open reading frame 45	1	0.101	-0.168	0.067	0.386	-0.152		-0.314	0.053	0.261	0.457	0.181	0.564	0.839	1.087	1.03	0.876		0.0303333	0.268333	-0.298667	0.148333	0.103333	0.621333	0.195333	0.264333	0.456333	0.880333			0	0	0.716	0.819	0.138	0.36			-0.0233333	-0.113333	0.136667	-0.0233333	-0.00333333	0.0366667	-0.0733333	0.136667	0.296667	0.856667
Hs.133892	TPM1||Tropomyosin 1 (alpha) TPM1||Tropomyosin 1 (alpha)	1	1.575	-2.449	0.874	1.627	1.754		0.119167	-0.0283333	-0.0908333	0.318167	0.0491667	-0.156333	-0.337833	-1.03983	-1.07683	-2.03583		-0.1455	0.0385	0.107	0.1765	0.162	-0.0605	-0.3515	-0.493	-0.874	-0.9705			-0.067	0.067	-1.418	-0.9865	-0.3755	-0.3455			-0.35	0.36	-0.01	-0.35	-0.13	0.73	0.655	0.725	0.505	0.375
Hs.123072	RAB3B||RAB3B, member RAS oncogene family "RAB3B||RAB3B, member RAS oncogene family"	1	0.132	-0.87	0.738	-0.114	-0.347		0.101333	-0.213833	0.163167	-0.198833	-0.378333	0.0376667	-0.313333	-0.810333	-0.688333	-0.441333		0.152833	-0.153667	0.000833333	0.0203333	-0.247167	-0.260167	-0.366167	0.144833	-0.143167	-0.526167			-0.08925	0.08925	-0.90625	-0.82425	-0.22425	-0.20425			-0.03	-0.04	0.07	-0.2	0.05	0.09	-0.15	0.12	0.33	0.66
Hs.171695	DUSP1||Dual specificity phosphatase 1	1	0.433333	-0.253667	-0.179667	0.387333	0.920333		-0.0326667	-0.0386667	0.0713333	-1.43867	-1.32867	-1.05267	-1.21667	-1.84167	-1.39767	-2.51467		-0.0363333	0.00666667	0.0296667	-0.909333	-1.36733	-0.801333	-0.429333	-0.794333	-0.939333	-0.659333			-0.023	0.023	-0.95	-1.053	0.138	-0.216			-0.221667	0.143333	0.0783333	-0.246667	-0.291667	-0.411667	-0.276667	-0.0866667	-0.0566667	0.333333
Hs.252451	SEMA3A||Sema domain, immunoglobulin domain (Ig), short basic domain, secreted, (semaphorin) 3A "SEMA3A||Sema domain, immunoglobulin domain (Ig), short basic domain, secreted, (semaphorin) 3A"	1	0.917333	-1.47567	0.558333	0.685333	-0.0196667		-0.013	0.07625	-0.06975	-0.35475	-0.06675	-0.60775	-1.11125	-1.12725	-0.96225	-0.99875		0.272	-0.05	-0.222	-0.05	-0.3275	-0.506	-0.466	-0.197	-0.334	-0.574			0.13025	-0.13025	-0.71075	-0.59825	-0.17925	-0.14675			0.0655556	-0.137778	0.0722222	0.0822222	0.0988889	0.0422222	0.105556	0.0288889	-0.201111	0.0522222
Hs.10842	RAN||RAN, member RAS oncogene family	1	0.693333	-1.89067	1.19733	0.927333	-0.215667			-0.365	0.365	0.605	0.572	0.621	0.897	1.272	0.774	0.284		0.296667	-0.159333	-0.137333	0.0956667	-0.285333	-0.143333	-0.273333	0.318667	0.468667	-0.0653333			0.166	-0.166	0.947	1.099	0.373	0.688				0.3125	-0.3125	0.3275	0.2275	0.1225	0.1775	0.2525	0.3175	0.1925
Hs.289271	CYC1||Cytochrome c-1 CYC1||Cytochrome c-1 CYC1||Cytochrome c-1	1	0.168222	0.103222	-0.271444	0.466889	-0.341778		-0.0728889	-0.217556	0.290444	0.393111	0.163444	0.240778	0.416111	0.612778	0.427444	0.431444		-0.0795556	-0.0805556	0.160111	0.0887778	0.182444	0.254778	0.0911111	0.112444	0.284444	0.498778			0.0293333	-0.0293333	0.729333	0.949667	0.481	0.387			-0.0866667	0.0133333	0.0733333	-0.0166667	-0.0966667	0.103333	-0.0266667	0.0633333	-0.0166667	0.433333
Hs.74615	PDGFRA||Platelet-derived growth factor receptor, alpha polypeptide	1							0.116	0.047	-0.163	-0.357	-0.445	-0.856	-0.763	-0.875	-0.971	-0.941		0.06	-0.071	0.011	-0.048	0.216	0.311	0.539	0.404	-0.039	0.42			0.0095	-0.0095	-0.9765	-0.7745	-0.3845	-0.1785			0.58	-0.34	-0.24	-0.075	0.125	-0.37	0.125	-0.145	-0.125	-0.34
Hs.29444	MST150||MSTP150	1							-0.107667	0.0403333	0.0673333	-0.0496667	-0.543667	-1.21867	-0.656667	-0.968667	-0.457667	-1.03367		-0.101667	0.0993333	0.00233333	-0.0936667	-0.225667	-0.350667	-0.227667	-0.748667	-0.528667	-0.392667			0.1055	-0.1055	-0.9305	-1.0405	-0.3935	-0.3445			-0.18	-0.01	0.19	0.07	0.3	0.33	0.35	0.63	0.55	0.54
Hs.151220	PALLD||Palladin, cytoskeletal associated protein	1	0.939	-1.15	0.211	0.784	1.328		0.0953333	0.155333	-0.250667	-0.0696667	-0.243667	-0.611667	-0.863667	-0.876667	-0.978667	-1.49767		-0.102	-0.109	0.211	0.231	0.129	0.038	-0.048	0.197	0.082	0.102			0.078	-0.078	-1.101	-0.543	0.048	-0.064			-0.135	0.495	-0.36	-0.395	-0.4	0	-0.305	-0.545	-0.205	-0.77
Hs.474206	HIRA||HIR histone cell cycle regulation defective homolog A (S. cerevisiae)	1	0.258	-0.276	0.018	-0.849	0.268		0.153333	0.113333	-0.266667	0.161333	0.0563333	-0.0256667	0.879333	0.981333	0.355333	0.635333		-0.109	0.148	-0.039	0.111	-0.039	0.127	0.033	-0.166	0.471	0.187			-0.071	0.071	1.243	0.626	-0.665	-0.588			-0.383333	0.196667	0.186667	0.0366667	-0.233333	-0.203333	0.226667	0.226667	0.596667	0.646667
Hs.18946	MRPS26||Mitochondrial ribosomal protein S26	1	0.150667	0.359667	-0.510333	0.691667	-0.273333		-0.141333	-0.0113333	0.152667	0.215667	0.336667	0.842667	1.31967	1.56367	1.27767	1.21767		0.203333	-0.119667	-0.0836667	0.0823333	0.104333	0.383333	0.451333	0.678333	0.684333	0.872333			0.0005	-0.0005	0.8195	1.1715	0.4005	0.3915			-0.0333333	-0.0233333	0.0566667	-0.223333	-0.0633333	-0.123333	-0.103333	-0.293333	-0.423333	-0.363333
Hs.534334	NOP2||NOP2 nucleolar protein homolog (yeast)	1	0.0123333	-0.249667	0.237333	0.367333	0.293333		0.336333	-0.567667	0.231333	0.323333	0.320333	-0.249667	0.924333	0.920333	0.389333	-0.0996667		-0.132333	0.0536667	0.0786667	0.262667	-0.0683333	0.250667	-0.0623333	0.428667	0.314667	0.00666667			-0.0755	0.0755	0.9345	1.0405	0.0855	0.3875				0.415	-0.415			0.265	0.365
Hs.632282	SLC25A5||Solute carrier family 25 (mitochondrial carrier; adenine nucleotide translocator), member 5 "SLC25A5||Solute carrier family 25 (mitochondrial carrier; adenine nucleotide translocator), member 5"	1	-0.547667	-0.632667	1.18033	0.671333	-2.12667		-0.0863333	-0.101833	0.188167	0.0831667	0.328667	0.576167	0.311667	0.337167	0.856167	0.538667		0.062	0.091	-0.153	-0.0915	0.0745	0.1495	0.087	0.272	0.0305	0.0365			-0.07675	0.07675	1.23725	1.16275	0.19575	0.39925			-0.04	0.05	-0.01	-0.07	-0.08	0.03	0.43	0.32	0.51	0.75
Hs.632191	DCTPP1||DCTP pyrophosphatase 1	1	-0.508667	-0.0256667	0.534333	-0.261667	-0.798667		0.0356667	-0.0863333	0.0506667	0.710667	0.181667	0.788667	1.22167	1.84567	1.50767	1.47967		0.0376667	-0.106333	0.0686667	0.196667	0.232667	0.116667	0.191667	0.589667	0.823667	0.493667			-0.219	0.219	1.219	1.849	0.649	0.927			0.04	-0.06	0.02	-0.3	-0.02	0.03	0.26	0.14	0.19	0.49
Hs.408434	COPZ2||Coatomer protein complex, subunit zeta 2	1	0.105	-0.443	0.338	0.431	0.189		-0.0733333	-0.0733333	0.146667	0.208667	0.101667	0.174667	-0.209333	-0.320333	-1.50733	-1.42733		0.068	-0.034	-0.034	0.052	0.112	0.046	-0.126	-0.194	-0.275	-0.673			-0.0035	0.0035	-1.3475	-1.1205	0.0625	0.2905			-0.171667	0.113333	0.0583333	-0.181667	-0.256667	-0.151667	-0.321667	-0.351667	-0.361667	-0.141667
Hs.346868	EBNA1BP2||EBNA1 binding protein 2	1	-0.877333	0.565667	0.311667	-0.906333	-1.20333		0.134667	-0.0313333	-0.103333	0.968667	0.314667	1.09967	1.70867	2.23367	2.24467	2.36967		-0.141	0.052	0.089	0.257	0.419	0.528	0.707	1.05	1.352	0.975			-0.0255	0.0255	1.2135	1.1535	0.3905	0.4885			-0.18	0.04	0.14	0.02	0.16	0.19	0.2	0.67		0.44
Hs.272822	RUVBL1||RuvB-like 1 (E. coli) RUVBL1||RuvB-like 1 (E. coli)	1	-0.270667	-0.258667	0.529333	-0.0161667	-0.506167		0.059	0.0185	-0.0775	0.0775	0.2545	0.653	0.623	1.3485	1.251	1.488		0.0988333	-0.0621667	-0.0366667	-0.00516667	0.0463333	0.189833	0.241833	0.782333	0.916833	0.857333			0.16425	-0.16425	1.61925	1.33225	0.39175	0.43225			0.0633333	-0.0466667	-0.0166667	-0.176667	0.0633333	-0.223333	-0.12	-0.0733333	0.0133333	-0.0433333
Hs.231761	C14orf104||Chromosome 14 open reading frame 104	1	-0.0616667	-0.339667	0.401333	0.0783333	-0.0356667			0.1165	-0.1165	0.5275	0.5475	0.7455	0.8985	0.7025	0.8325	0.6375		0.152333	-0.169667	0.0173333	0.243333	0.0533333	0.128333	0.278333	0.650333	0.320333	0.400333			-0.0445	0.0445	0.6575	0.8295	0.0855	0.0205			-0.113333	-0.123333	0.236667	-0.393333	-0.273333	-0.433333	-0.103333	-0.193333	-0.343333	0.00666667
Hs.189445	MATN2||Matrilin 2	1	0.320333	-0.962667	0.642333	0.356333	0.0283333			0.0015	-0.0015	0.9005	0.3945	0.8655	0.3185	0.3975	0.5355	0.2885		-0.0863333	0.258667	-0.172333	0.00366667	-0.191333	0.316667	0.284667	-0.106333	-0.226333	-0.112333			-0.043	0.043	-0.633	-0.881	-0.067	-0.202			-0.23	0.23	-2.77556e-17	0.02	0.04	0.42	0.53	0.68	0.41	0.38
Hs.75231	SLC16A1||Solute carrier family 16, member 1 (monocarboxylic acid transporter 1)	1	-0.055	0.387	-0.332	-0.095	-0.353		-0.0843333	-0.0793333	0.163667	0.141667	0.369667	0.465667	0.474667	0.831667	0.818667	0.613667		-0.00166667	0.0653333	-0.0636667	-0.0176667	-0.0566667	-0.0416667	0.110333	0.454333	0.335333	0.469333			-0.0745	0.0745	1.3515	1.3945	0.5175	0.5035			0.0766667	-0.0133333	-0.0633333	0.116667	0.0566667	-0.0433333	0.256667	0.546667	0.856667	1.04667
Hs.473838	PSMG1||Proteasome (prosome, macropain) assembly chaperone 1	1	0.226333	-0.124667	-0.101667	0.0383333	-0.323667		-0.253	0.019	0.234	0.628	0.492	0.65	1.25	1.647	1.934	1.671		-0.148333	0.154667	-0.00633333	0.0206667	0.177667	0.197667	0.672667	0.862667	0.950667	1.02067			-0.0255	0.0255	0.8415	0.9245	0.3095	0.3385			-0.00333333	0.0166667	-0.0133333	-0.0933333	0.0266667	0.216667	0.256667	0.446667	0.446667	0.0366667
Hs.1183	DUSP2||Dual specificity phosphatase 2	1	-0.375667	0.208333	0.167333	-0.181667	-0.0376667		-0.195667	-0.196667	0.392333	0.310333	0.733333	1.02333	0.895333	0.932333	1.05033	0.904333		-0.008	-0.039	0.047	0.348	0.085	0.2	0.373	0.474	0.486	0.267			0.0205	-0.0205	0.7585	0.7495	0.0755	-0.0725				0.48	-0.48	1.07			2.6	2.06		0.73
[truncated: 8 more columns]

## Sheet: CSR genes on agilent platform
CLID	NAME	GWEIGHT	LCPX-0 Timepoint (a)	LCPX- 0 Timepoint (b)	LCPX- 0 Timepoint (c)	LCPX+OHT, 8hrs	LCPX+OHT, 48hrs	_	N-MycER + OHT 0hr-A	N-MycER + OHT 0hr-B	N-MycER + OHT 0hr-C	N-MycER + OHT 2hrs	N-MycER + OHT 4hrs	N-MycER + OHT 8hrs	N-MycER + OHT 12hrs	N-MycER + OHT 24hrs	N-MycER + OHT 36hrs	N-MycER + OHT 48hrs	_	N-MycER(delta-MbII) 0hrs-A	N-MycER(delta-MbII) 0hrs-B	N-MycER(delta-MbII) 0hrs-C	N-MycER(delta-MbII)+OHT, 2hrs	N-MycER(delta-MbII)+OHT, 4hrs	N-MycER(delta-MbII)+OHT, 8hrs	N-MycER(delta-MbII)+OHT, 12hrs	N-MycER(delta-MbII)+OHT, 24hrs	N-MycER(delta-MbII)+OHT, 36hrs	N-MycER(delta-MbII)+OHT, 48hrs	_	_	Myc response in BJ cells-steady state Vector 1	Myc response in BJ cells-steady state Vector 2	Myc response in BJ cells-steady state Myc-wt1	Myc response in BJ cells-steady state Myc-wt2	Myc response in BJ cells-steady state Myc?MBII-1	Myc response in BJ cells-steady state Myc?MBII-2	_	_	Serum response of fibroblasts 0 hr.	Serum response of fibroblasts 0 hr. (B)	Serum response of fibroblasts 0 hr. (C)	Serum response of fibroblasts 15 min.	Serum response of fibroblasts 30 min.	Serum response of fibroblasts 1 hr.	Serum response of fibroblasts 1 1/2 hr.	Serum response of fibroblasts 2 hr.	Serum response of fibroblasts 3 hr.	Serum response of fibroblasts 4 hr.
EWEIGHT			1	1	1	1	1	0	1	1	1	1	1	1	1	1	1	1	0	1	1	1	1	1	1	1	1	1	1	0	0	1	1	1	1	1	1	0	0	1	1	1	1	1	1	1	1	1	1
Hs.591731	HNRNPAB||Heterogeneous nuclear ribonucleoprotein A/B	1	0.374667	-1.21433	0.839667	0.338667	-1.29033		0.0286667	0.0486667	-0.0773333	0.921667	0.553667	0.686667		0.949667	0.991667	0.372667		-0.0493333	-0.251333	0.300667	0.211667	-0.405333	-0.439333	-0.516333	-0.490333	-0.335333	-0.442333			-0.089	0.089	0.735	1.077	0.634	0.619			-0.15	0.19	-0.04	0.04	0.2	0.32	0.38	0.71	0.78	1.42
Hs.943	IL32||Interleukin 32	1	-0.00933333	0.211667	-0.202333	-0.124333	-0.247333			-0.0245	0.0245	-0.2555	-0.3965	-0.4725	0.2555	-0.2005	0.0265	-0.2615		-0.186333	0.0976667	0.0886667	-0.243333	-0.351333	0.459667	0.124667	-0.264333	-0.233333	-0.335333			-0.007	0.007	0.135	0.253	0.231	-0.019			0.04	-0.19	0.15	-0.14	-0.24	-0.15	-0.46	-0.14	0.03	-0.03
Hs.124696	BDH2||3-hydroxybutyrate dehydrogenase, type 2	1	-0.377	0.32	0.057	0.35	0.882		0.309333	-0.203667	-0.105667	-0.0826667	0.291333	0.483333	0.540333	0.570333	0.0763333	-1.07367		0.0423333	-0.100667	0.0583333	0.213333	0.185333	0.185333	0.359333	0.681333	0.983333	0.727333			0.101	-0.101	0.031	0.068	0.223	0.343			0.0583333	-0.181667	0.123333	0.0283333	-0.271667	-0.261667	-0.241667	-0.741667	-1.19167	-0.841667
Hs.481980	DAB2||Disabled homolog 2, mitogen-responsive phosphoprotein (Drosophila)	1	0.00933333	-0.429667	0.420333	0.0533333	-0.864667		0.079	0.13	-0.209	-0.209	-0.282	-0.435	-0.997	-0.394	-0.646	-0.984		0.0173333	-0.000666667	-0.0166667	-0.137667	-0.310667	-0.283667	-0.303667	-0.300667	-0.345667	-0.517667			-0.042	0.042	-0.8	-0.838	-0.161	0.028			-0.245556	0.261111	-0.0155556	0.0544444	0.0411111	0.294444	-0.125556	0.0177778	0.349444	-0.445556
Hs.126706	ACCS||1-aminocyclopropane-1-carboxylate synthase homolog (Arabidopsis)(non-functional)	1	0.207667	-0.142333	-0.0653333	0.114667	0.511667			0.1395	-0.1395	-0.0055	-0.2095	0.1225	-0.1235	-0.2675	-0.0095	-0.2455		0.244	-0.191	-0.053	0.092	-0.111	0.27	-0.163	-0.042	-0.055	0.62			0	0	-0.732	-0.136	0.117	-0.216			0.13	-0.19	0.06	0.11	-0.54	-0.33	-0.43	-0.91	-1.12	-0.97
Hs.437060	CYCS||Cytochrome c, somatic	1	0.114	-0.992	0.878	-0.133	-0.355		0.124333	-0.107667	-0.0166667	0.714333	0.231333	0.590333	1.21933	1.06833	1.18133	0.896333		-0.0236667	-0.0846667	0.108333	0.398333	0.451333	0.510333	0.572333	0.838333	0.615333	0.216333			-0.042	0.042	0.679	0.954	0.236	0.381			-0.22	0.215	0.005	0.005	0.09	0.415	0.36	0.68	0.8	1
Hs.632296	PDAP1||PDGFA associated protein 1 PDAP1||PDGFA associated protein 1	1	-0.0665	-0.381	0.4475	-0.24	-0.2125		0.131167	0.111167	-0.242333	-0.169333	0.192167	0.499667	0.0961667	0.278167	0.536667	0.685167		0.1375	0.094	-0.2315	-0.071	-0.136	-0.0155	0.1725	0.234	0.52	0.1105			-0.01775	0.01775	0.10225	0.79675	0.32525	0.69375			-0.0266667	-0.0566667	0.0833333	0.0233333	0.233333	0.313333	-0.0966667	0.743333	0.0933333	0.113333
Hs.520819	INSIG1||Insulin induced gene 1 INSIG1||Insulin induced gene 1	1	0.129833	-0.268167	0.138333	0.635333	0.309333		0.117333	-0.144583	0.0859167	-0.0290833	0.0169167	0.518917	0.130917	-0.0455833	0.336417	0.187417		0.0776667	-0.0588333	-0.0188333	0.109667	0.192667	0.0426667	0.0571667	-0.317333	-0.0693333	0.140167			-0.027	0.027	-0.318	0.128	0.0645	0.191			-0.17	0.5	-0.33	-0.11	0.34	0.24	0.8	0.49	0.52	-0.06
Hs.73133	MT3||Metallothionein 3 MT3||Metallothionein 3	1	-0.134	0.211	-0.077	-0.099	0.357		-0.00833333	0.0733333	-0.0691667	0.0203333	-0.0361667	-0.0316667	-0.00616667	-0.0821667	0.0793333	0.0133333		0.0155833	-0.226333	0.0975833	0.100083	0.104083	-0.0134167	0.249083	0.163083	0.0165833	0.171583			-0.1115	0.1115	-0.625	-0.2685	0.126	0.1155			-0.125		0.125	-0.125	0.225	0.105	0.345	0.835	0.925	1.135
Hs.527778	CD82||CD82 molecule	1	-0.0486667	0.445333	-0.396667	0.0193333	-0.0416667		-0.125333	0.0416667	0.0836667	-0.150333	-0.183333	-0.236333	-0.475333	-0.436333	-0.520333	-0.471333		-0.00933333	-0.0413333	0.0506667	0.184667	0.0946667	-0.127333	0.118667	-0.251333	-0.148333	-0.0943333			-0.0205	0.0205	-0.5815	-0.7385	-0.3785	-0.3405			0.111667	-0.213333	0.101667	-0.193333	0.111667	0.211667	0.161667	0.481667	0.286667	0.376667
Hs.655255	RP11-345P4.4||Similar to solute carrier family 35, member E2	1																			-0.177	0.177	0.632	-0.208	0.301	-0.485	-0.434	-0.418	-0.156			0.1015	-0.1015	0.1425	0.2005	0.0525	0.0725			0.233333	-0.246667	0.0133333	-0.386667	-0.496667	-0.486667	-0.466667	-0.556667	-0.876667	-1.25667
Hs.654694	DNAJC9||DnaJ (Hsp40) homolog, subfamily C, member 9	1	0.062	-0.759	0.697	-0.053	-2.35		-0.087	0.243	-0.156	-0.513	0.107	-0.241	-0.583	-0.766	-0.197	-0.731		0.0466667	-0.0293333	-0.0173333	-0.114333	-0.0393333	-0.130333	-0.266333	-0.328333	-0.573333	-0.709333			-0.039	0.039	0.605	0.437	0.076	0.139			-0.0166667	0.143333	-0.126667	-0.0466667	-0.0466667	0.0733333	-0.186667	0.323333	0.193333	0.0933333
Hs.232021	REV3L||REV3-like, catalytic subunit of DNA polymerase zeta (yeast)	1	0.183	-0.431	0.248	0.303	0.805		-0.113	0.25	-0.137	0.189	0.231	0.39	0.215	0.321	0.455	0.486		0.0636667	-0.000333333	-0.0633333	0.374667	0.333667	0.414667	0.841667	0.821667	1.05167	1.27367			0.03	-0.03	-0.128	-0.156	-0.059	-0.005			-0.218333	0.166667	0.0516667	0.191667	0.126667	0.0616667	0.346667	-0.283333	-0.878333	-1.44333
Hs.477866	PLOD2||Procollagen-lysine, 2-oxoglutarate 5-dioxygenase 2	1	0.838	-0.358	-0.48	0.611	1.087			-0.118	0.118	0.135	-0.067	0.019	0.01	-0.422	-0.502	0.086		0.362	-0.218	-0.144	-0.104	-0.767	-0.313	-0.705	-0.479	-0.769	0.01			0.065	-0.065	-0.424	-0.348	-0.026	0.114			0.0133333	0.00333333	-0.0166667	0.0433333	0.183333	-0.0516667	0.00333333	0.223333	0.743333	1.07333
Hs.438231	TFPI2||Tissue factor pathway inhibitor 2 TFPI2||Tissue factor pathway inhibitor 2	1	0.896333	-1.89167	0.995333	0.266333	-0.375667		0.138833	-0.0733333	-0.102167	0.123833	-0.771667	-0.931167	-0.472667	-1.60917	-1.94067	-2.53167		-0.0816667	0.113833	-0.0321667	0.128333	-0.752167	-0.381167	-0.857167	-1.06467	-1.43217	-1.47017			-0.02975	0.02975	-0.42625	-0.32125	0.06125	-0.04525			-0.323333	0.126667	0.196667	0.206667	0.236667	-0.0433333	0.156667	0.226667	1.57667	3.17667
Hs.77254	CBX1||Chromobox homolog 1 (HP1 beta homolog Drosophila )	1	0.366	-0.033	-0.333	0.055	-0.372		-0.07	0.005	0.065	0.076	-0.024	-0.361	-0.284	-0.175	-0.223	-0.526		-0.116333	0.195667	-0.0793333	-0.0183333	0.0816667	0.0256667	0.104667	0.0306667	-0.0313333	0.0366667			0.0975	-0.0975	-0.1645	0.2885	-0.0465	0.3525			-0.0666667	0.0333333	0.0333333	-0.246667	-0.166667	-0.0666667	-0.0166667	-0.106667	-0.136667	-0.146667
Hs.432755	SNX18||Sorting nexin 18	1	0.106	0.034	-0.14	0.008	0.34		-0.13	-0.006	0.136	0.058	-0.047	0.043	0.156	0.284	-0.022	0.06		-0.213333	0.137667	0.0756667	-0.0313333	0.244667	0.560667	0.658667	0.0896667	0.236667	0.0696667			0.058	-0.058	0.114	0.501	0.135	0.347			-0.293333	0.296667	-0.00333333	0.0466667	-0.0933333	0.256667	-0.0233333	0.296667	0.356667	-0.0233333
Hs.591336	SESN1||Sestrin 1	1	-0.00466667	-0.722667	0.727333	1.02233	0.384333			0.488	-0.488	-0.003		0.379	0.627	0.498	0.722	0.261		0.0206667	0.221667	-0.242333	0.171667	0.104667	0.729667	0.102667	0.0486667	0.142667	0.600667			-0.0315	0.0315	0.2225	0.5435	0.0395	-0.1215			0.286667	-0.503333	0.216667	-0.563333	-0.483333	-0.443333	-0.513333	-1.02333	-1.37333	-1.04333
Hs.128199	38605||Septin 11	1	0.116	0.193	-0.309	0.433	0.871		-0.008	0.261	-0.253	-0.312	-0.734	-0.352	-0.388	-0.82	-0.428	-0.561		0.171333	-0.130667	-0.0406667	-0.0776667	0.187333	0.0953333	-0.0546667	0.0683333	0.0463333	0.455333			-0.0055	0.0055	-0.8155	-0.7615	0.0555	-0.0405			-0.024	-0.106	0.13	0.102	-0.084	-0.072	-0.048	-0.117	-0.154	-0.144
Hs.439200	KIAA0090||KIAA0090 KIAA0090||KIAA0090	1	-0.074		0.074	-0.56			-0.017	0.08	-0.063	-0.152	-0.301	-0.133	0.014	0.038	0.107	0.082		0.0543333	0.0353333	-0.0896667	-0.109167	-0.435667	-0.377167	-0.360167	-0.0506667	-0.0396667	-0.194667			-0.043	0.043	0.2375	0.131	-0.0775	-0.156			0.0266667	-0.0333333	0.00666667	-0.0833333	-0.00333333	-0.153333	-0.183333	-0.173333	0.286667	0.146667
Hs.603842	MAGI2||Membrane associated guanylate kinase, WW and PDZ domain containing 2	1	0.604	-0.586	-0.018	0.132	0.477		0.119333	0.0513333	-0.170667	-0.389667	-0.308667	-0.577667	-0.677667	-0.801667	-0.859667	-0.882667		-0.221	0.15	0.071	0.059	0.059	0.138	0.085	-0.442	-0.203	-0.478			0.048	-0.048	-0.407	-1.039	-0.489	-0.411			-0.181667	-0.0266667	0.208333	-0.0916667	-0.196667	0.0383333	0.363333	-0.311667	-0.136667	-0.161667
Hs.467020	BBC3||BCL2 binding component 3 BBC3||BCL2 binding component 3	1	0.605333	-0.00366667	-0.601667	0.629333	1.03933		0.1005	-0.057	-0.087	-0.199	0.025	0.541	0.159	0.5345	0.446	0.705		0.0248333	0.0368333	-0.0616667	-0.0226667	-0.235667	-0.0466667	0.0783333	0.182333	0.268833	0.349333			0.01475	-0.01475	-0.05025	0.24975	0.18975	0.19975			-0.256667	0.193333	0.0633333	-0.316667	-0.566667	-0.776667	-1.22667	-1.67667	-2.19667	-1.44667
Hs.433764	ZBTB17||Zinc finger and BTB domain containing 17	1	-0.544667	0.250333	0.294333	-0.531667	-0.589667		0.061	-0.141	0.08	0.369	-0.091	0.121	0.138	0.532	0.315	0.341		-0.161	-0.116	0.277	0.333	0.278	0.27	0.187	0.554	0.359	0.497			-0.147	0.147	-0.074	0.089	0.063	0.27			-0.0833333	0.116667	-0.0333333	0.336667	-0.0183333	-0.153333	-0.0883333	-0.0833333	-0.673333	-0.0633333
Hs.657032	NCLN||Nicalin homolog (zebrafish)	1	-0.136667	0.790333	-0.653667	0.171333	-0.0606667		0.0683333	-0.0256667	-0.0426667	0.0993333	0.104333	0.0173333	-0.0756667	0.0273333	-0.118667	-0.0706667		0.0283333	0.00933333	-0.0376667	0.0753333	0.105333	0.119333	0.150333	0.246333	-0.0166667	0.0413333			0.1085	-0.1085	-0.6885	0.1525	-0.1415	-0.1905			-0.07	-0.06	0.13	-0.23	-0.01	0.02	-0.16	0.22	0.24	0.27
Hs.505777	DDIT3||DNA-damage-inducible transcript 3	1	0.0516667	0.284667	-0.336333	0.382667	0.909667			-0.027	0.027	0.373	0.143	0.226	0.501	0.259	0.324	0.322		0.014		-0.014	-0.215	-0.154	-0.205	-0.197	0.031	0.064	0.172			-0.0225	0.0225	-0.5695	-0.3885	-0.0705	-0.0705			0.11	-0.1	-0.01	0.01	0.17	-0.29	-0.83	-1.08	-1.57	-0.63
Hs.362817	NUP85||Nucleoporin 85kDa	1	-0.675333	0.0176667	0.657667	0.0966667	-1.36733		0.031	-0.088	0.057	-0.519	0.173	-0.271	-0.468	-0.066	0.232	0.328		0.0113333	0.0473333	-0.0586667	-0.0826667	-0.0596667	-0.299667	-0.416667	0.0563333	-0.0266667	-0.0126667			-0.0475	0.0475	0.6145	0.6965	0.1965	0.2825			0.0766667	-0.0533333	-0.0233333	-0.0733333	-0.0533333	-0.0433333	0.106667	0.246667	-0.243333	0.626667
Hs.408730	CNTNAP1||Contactin associated protein 1 CNTNAP1||Contactin associated protein 1	1	-0.334	0.436	-0.102	-0.573	0.133		-0.0283333	-0.0808333	0.109167	-0.0978333	-0.0343333	0.132167	-0.00233333	0.00716667	0.0771667	0.201167		0.0195	-0.0085	-0.011	0.09	-0.1925	-0.1005	-0.114	-0.0405	0.0165	0			-0.06875	0.06875	-0.49275	-0.60925	-0.26775	-0.28925			0.0966667	-0.208333	0.111667	-0.233333	-0.293333	-0.0583333	-0.338333	-0.288333	-0.408333	-0.458333
Hs.532082	IL6ST||Interleukin 6 signal transducer (gp130, oncostatin M receptor) "IL6ST||Interleukin 6 signal transducer (gp130, oncostatin M receptor)"	1	0.116333	-0.546667	0.430333	0.245333	0.239333			-0.0615	0.0615	-0.0185	-0.3815	-0.2235	-0.3175	-0.489	-0.145	-0.3575		0.0278333	-0.0521667	0.0243333	-0.171167	-0.0626667	-0.120167	-0.199667	-0.0736667	-0.348667	-0.269667			0.02075	-0.02075	-1.10425	-1.01425	-0.46875	-0.30725			-0.0366667	-0.0566667	0.0933333	-0.113333	-0.303333	0.02	-0.123333	0.116667	-0.07	0.123333
Hs.44235	C13orf1||Chromosome 13 open reading frame 1	1								0.5235	-0.5235	0.5045	0.3865	0.5305	-0.1785	0.3515	0.6215	0.3795		0.0236667	0.0486667	-0.0723333	0.241667	-0.0603333	-0.119333	0.0686667	-0.234333	-0.129333	-0.168333			0.094	-0.094	0.432	-0.415	-0.101	-0.308			0.00888889	0.103889	-0.112778	0.00888889	-0.0911111	0.108889	0.0538889	0.153889	-0.0194444	0.420556
Hs.711490	PDCD4||Programmed cell death 4 (neoplastic transformation inhibitor)	1	-0.352333	0.00866667	0.343667	-0.511333	0.140667		0.064	0.101	-0.165	0.392	-0.215	0.007	0.128	0.389	0.419	0.18		-0.0386667	0.0313333	0.00733333	0.246333	-0.0136667	-0.0436667	-0.163667	0.138333	0.512333	0.251333			0.0135	-0.0135	0.4495	0.6475	0.3805	0.5155			-0.168889	0.154444	0.0144444	0.201111	-0.108889	-0.0722222	0.107778	-0.288889	-0.345556	-0.585556
Hs.91579	IMP4||IMP4, U3 small nucleolar ribonucleoprotein, homolog (yeast) "IMP4||IMP4, U3 small nucleolar ribonucleoprotein, homolog (yeast)"	1	0.462333	-0.390667	-0.0716667	-0.546667	0.397333		0.0458333	-0.120167	0.0743333	0.265333	0.122833	0.501333	0.680833	0.514833	0.711333	0.395333		-0.0378333	-0.000333333	0.0381667	0.133667	0.124167	0.318167	0.329667	0.202667	0.325167	0.345667			0.0055	-0.0055	0.462	0.7475	0.2635	0.2715			-0.0466667	-0.0266667	0.0733333	-0.0366667	-0.0366667	0.143333	0.0833333	0.373333	0.543333	0.693333
Hs.524574	NUP107||Nucleoporin 107kDa	1	-0.0566667	0.0573333	-0.000666667	-0.0266667	-0.926667		-0.0203333	0.0606667	-0.0403333	0.133667	0.131667	0.0636667	0.0886667	0.100667	0.272667	0.230667		-0.016	0.079	-0.063	0.485	0.511	0.43	0.55	0.303	0.33	0.311			-0.032	0.032	0.852	0.889	-0.027	0.217			-0.115	-0.095	0.21	-0.075	-0.165	0.155	-0.025	0.245	0.1	0.13
Hs.270753	TMEM130||Transmembrane protein 130	1								-0.019	0.019	-0.36	0.164	0.174	0.034	0.201	-0.15	0.4		-0.0726667	-0.0936667	0.166333	0.150333	0.209333	0.112333	-0.208667	-0.140667	0.240333	0.430333			0.248	-0.248	-0.263	-0.784	-0.801	-0.553			-0.43	0.3	0.13	0.06	-0.21	0.42	0	0.44	0.75	0.68
Hs.472831	PKIG||Protein kinase (cAMP-dependent, catalytic) inhibitor gamma	1	0.674333	-0.932667	0.258333	1.01533	0.639333			-0.1505	0.1505	0.7525	0.4025	0.1365	0.4085	0.1025	-0.1995	-0.3205		-0.057	0.133	-0.076	-0.24	-0.205	0.068	-0.229	-0.027	0.08	-0.03			-0.0175	0.0175	-0.6535	-0.0045	-0.0855	-0.0105			-0.248333	0.126667	0.121667	-0.00833333	0.261667	0.00666667	-0.278333	-0.143333	-0.163333	-0.243333
Hs.385998	WDHD1||WD repeat and HMG-box DNA binding protein 1	1	0.28	-0.22	-0.06	-0.06	-0.69		0.203333	-0.0266667	-0.176667	0.0533333	-0.236667	-0.186667	-0.126667	-0.176667	-0.186667	-0.276667		0.0166667	0.00666667	-0.0233333	-0.0133333	-0.263333	-0.113333	-0.143333	-0.123333	-0.213333	-0.273333			0.095	-0.095	0.395	-0.185	-0.205	-0.215			0.17	-0.03	-0.14	-0.045	-0.605	-0.08	-0.335	-0.095	-0.34	-0.26
Hs.652308	MTHFD1||Methylenetetrahydrofolate dehydrogenase (NADP+ dependent) 1, methenyltetrahydrofolate cyclohydrolase, formyltetrahydrofolate synthetase	1	0.381	-0.668	0.287	0.536	-0.715		0.0663333	0.152333	-0.218667	0.0743333	-0.169667	0.171333	0.0753333	0.218333	-0.153667	0.000333333		-0.008		0.008	-0.142	-0.471	-0.368	-0.297	-0.048	0.077	-0.021			0.103	-0.103	0.869	0.748	0.161	0.181			0.0855556	-0.0677778	-0.0177778	-0.0244444	0.0955556	-0.0744444	0.0155556	0.282222	-0.0944444	0.0455556
Hs.592225	ARMCX3||Armadillo repeat containing, X-linked 3	1	0.433	-1.294	0.861	0.955	1.189			0.235	-0.235	0.243	0.443	-0.293	-0.518	-0.549	-1.054	-1.123		0.300667	-0.166333	-0.134333	-0.107333	-0.588333	-0.515333	-0.446333	-0.599333	-0.697333	-0.845333			-0.027	0.027	-0.764	-0.208	0.076	0.159			0.0933333	-0.133333	0.04	0.06	-0.15	-0.215	-0.16	-0.07	-0.223333	-0.18
Hs.106070	CDKN1C||Cyclin-dependent kinase inhibitor 1C (p57, Kip2)	1								-0.348	0.348	0.313	0.523	0.64	0.844	0.842	0.932	1.497		-0.132333	0.0806667	0.0516667	-0.321333	0.433667	0.172667	0.0276667	0.605667	0.246667	0.325667			-0.0265	0.0265	-0.6485	-0.3875	-0.3735	-0.4835				-0.0825	0.0825	-0.2975	-0.8925	-0.2625	-0.2525	-0.5925	-0.8125	-1.0625
Hs.591742	IL7R||Interleukin 7 receptor IL7R||Interleukin 7 receptor	1	0.245	-0.815	0.57	0.219	-0.186		0.170667	-0.0113333	-0.159333	-0.422333	-0.548333	-0.323333	-0.220333	-0.452333	0.131667	-0.299333		0.0953333	-0.0741667	-0.0211667	-0.207167	-0.252667	-0.232667	-0.0466667	-0.0231667	-0.0456667	-0.0751667			-0.005	0.005	-0.2515	-0.0595	0.1515	0.0805			0.1	-0.13	0.03	0.33	0.16	0.3	-0.2	0.25	1.04	1.8
Hs.156527	AXIN2||Axin 2 AXIN2||Axin 2	1	0.0931667	0.173667	-0.266833	0.0326667	0.540667			0.41	-0.41	-0.251	0.139	-0.001	-0.231	-0.36	-0.359	-0.023		0.0553333	-0.0801667	0.0248333	-0.00466667	0.172833	0.107333	0.457833	-0.0366667	-0.0711667	0.0478333			-0.0145	0.0145	-0.0465	-0.369	-0.1385	-0.0215			0.156667	-0.0333333	-0.123333	-0.328333	-0.163333	-0.0983333	-0.253333	-0.218333	-0.498333	-0.323333
Hs.410977	TAGLN||Transgelin	1	0.213333	-1.05767	0.844333	0.874333	0.567333		-0.155333	-0.243333	0.398667	0.378667	0.351667	0.515667	0.668667	-0.284333	-0.513333	-0.985333		-0.086	-0.137	0.223	-0.049	0.292	0.122	-0.127	-0.357	-0.909	-1.208			-0.037	0.037	-2.179	-1.634	-0.31	-0.211			-0.22	0.17	0.05	-0.03	-0.2	0.35	-5.55112e-17	0.4	0.68	0.83
Hs.189652	C7orf58||Chromosome 7 open reading frame 58	1	-0.0456667	-0.144667	0.190333	-0.0546667	0.498333		-0.104667	0.412333	-0.307667	-0.311667	-0.166667	-0.0866667	0.000333333	-0.252667	-0.204667	-0.144667		0.197333	-0.102667	-0.0946667	0.0283333	-0.141667	0.0893333	-0.00666667	0.168333	0.127333	0.125333			-0.0555	0.0555	-0.5495	-0.1975	-0.1865	-0.1825			0.376667	-0.333333	-0.0433333	-0.283333	0.296667	-0.143333	0.156667	0.106667	0.0466667	0.186667
Hs.517070	SLPI||Secretory leukocyte peptidase inhibitor	1	-0.0536667	-0.0286667	0.0823333	0.191333	0.000333333		0.00833333	-0.0936667	0.0853333	0.0533333	0.135333	0.320333	0.189333	0.0993333	0.0703333	0.321333		0.0246667	-0.00433333	-0.0203333	-0.0783333	-0.0713333	-0.0603333	-0.0503333	0.246667	0.332667	-0.110333			0.1735	-0.1735	0.2865	0.2965	0.3025	0.4675			-0.5	0.335	0.165	0.39	-0.0216667	0.33	0.0816667	-0.195	-0.075	-0.115
[truncated: 311 more rows]
[truncated: 8 more columns]
