# Supplementary material for: A Core MYC Gene Expression Signature Is Prominent in Basal-Like Breast Cancer but Only Partially Overlaps the Core Serum Response
Source: PLoS One. 2009 Aug 19;4(8):e6693. doi: 10.1371/journal.pone.0006693 (PMC2723908; doi:10.1371/journal.pone.0006693)
Supplement: Table S5 — Comparison of this study with other studies identifying direct MYC targets. (0.45 MB XLS) [file pone.0006693.s008.xls]

## Sheet: Summary - Myc binding studies
	All	Found in Myc Signature	Enriched for MYC signature genes? (p-value)
Unique unigenes on Agilent array	15118	398
Palmer study, c-Myc targets (on Agilent array)	1157	67	Yes (3.7E-10)
Orkin study, c-Myc targets (on Agilent array)	2843	131	Yes (4.2E-12)
Ng study, N-Myc targets (on Agilent array)	1206	20	No
Ng study, c-Myc targets (on Agilent array)	675	13	No
	Reference
	Kidder BL, Yang J, Palmer S., Stat3 and c-Myc genome-wide promoter occupancy in embryonic stem cells. PLoS ONE. 2008;3(12):e3932. Epub 2008 Dec 11.
	Kim J, Chu J, Shen X, Wang J, Orkin SH., An extended transcriptional network for pluripotency of embryonic stem cells. Cell. 2008 Mar 21;132(6):1049-61.
	Chen X, Xu H, Yuan P, Fang F, Huss M, Vega VB, Wong E, Orlov YL, Zhang W, Jiang J, Loh YH, Yeo HC, Yeo ZX, Narang V, Govindarajan KR, Leong B, Shahab A, Ruan Y, Bourque G, Sung WK, Clarke ND, Wei CL, Ng HH. Integration of external signaling pathways with the core transcriptional network in embryonic stem cells. Cell. 2008 Jun 13;133(6):1106-17.

## Sheet: Palmer study
Palmer study, c-Myc targets
c-Myc targets	c-Myc targets on Agilent array	c-Myc targets in MYC Signature
Hs.100043|CCDC124	Hs.100043|CCDC124	Hs.10842|RAN
Hs.101014|CEP57	Hs.101014|CEP57	Hs.118241|CABC1
Hs.101745|SLITRK3	Hs.101745|SLITRK3	Hs.124246|C10orf119
Hs.101761|N4BP3	Hs.101761|N4BP3	Hs.125113|CCT8
Hs.101891|MIER2	Hs.101891|MIER2	Hs.150458|RPUSD4
Hs.102406|MLPH	Hs.102406|MLPH	Hs.1600|CCT5
Hs.102480|TTC5	Hs.102480|TTC5	Hs.177766|PARP1
Hs.104203|CCDC115	Hs.104203|CCDC115	Hs.184233|HSPA9
Hs.104633|AGRP	Hs.104633|AGRP	Hs.22452|TMEM63C
Hs.104661|ZC3H4	Hs.104661|ZC3H4	Hs.231411|TBRG4
Hs.104825|EIF5AL1	Hs.104925|ENC1	Hs.250666|HES1
Hs.104925|ENC1	Hs.10499|SLC38A7	Hs.25338|PRSS23
Hs.10499|SLC38A7	Hs.105818|PPP2CA	Hs.26703|CNOT8
Hs.104991|PRAMEF2	Hs.106019|PPP1R10	Hs.269909|C14orf147
Hs.105685|C8orf82	Hs.106469|SUPV3L1	Hs.271695|NOB1
Hs.105818|PPP2CA	Hs.106730|RHBDD3	Hs.280130|RPS24
Hs.106019|PPP1R10	Hs.106876|ATP6V0D1	Hs.283734|MRPL47
Hs.106469|SUPV3L1	Hs.106880|BYSL	Hs.288224|MRPL50
Hs.106730|RHBDD3	Hs.107125|PLVAP	Hs.295563|C12orf45
Hs.106876|ATP6V0D1	Hs.107622|SRFBP1	Hs.299002|FBL
Hs.106880|BYSL	Hs.10842|RAN	Hs.302408|RNF138
Hs.106909|ANAPC13	Hs.109437|HUNK	Hs.337295|STIP1
Hs.107101|C1orf86	Hs.110298|ACBD4	Hs.346868|EBNA1BP2
Hs.107125|PLVAP	Hs.110445|SBDS	Hs.363137|TCP1
Hs.107622|SRFBP1	Hs.110839|ZKSCAN5	Hs.376064|NOP56
Hs.10842|RAN	Hs.110915|IL22RA1	Hs.388170|TSR1
Hs.108957|RPS27L	Hs.11108|CABLES1	Hs.401842|RSL1D1
Hs.108969|C19orf56	Hs.111801|SRRT	Hs.434044|PRKCDBP
Hs.109437|HUNK	Hs.112160|PIF1	Hs.434953|HMGB2
Hs.110298|ACBD4	Hs.112895|NACC2	Hs.44402|CSTF3
Hs.110445|SBDS	Hs.113216|OXT	Hs.467701|ODC1
Hs.110839|ZKSCAN5	Hs.114412|TXNL1	Hs.469723|RCC1
Hs.110915|IL22RA1	Hs.115232|SF3A2	Hs.471104|NOP58
Hs.11108|CABLES1	Hs.11776|PRPF3	Hs.472038|UTP11L
Hs.111801|SRRT	Hs.118241|CABC1	Hs.473648|GART
Hs.112160|PIF1	Hs.118552|TMEM132A	Hs.482491|MRPS27
Hs.112895|NACC2	Hs.119882|CDK6	Hs.490394|SSBP1
Hs.113216|OXT	Hs.120|PRDX6	Hs.494261|PSAT1
Hs.114412|TXNL1	Hs.12013|ABCE1	Hs.505154|FAM60A
Hs.115232|SF3A2	Hs.120725|CACNB4	Hs.514435|SF3B3
Hs.115467|LYRM7	Hs.12152|SRPRB	Hs.516076|SNRPG
Hs.11776|PRPF3	Hs.121605|RBMXL2	Hs.518774|PAICS
Hs.118241|CABC1	Hs.122363|WIPI2	Hs.521651|STMN2
Hs.118552|TMEM132A	Hs.1227|ALAD	Hs.532082|IL6ST
Hs.119882|CDK6	Hs.12286|ATF7	Hs.532359|RPL5
Hs.120|PRDX6	Hs.123450|KLHDC4	Hs.534334|NOP2
Hs.12013|ABCE1	Hs.123659|SMPDL3B	Hs.534385|THOC4
Hs.120725|CACNB4	Hs.124123|SYCN	Hs.535901|BOP1
Hs.12152|SRPRB	Hs.12420|PHF17	Hs.546286|RPS3
Hs.121605|RBMXL2	Hs.124246|C10orf119	Hs.557550|NPM1
Hs.122363|WIPI2	Hs.124490|ACIN1	Hs.572318|TIPIN
Hs.1227|ALAD	Hs.125113|CCT8	Hs.591518|KDM1
Hs.12286|ATF7	Hs.125423|ASB17	Hs.624002|AGPAT5
Hs.123450|KLHDC4	Hs.125898|GNAS	Hs.624291|BAX
Hs.123659|SMPDL3B	Hs.12677|PTRH2	Hs.631580|UBA2
Hs.124123|SYCN	Hs.12865|NSFL1C	Hs.632191|DCTPP1
Hs.12420|PHF17	Hs.129673|EIF4A1	Hs.654427|DHODH
Hs.124246|C10orf119	Hs.129702|BFSP1	Hs.655111|C3orf26
Hs.124490|ACIN1	Hs.130036|PPM1A	Hs.655152|GALNTL4
Hs.125113|CCT8	Hs.130293|CROP	Hs.6838|RND3
Hs.125423|ASB17	Hs.130759|PLSCR1	Hs.696283|NOP16
Hs.125898|GNAS	Hs.1314|TNFRSF8	Hs.69851|GAR1
Hs.12677|PTRH2	Hs.132499|ARPC5L	Hs.719078|SERBP1
Hs.128060|FIT1	Hs.133421|LIFR	Hs.719232|MRPL45
Hs.12865|NSFL1C	Hs.134296|DLC1	Hs.73291|WDR12
Hs.129673|EIF4A1	Hs.136348|POSTN	Hs.79110|NCL
Hs.129702|BFSP1	Hs.136778|USP10	Hs.808|HNRNPF
Hs.130036|PPM1A	Hs.137516|FIGNL1
Hs.130293|CROP	Hs.142179|INCENP
Hs.130497|FXYD4	Hs.142908|TFDP3
Hs.130759|PLSCR1	Hs.14317|NOP10
Hs.1314|TNFRSF8	Hs.143436|PLG
Hs.132499|ARPC5L	Hs.144130|SLC25A36
Hs.133421|LIFR	Hs.144468|CHID1
Hs.134296|DLC1	Hs.144835|EEF1G
Hs.135094|KIF18B	Hs.144936|IGF2BP1
Hs.136348|POSTN	Hs.144949|RNF114
Hs.136778|USP10	Hs.145575|UBL3
Hs.137516|FIGNL1	Hs.146161|ECE2
Hs.142179|INCENP	Hs.146591|BLK
Hs.142908|TFDP3	Hs.147433|PCNA
Hs.14317|NOP10	Hs.14794|ZFP28
Hs.143436|PLG	Hs.148074|B4GALNT4
Hs.144130|SLC25A36	Hs.14846|SLC7A1
Hs.144468|CHID1	Hs.148767|RQCD1
Hs.144835|EEF1G	Hs.1497|RARG
Hs.144936|IGF2BP1	Hs.149894|MTIF2
Hs.144949|RNF114	Hs.150458|RPUSD4
Hs.145575|UBL3	Hs.150557|KLF9
Hs.146161|ECE2	Hs.150749|BCL2
Hs.146591|BLK	Hs.151413|GMFB
Hs.147433|PCNA	Hs.152337|PRMT3
Hs.14794|ZFP28	Hs.152978|PSME3
Hs.148074|B4GALNT4	Hs.153022|TAF1C
Hs.148259|C10orf122	Hs.153678|UBXN8
Hs.14846|SLC7A1	Hs.153704|NEK2
Hs.148767|RQCD1	Hs.154652|FAM110B
Hs.1497|RARG	Hs.155085|FAM105A
Hs.149894|MTIF2	Hs.155090|GNB5
Hs.150458|RPUSD4	Hs.155218|HNRNPUL1
Hs.150557|KLF9	Hs.155839|RTN4IP1
Hs.150749|BCL2	Hs.1565|NEDD4
Hs.151413|GMFB	Hs.157078|ANGEL2
Hs.152337|PRMT3	Hs.157113|COQ7
Hs.152978|PSME3	Hs.157394|HAGH
Hs.153022|TAF1C	Hs.158173|KCNN1
Hs.153678|UBXN8	Hs.15827|SNX11
Hs.153704|NEK2	Hs.158497|IPO13
Hs.154652|FAM110B	Hs.159161|ARHGDIA
Hs.155085|FAM105A	Hs.159226|HAS2
Hs.155090|GNB5	Hs.159483|NLRP3
Hs.155218|HNRNPUL1	Hs.159590|LY6H
Hs.155839|RTN4IP1	Hs.15961|C9orf23
Hs.156231|ZCCHC14	Hs.1600|CCT5
Hs.1565|NEDD4	Hs.160211|THRAP3
Hs.157078|ANGEL2	Hs.160373|KIAA1383
Hs.157113|COQ7	Hs.161008|KPNA1
Hs.157394|HAGH	Hs.161276|ZBTB5
Hs.158173|KCNN1	Hs.161429|GSTCD
Hs.15827|SNX11	Hs.163543|AIFM3
Hs.158497|IPO13	Hs.164118|SLC5A11
Hs.159161|ARHGDIA	Hs.166091|LIG4
Hs.159226|HAS2	Hs.16803|LUC7L
Hs.159483|NLRP3	Hs.170422|MCF2L
Hs.159590|LY6H	Hs.170479|PLA2G6
Hs.15961|C9orf23	Hs.170904|GRTP1
Hs.1600|CCT5	Hs.171596|EPHA2
Hs.160211|THRAP3	Hs.17255|SFRS15
Hs.160373|KIAA1383	Hs.172550|PTBP1
Hs.161008|KPNA1	Hs.173203|B3GNT2
Hs.161276|ZBTB5	Hs.173464|FKBP8
Hs.161429|GSTCD	Hs.173611|NDUFS2
Hs.163543|AIFM3	Hs.174103|ITGAL
Hs.164118|SLC5A11	Hs.177530|ATP5E
Hs.166091|LIG4	Hs.177766|PARP1
Hs.16803|LUC7L	Hs.178728|MBD3
Hs.16970|C13orf30	Hs.179080|SLC32A1
Hs.170422|MCF2L	Hs.179309|UBQLN2
Hs.170479|PLA2G6	Hs.17936|C15orf39
Hs.170904|GRTP1	Hs.179718|MYBL2
Hs.171596|EPHA2	Hs.180903|NCAPH2
Hs.17255|SFRS15	Hs.181159|TEF
Hs.172550|PTBP1	Hs.18192|SRRM1
Hs.173203|B3GNT2	Hs.182081|BRSK1
Hs.173464|FKBP8	Hs.182255|NHP2L1
Hs.173611|NDUFS2	Hs.18259|GPN1
Hs.174103|ITGAL	Hs.184233|HSPA9
Hs.177530|ATP5E	Hs.184298|CDK7
Hs.177766|PARP1	Hs.186810|REPS2
Hs.178728|MBD3	Hs.188882|NUDT3
Hs.179080|SLC32A1	Hs.189119|CXXC5
Hs.179309|UBQLN2	Hs.189782|TMEM57
Hs.17936|C15orf39	Hs.190028|GSTO1
Hs.179718|MYBL2	Hs.19025|TMEM60
Hs.180903|NCAPH2	Hs.190520|LSM6
Hs.181159|TEF	Hs.1908|SRGN
Hs.18192|SRRM1	Hs.190968|RPS21
Hs.182081|BRSK1	Hs.191215|CYTH1
Hs.182255|NHP2L1	Hs.191762|NOXO1
Hs.18259|GPN1	Hs.192649|MRE11A
Hs.184233|HSPA9	Hs.192859|PCDH10
Hs.184298|CDK7	Hs.194157|ZC3HC1
Hs.184926|CCR4	Hs.194411|RDM1
Hs.186810|REPS2	Hs.194726|BAG4
Hs.188882|NUDT3	Hs.195060|C11orf57
Hs.189119|CXXC5	Hs.195364|MLH1
Hs.189329|SMURF1	Hs.19718|PTPRU
Hs.189782|TMEM57	Hs.1973|CCNF
Hs.190028|GSTO1	Hs.201897|POLA2
Hs.19025|TMEM60	Hs.202672|DNMT1
Hs.190520|LSM6	Hs.204773|WDR77
Hs.1908|SRGN	Hs.20521|PRMT1
Hs.190968|RPS21	Hs.2057|UMPS
Hs.191215|CYTH1	Hs.20716|TIMM17A
Hs.191762|NOXO1	Hs.207538|JAK1
Hs.192619|FAM160B1	Hs.209945|TDP1
Hs.192649|MRE11A	Hs.212172|BCMO1
Hs.192859|PCDH10	Hs.212957|TRIM59
Hs.194157|ZC3HC1	Hs.21331|ZWILCH
Hs.194411|RDM1	Hs.213642|SLC35D1
Hs.194726|BAG4	Hs.221847|SLC38A2
Hs.195060|C11orf57	Hs.223141|DDX21
Hs.195364|MLH1	Hs.22452|TMEM63C
Hs.19718|PTPRU	Hs.225641|PHACTR4
Hs.1973|CCNF	Hs.227729|FKBP2
Hs.199695|TMEM97	Hs.227777|PTP4A1
Hs.201897|POLA2	Hs.227782|CCDC9
Hs.202521|C8orf79	Hs.22824|MYBBP1A
Hs.202543|FAM185A	Hs.22857|CHORDC1
Hs.202672|DNMT1	Hs.22960|BCAS2
Hs.204773|WDR77	Hs.23111|FARSA
Hs.20521|PRMT1	Hs.231411|TBRG4
Hs.2057|UMPS	Hs.23248|SLC30A6
Hs.20716|TIMM17A	Hs.233950|SPINT1
Hs.207538|JAK1	Hs.23413|ATAD3B
Hs.209945|TDP1	Hs.234521|MAPKAPK3
Hs.210469|ELMO2	Hs.239514|DGKE
Hs.212172|BCMO1	Hs.23960|CCNB1
Hs.212957|TRIM59	Hs.243994|DEAF1
Hs.21331|ZWILCH	Hs.244723|CCNE1
Hs.213642|SLC35D1	Hs.24545|ZNF444
Hs.220594|CCDC58	Hs.24678|SGPP1
Hs.221847|SLC38A2	Hs.247077|RHOA
Hs.223141|DDX21	Hs.24763|RANBP1
Hs.223678|KDM6B	Hs.247816|HIST1H4F
Hs.22452|TMEM63C	Hs.248153|CAPN5
Hs.225641|PHACTR4	Hs.248815|WDR4
Hs.227729|FKBP2	Hs.249441|WEE1
Hs.227777|PTP4A1	Hs.24979|STYK1
Hs.227782|CCDC9	Hs.250666|HES1
Hs.22824|MYBBP1A	Hs.250822|AURKA
Hs.22857|CHORDC1	Hs.250905|TMEM85
Hs.22960|BCAS2	Hs.252549|CTSZ
Hs.23111|FARSA	Hs.252739|QRICH2
Hs.231411|TBRG4	Hs.25338|PRSS23
Hs.231750|KTELC1	Hs.25362|ARL5B
Hs.23248|SLC30A6	Hs.25450|SLC29A1
Hs.233950|SPINT1	Hs.256184|TUT1
Hs.23413|ATAD3B	Hs.256549|NUBP2
Hs.234521|MAPKAPK3	Hs.256639|PPIH
Hs.239514|DGKE	Hs.25887|SEMA4F
Hs.23960|CCNB1	Hs.25960|MYCN
Hs.243994|DEAF1	Hs.259605|PIGV
Hs.244723|CCNE1	Hs.264887|FGFR1
Hs.24545|ZNF444	Hs.265174|RPL32
Hs.24678|SGPP1	Hs.26703|CNOT8
Hs.247077|RHOA	Hs.267245|TMEM209
Hs.24763|RANBP1	Hs.267446|C4orf43
Hs.247816|HIST1H4F	Hs.268939|MATR3
Hs.248153|CAPN5	Hs.269092|CDYL
Hs.248815|WDR4	Hs.26988|EFNB3
Hs.249441|WEE1	Hs.269909|C14orf147
Hs.24979|STYK1	Hs.271014|KIAA0528
Hs.250666|HES1	Hs.271135|ATP5C1
Hs.250822|AURKA	Hs.271277|RGMA
Hs.250905|TMEM85	Hs.271695|NOB1
Hs.252549|CTSZ	Hs.272062|PTPRF
Hs.252739|QRICH2	Hs.27222|NHP2
Hs.25338|PRSS23	Hs.272673|C1orf109
Hs.25362|ARL5B	Hs.273397|PAN2
Hs.254042|BAT1	Hs.274873|CARS
Hs.25450|SLC29A1	Hs.277677|NDUFA10
Hs.256184|TUT1	Hs.277704|HYOU1
Hs.256549|NUBP2	Hs.278362|MEA1
Hs.256639|PPIH	Hs.2795|LDHA
Hs.25887|SEMA4F	Hs.279806|DDX5
Hs.25960|MYCN	Hs.279953|EPN1
Hs.259605|PIGV	Hs.280130|RPS24
Hs.264887|FGFR1	Hs.280741|YIF1B
Hs.265174|RPL32	Hs.281902|SUGT1
Hs.26703|CNOT8	Hs.282177|PIP5K1C
Hs.267245|TMEM209	Hs.282855|RFX7
Hs.267446|C4orf43	Hs.283322|C11orf73
Hs.268939|MATR3	Hs.283734|MRPL47
Hs.269092|CDYL	Hs.283743|38599
Hs.26988|EFNB3	Hs.284122|WIF1
Hs.269909|C14orf147	Hs.2853|PCBP1
Hs.271014|KIAA0528	Hs.285354|MAX
Hs.271135|ATP5C1	Hs.287471|C1orf43
Hs.271277|RGMA	Hs.287717|PEMT
Hs.271695|NOB1	Hs.287729|CRLF2
Hs.272062|PTPRF	Hs.28780|ZNF449
Hs.27222|NHP2	Hs.288224|MRPL50
Hs.272299|C1orf91	Hs.288940|TMEM8
Hs.272673|C1orf109	Hs.288969|NMRAL1
Hs.273397|PAN2	Hs.288974|TARS2
Hs.274873|CARS	Hs.29169|HSPBAP1
Hs.277677|NDUFA10	Hs.292579|PTDSS1
Hs.277704|HYOU1	Hs.293811|C21orf91
Hs.278362|MEA1	Hs.294041|EXOSC8
Hs.2795|LDHA	Hs.295137|AMFR
Hs.279806|DDX5	Hs.295563|C12orf45
Hs.279953|EPN1	Hs.29700|ZCCHC10
Hs.280130|RPS24	Hs.298280|ATP5A1
Hs.280741|YIF1B	Hs.298345|SLBP
Hs.281902|SUGT1	Hs.299002|FBL
Hs.282067|ZNF790	Hs.299329|B3GNT7
Hs.282177|PIP5K1C	Hs.300304|ARX
Hs.282855|RFX7	Hs.300863|SGK2
Hs.283322|C11orf73	Hs.301404|RBM3
Hs.283734|MRPL47	Hs.301613|JTV1
Hs.283743|38599	Hs.301904|ISG20L2
Hs.284122|WIF1	Hs.302408|RNF138
Hs.28465|C13orf37	Hs.30246|SLC19A2
Hs.2853|PCBP1	Hs.302977|C12orf4
Hs.285354|MAX	Hs.303025|C11orf24
Hs.28704|KRTAP26-1	Hs.303676|G3BP2
Hs.287471|C1orf43	Hs.30385|MLLT10
Hs.287717|PEMT	Hs.304792|PROSC
Hs.287729|CRLF2	Hs.30532|OTUD6B
Hs.28780|ZNF449	Hs.305985|PHC1
Hs.288164|SETD5	Hs.306791|POLD2
Hs.288224|MRPL50	Hs.30792|HOOK2
Hs.288940|TMEM8	Hs.31016|MTF2
Hs.288969|NMRAL1	Hs.310809|WDR3
Hs.288974|TARS2	Hs.310893|CSDC2
Hs.29169|HSPBAP1	Hs.311072|MRPS35
Hs.292579|PTDSS1	Hs.311609|DDX39
Hs.292949|INO80	Hs.315137|AARS
Hs.293811|C21orf91	Hs.316890|SNX5
Hs.294041|EXOSC8	Hs.31704|TTC9C
Hs.295137|AMFR	Hs.317340|C17orf42
Hs.295563|C12orf45	Hs.319334|NASP
Hs.29700|ZCCHC10	Hs.320823|C20orf72
Hs.298250|MAP1D	Hs.323489|PTCD3
Hs.298280|ATP5A1	Hs.323562|MAGT1
Hs.298345|SLBP	Hs.326387|MORF4L2
Hs.299002|FBL	Hs.330073|KIAA0355
Hs.299329|B3GNT7	Hs.330386|CHRNB1
Hs.300304|ARX	Hs.33187|KIAA0748
Hs.300863|SGK2	Hs.333427|NDUFA7
Hs.301404|RBM3	Hs.333791|TNFSF11
Hs.301613|JTV1	Hs.334176|SMC1B
Hs.301904|ISG20L2	Hs.334515|ZSCAN10
Hs.302408|RNF138	Hs.334587|RBPMS
Hs.30246|SLC19A2	Hs.335084|FPGS
Hs.302977|C12orf4	Hs.335106|ZFYVE1
Hs.303025|C11orf24	Hs.335550|TSEN2
Hs.303669|SLC25A42	Hs.335918|FDPS
Hs.303676|G3BP2	Hs.336916|DAXX
Hs.30385|MLLT10	Hs.337242|ACAP1
Hs.304792|PROSC	Hs.337295|STIP1
Hs.30532|OTUD6B	Hs.337766|RPL18A
Hs.305985|PHC1	Hs.3426|ERAL1
Hs.306791|POLD2	Hs.344151|GOLGA4
Hs.30792|HOOK2	Hs.346868|EBNA1BP2
Hs.31016|MTF2	Hs.347408|TMEM79
Hs.310809|WDR3	Hs.348297|TASP1
Hs.310893|CSDC2	Hs.349150|PURB
Hs.311072|MRPS35	Hs.35101|PRRG2
Hs.311363|CWC22	Hs.351296|UBXN1
Hs.311609|DDX39	Hs.351306|SLC16A4
Hs.315137|AARS	Hs.351875|COX6C
Hs.316890|SNX5	Hs.351887|CAMK2B
Hs.31704|TTC9C	Hs.352155|RLN3
Hs.317340|C17orf42	Hs.3530|FUSIP1
Hs.319334|NASP	Hs.353013|C20orf11
Hs.319484|LRRIQ4	Hs.355570|LSM12
Hs.320823|C20orf72	Hs.355643|RNPS1
Hs.323489|PTCD3	Hs.355750|TAF1D
Hs.323562|MAGT1	Hs.362733|FEM1B
Hs.326387|MORF4L2	Hs.362817|NUP85
Hs.330073|KIAA0355	Hs.363137|TCP1
Hs.330386|CHRNB1	Hs.367842|MKI67IP
Hs.33187|KIAA0748	Hs.368078|DNAJA2
Hs.333427|NDUFA7	Hs.368149|CCT7
Hs.333791|TNFSF11	Hs.368160|PCDHGC3
Hs.334176|SMC1B	Hs.368296|C11orf49
Hs.334515|ZSCAN10	Hs.368367|CTCF
Hs.334587|RBPMS	Hs.368853|LPCAT1
Hs.335084|FPGS	Hs.369488|DSCR3
Hs.335106|ZFYVE1	Hs.370140|HELZ
Hs.335550|TSEN2	Hs.370504|RPS15A
Hs.335918|FDPS	Hs.370725|OSBPL1A
Hs.336916|DAXX	Hs.370963|SYT6
Hs.337242|ACAP1	Hs.371240|AKAP12
Hs.337295|STIP1	Hs.371282|TCF3
Hs.337766|RPL18A	Hs.371344|PIK3R2
Hs.34012|BRCA2	Hs.371987|NFAT5
Hs.3426|ERAL1	Hs.372123|NDEL1
Hs.343383|WDR38	Hs.372265|BXDC1
Hs.344151|GOLGA4	Hs.372360|BBS9
Hs.346868|EBNA1BP2	Hs.372541|KBTBD2
Hs.347408|TMEM79	Hs.373550|TGIF1
Hs.348297|TASP1	Hs.374446|ARHGAP23
Hs.349150|PURB	Hs.374477|EWSR1
Hs.35101|PRRG2	Hs.375707|CHCHD5
Hs.351296|UBXN1	Hs.376064|NOP56
Hs.351306|SLC16A4	Hs.37617|MYO1G
Hs.351875|COX6C	Hs.377010|CAD
Hs.351887|CAMK2B	Hs.37706|ZCCHC8
Hs.352155|RLN3	Hs.377155|MTDH
Hs.3530|FUSIP1	Hs.378103|RPS5
Hs.353013|C20orf11	Hs.378885|PIGW
Hs.355570|LSM12	Hs.379386|SLC25A26
Hs.355643|RNPS1	Hs.380094|PLCD3
Hs.355750|TAF1D	Hs.380118|RBMX
Hs.355935|MRPL52	Hs.380389|FAM108B1
Hs.355952|YDJC	Hs.380412|RG9MTD2
Hs.356416|CBX7	Hs.380857|RCC2
Hs.356719|ATL3	Hs.380953|RPL38
Hs.357128|DAAM2	Hs.381061|RPL19
Hs.362733|FEM1B	Hs.38114|RAD1
Hs.362817|NUP85	Hs.381219|RPL15
Hs.363137|TCP1	Hs.386189|GTSE1
Hs.367842|MKI67IP	Hs.386299|ZMAT3
Hs.368078|DNAJA2	Hs.386470|NMB
Hs.368149|CCT7	Hs.386684|AHI1
Hs.368160|PCDHGC3	Hs.386989|DHRS7B
Hs.368296|C11orf49	Hs.387208|FAU
Hs.368367|CTCF	Hs.387567|ACLY
Hs.368853|LPCAT1	Hs.388024|ZNF76
Hs.369488|DSCR3	Hs.388170|TSR1
Hs.370140|HELZ	Hs.388236|CIC
Hs.370504|RPS15A	Hs.389649|EIF4A3
Hs.370725|OSBPL1A	Hs.390420|FUT4
Hs.370963|SYT6	Hs.391463|N4BP2
Hs.371240|AKAP12	Hs.399984|WDR75
Hs.371282|TCF3	Hs.400625|GRWD1
Hs.371344|PIK3R2	Hs.401798|C16orf45
Hs.371642|ADIPOR2	Hs.401842|RSL1D1
Hs.371762|OR10A2	Hs.404088|HAUS8
Hs.371987|NFAT5	Hs.405590|EIF3E
Hs.372123|NDEL1	Hs.405958|CDC6
Hs.372265|BXDC1	Hs.406300|RPL23
Hs.372360|BBS9	Hs.406510|ATP5B
Hs.372541|KBTBD2	Hs.406683|RPS15
Hs.373550|TGIF1	Hs.406788|RAB11FIP4
Hs.374446|ARHGAP23	Hs.406840|SLC35A4
Hs.374477|EWSR1	Hs.40758|RAB30
Hs.375707|CHCHD5	Hs.407995|MIF
Hs.376064|NOP56	Hs.408018|RPL36
Hs.37617|MYO1G	Hs.408528|RB1
Hs.377010|CAD	Hs.408614|ST8SIA1
Hs.37706|ZCCHC8	Hs.409412|PARP2
Hs.377155|MTDH	Hs.409563|MGC29506
Hs.378103|RPS5	Hs.410406|SMARCAD1
Hs.378885|PIGW	Hs.410810|RANBP17
Hs.379386|SLC25A26	Hs.411641|EIF4EBP1
Hs.380094|PLCD3	Hs.411847|MAPK6
Hs.380118|RBMX	Hs.412482|TTC4
Hs.380389|FAM108B1	Hs.412587|RAD51C
Hs.380412|RG9MTD2	Hs.412842|CDC123
Hs.380857|RCC2	Hs.413074|NFX1
Hs.380953|RPL38	Hs.414407|NDC80
Hs.381058|KIAA0146	Hs.415312|GLYCTK
Hs.381061|RPL19	Hs.416049|TNPO2
Hs.38114|RAD1	Hs.416108|CRKRS
Hs.381219|RPL15	Hs.416216|DUSP12
Hs.381373|DEFB124	Hs.417549|PTPN1
Hs.382641|ATXN3L	Hs.418416|ZC3H8
Hs.386189|GTSE1	Hs.418520|GTF3C6
Hs.386299|ZMAT3	Hs.421509|CCT4
Hs.386470|NMB	Hs.421608|EEF1B2
Hs.386684|AHI1	Hs.421622|WIPF2
Hs.386989|DHRS7B	Hs.421907|GLTSCR2
Hs.387208|FAU	Hs.429|ATP5G3
Hs.387567|ACLY	Hs.42957|METTL1
Hs.388024|ZNF76	Hs.430435|NUP54
Hs.388170|TSR1	Hs.430439|NFU1
Hs.388236|CIC	Hs.431279|NSF
Hs.389649|EIF4A3	Hs.431850|MAPK1
Hs.390420|FUT4	Hs.432379|CHRDL2
Hs.391463|N4BP2	Hs.432948|ORC5L
Hs.399984|WDR75	Hs.432996|RSRC2
Hs.400625|GRWD1	Hs.433222|NPC2
Hs.401798|C16orf45	Hs.433512|ACTR3
Hs.401842|RSL1D1	Hs.433529|RPS11
Hs.404088|HAUS8	Hs.433701|RPL37A
Hs.405410|OGT	Hs.433702|EIF5
Hs.405590|EIF3E	Hs.433759|BANF1
Hs.405958|CDC6	Hs.434044|PRKCDBP
Hs.406068|UBE2M	Hs.434251|RRP12
Hs.406134|BPNT1	Hs.434947|ZNF295
Hs.406300|RPL23	Hs.434953|HMGB2
Hs.406510|ATP5B	Hs.435611|BEST2
Hs.406683|RPS15	Hs.435836|SLC26A8
Hs.406788|RAB11FIP4	Hs.436102|AEN
Hs.406840|SLC35A4	Hs.436410|TBRG1
Hs.40758|RAB30	Hs.43697|ETV5
Hs.407983|SFMBT2	Hs.437008|EPHB4
Hs.407995|MIF	Hs.437009|POLG2
Hs.408018|RPL36	Hs.437338|NDRG3
Hs.408233|RANGRF	Hs.437594|RPLP2
Hs.408528|RB1	Hs.437638|XBP1
Hs.408577|FAM149B1	Hs.438072|UNC84A
Hs.408614|ST8SIA1	Hs.438102|IGFBP2
Hs.409412|PARP2	Hs.438227|RPL34
Hs.409563|MGC29506	Hs.438289|HADH
Hs.410406|SMARCAD1	Hs.438587|PPIL2
Hs.410810|RANBP17	Hs.438641|TM7SF3
Hs.411239|KLKBL4	Hs.438720|MCM7
Hs.411641|EIF4EBP1	Hs.438830|DNAJC15
Hs.411847|MAPK6	Hs.439312|PLTP
Hs.412482|TTC4	Hs.440604|PSMD7
Hs.412587|RAD51C	Hs.440776|DPH5
Hs.412842|CDC123	Hs.441664|TSPAN7
Hs.413074|NFX1	Hs.441737|JPH2
Hs.414407|NDC80	Hs.442705|ZSCAN20
Hs.415312|GLYCTK	Hs.442782|HAUS4
Hs.416049|TNPO2	Hs.443081|THUMPD3
Hs.416108|CRKRS	Hs.443650|KDM5B
Hs.416216|DUSP12	Hs.443723|GRPEL1
Hs.416735|PAIP2B	Hs.443728|SH3RF2
Hs.417549|PTPN1	Hs.443735|SETD8
Hs.418416|ZC3H8	Hs.443914|SOD1
Hs.418520|GTF3C6	Hs.44402|CSTF3
Hs.419240|SLC2A3	Hs.444202|SLC9A8
Hs.421509|CCT4	Hs.444448|KCNK5
Hs.421608|EEF1B2	Hs.444673|CLPTM1L
Hs.421622|WIPF2	Hs.444749|RPL36AL
Hs.421907|GLTSCR2	Hs.444851|CNOT10
Hs.424126|SERF2	Hs.444931|MED17
Hs.425091|BOD1	Hs.444947|TRIB1
Hs.429|ATP5G3	Hs.445052|MSH6
Hs.42957|METTL1	Hs.445061|VAC14
Hs.430435|NUP54	Hs.445203|DNAJA1
Hs.430439|NFU1	Hs.445272|GTF2E1
Hs.431279|NSF	Hs.445403|IARS
Hs.431850|MAPK1	Hs.445498|SNW1
Hs.432379|CHRDL2	Hs.445512|CCDC25
Hs.432387|MTSS1L	Hs.445534|PER1
Hs.432948|ORC5L	Hs.445705|RRM1
Hs.432996|RSRC2	Hs.445803|OSTC
Hs.433222|NPC2	Hs.445977|GTF3A
Hs.433512|ACTR3	Hs.446098|ITFG2
Hs.433529|RPS11	Hs.446240|ZMYND8
Hs.433701|RPL37A	Hs.446270|DHX36
Hs.433702|EIF5	Hs.446588|RPS13
Hs.433759|BANF1	Hs.446641|ARAF
Hs.434044|PRKCDBP	Hs.447478|OR10A5
Hs.434251|RRP12	Hs.447626|GTSF1L
Hs.434947|ZNF295	Hs.448664|TMEM80
Hs.434953|HMGB2	Hs.454418|LDB1
Hs.435611|BEST2	Hs.454859|PRAMEF2
Hs.435836|SLC26A8	Hs.458367|MRP63
Hs.436102|AEN	Hs.458596|PDCD7
Hs.436410|TBRG1	Hs.458922|PPCDC
Hs.43697|ETV5	Hs.459174|FAM91A1
Hs.437008|EPHB4	Hs.459632|WDR24
Hs.437009|POLG2	Hs.459649|CLCN7
Hs.437338|NDRG3	Hs.460468|XPO6
Hs.437594|RPLP2	Hs.460558|SULT1A3
Hs.437638|XBP1	Hs.461178|EIF1AY
Hs.438072|UNC84A	Hs.461705|BANP
Hs.438102|IGFBP2	Hs.462732|SUZ12
Hs.438227|RPL34	Hs.46296|NHLH2
Hs.438289|HADH	Hs.463059|STAT3
Hs.438587|PPIL2	Hs.463506|AKAP1
Hs.438641|TM7SF3	Hs.463785|FTSJ3
Hs.438720|MCM7	Hs.463936|NOL11
Hs.438830|DNAJC15	Hs.464184|SEC14L1
Hs.439312|PLTP	Hs.464336|P4HB
Hs.440604|PSMD7	Hs.464391|TBCD
Hs.440776|DPH5	Hs.464416|USP14
Hs.441664|TSPAN7	Hs.464622|NAPG
Hs.441737|JPH2	Hs.464652|PSMG2
Hs.442705|ZSCAN20	Hs.46468|CCR6
Hs.442782|HAUS4	Hs.465224|NARS
Hs.443081|THUMPD3	Hs.465490|CTDP1
Hs.443650|KDM5B	Hs.465506|PPAP2C
Hs.443723|GRPEL1	Hs.465985|ASNA1
Hs.443728|SH3RF2	Hs.466120|FGFBP3
Hs.443735|SETD8	Hs.466391|C19orf2
Hs.443914|SOD1	Hs.466766|LTBP4
Hs.44402|CSTF3	Hs.466775|SNRPA
Hs.444202|SLC9A8	Hs.46700|ING1
Hs.444448|KCNK5	Hs.467408|TRIM28
Hs.444673|CLPTM1L	Hs.467701|ODC1
Hs.444749|RPL36AL	Hs.467740|LPIN1
Hs.444851|CNOT10	Hs.467807|LAPTM4A
Hs.444931|MED17	Hs.468426|SOCS5
Hs.444947|TRIB1	Hs.468478|FOXN2
Hs.445052|MSH6	Hs.469254|KRCC1
Hs.445061|VAC14	Hs.469723|RCC1
Hs.445203|DNAJA1	Hs.469872|ERCC3
Hs.445272|GTF2E1	Hs.470654|CDCA7
Hs.445403|IARS	Hs.471104|NOP58
Hs.445486|PIP5KL1	Hs.471221|KLF7
Hs.445498|SNW1	Hs.471243|ZMYM1
Hs.445512|CCDC25	Hs.471818|CAPRIN1
Hs.445534|PER1	Hs.472038|UTP11L
Hs.445574|C17orf96	Hs.472285|C20orf74
Hs.445705|RRM1	Hs.472716|FAM83D
Hs.445803|OSTC	Hs.472852|DNTTIP1
Hs.445977|GTF3A	Hs.473286|GMEB2
Hs.446098|ITFG2	Hs.473583|YBX1
Hs.446172|ZFAT	Hs.473648|GART
Hs.446240|ZMYND8	Hs.47367|FEM1C
Hs.446270|DHX36	Hs.474069|PCNT
Hs.446588|RPS13	Hs.4747|DKC1
Hs.446641|ARAF	Hs.474980|PHF5A
Hs.446933|RINL	Hs.475208|ZBED4
Hs.447478|OR10A5	Hs.475565|ZFYVE20
Hs.447626|GTSF1L	Hs.475812|STT3B
Hs.447877|TIMM8A	Hs.476179|SMARCC1
Hs.448468|NEK8	Hs.476402|ARHGEF3
Hs.448664|TMEM80	Hs.476415|APPL1
Hs.449964|PRAMEF14	Hs.477162|QTRTD1
Hs.452864|MMAA	Hs.477273|ZNF593
Hs.454418|LDB1	Hs.478407|FXR1
Hs.454859|PRAMEF2	Hs.479602|APBB2
Hs.458367|MRP63	Hs.481860|TARS
Hs.458418|KIAA1731	Hs.482491|MRPS27
Hs.458596|PDCD7	Hs.483200|SNX24
Hs.458922|PPCDC	Hs.483494|ETF1
Hs.459174|FAM91A1	Hs.483921|GEMIN5
Hs.459632|WDR24	Hs.484195|C5orf41
Hs.459649|CLCN7	Hs.484222|RTCD1
Hs.460468|XPO6	Hs.484551|MDM2
Hs.460558|SULT1A3	Hs.484813|DEK
Hs.461178|EIF1AY	Hs.485449|GTPBP2
Hs.461705|BANP	Hs.486084|C6orf203
Hs.462732|SUZ12	Hs.486315|MCM9
Hs.46296|NHLH2	Hs.486360|ATP5L
Hs.463036|SLC45A1	Hs.487774|HNRNPA2B1
Hs.463059|STAT3	Hs.488051|CSRP2BP
Hs.463506|AKAP1	Hs.490224|CNOT4
Hs.463785|FTSJ3	Hs.490394|SSBP1
Hs.463936|NOL11	Hs.490684|DPP6
Hs.464184|SEC14L1	Hs.491351|CLTC
Hs.464336|P4HB	Hs.491646|SGK196
Hs.464391|TBCD	Hs.491682|PRKDC
Hs.464416|USP14	Hs.491695|UBE2V2
Hs.464622|NAPG	Hs.492261|TP53INP1
Hs.464652|PSMG2	Hs.492348|SLAMF6
Hs.46468|CCR6	Hs.492599|EIF3H
Hs.465224|NARS	Hs.493309|KIAA0020
Hs.465490|CTDP1	Hs.493739|UBAP2
Hs.465506|PPAP2C	Hs.493796|RUSC2
Hs.465985|ASNA1	Hs.494261|PSAT1
Hs.466120|FGFBP3	Hs.494557|ZNF367
Hs.466391|C19orf2	Hs.494738|IKBKAP
Hs.466766|LTBP4	Hs.494875|RGS3
Hs.466775|SNRPA	Hs.494985|FBXW2
Hs.46700|ING1	Hs.495240|WDR34
Hs.467408|TRIM28	Hs.495250|CCBL1
Hs.467701|ODC1	Hs.495554|NOXA1
Hs.467740|LPIN1	Hs.497391|RNPEP
Hs.467807|LAPTM4A	Hs.497626|PLXNA2
Hs.468426|SOCS5	Hs.498727|DHCR24
Hs.468478|FOXN2	Hs.499620|GEMIN4
Hs.469254|KRCC1	Hs.499793|PIGL
Hs.469723|RCC1	Hs.499952|TLCD1
Hs.469872|ERCC3	Hs.499953|H2AFY2
Hs.470654|CDCA7	Hs.499984|SGPL1
Hs.471104|NOP58	Hs.500197|RUNDC3A
Hs.471221|KLF7	Hs.500756|GOT1
Hs.471243|ZMYM1	Hs.500761|SLC16A3
Hs.471818|CAPRIN1	Hs.500775|ZNF207
Hs.472038|UTP11L	Hs.5009|MTERFD3
Hs.472225|C20orf12	Hs.500916|INA
Hs.472285|C20orf74	Hs.501203|TIAL1
Hs.472716|FAM83D	Hs.501522|MGMT
Hs.472852|DNTTIP1	Hs.501793|FAM160A2
Hs.473286|GMEB2	Hs.501794|ATP13A1
Hs.473583|YBX1	Hs.502769|SLC3A2
Hs.473648|GART	Hs.503022|SAPS3
Hs.47367|FEM1C	Hs.503048|IGHMBP2
Hs.474069|PCNT	Hs.503093|ZFP36L2
Hs.4747|DKC1	Hs.503239|MRPL48
Hs.474980|PHF5A	Hs.503510|EED
Hs.475208|ZBED4	Hs.503787|DARS
Hs.475565|ZFYVE20	Hs.504237|STT3A
Hs.475812|STT3B	Hs.504998|UCKL1
Hs.476179|SMARCC1	Hs.505154|FAM60A
Hs.476402|ARHGEF3	Hs.505412|C12orf41
Hs.476415|APPL1	Hs.505874|TBK1
Hs.477162|QTRTD1	Hs.505941|HELB
Hs.477273|ZNF593	Hs.506655|PRDM4
Hs.478407|FXR1	Hs.506784|SH2B3
Hs.479602|APBB2	Hs.507452|XPO4
Hs.481860|TARS	Hs.507704|STARD13
Hs.482491|MRPS27	Hs.508234|KLF5
Hs.483200|SNX24	Hs.508284|FBXL3
Hs.483494|ETF1	Hs.508423|ABCC4
Hs.483921|GEMIN5	Hs.508524|CACYBP
Hs.484195|C5orf41	Hs.508570|ZIC5
Hs.484222|RTCD1	Hs.508644|ARGLU1
Hs.484551|MDM2	Hs.508769|PCID2
Hs.484813|DEK	Hs.509765|ACTN1
Hs.485449|GTPBP2	Hs.511756|RPP40
Hs.486084|C6orf203	Hs.512464|SURF1
Hs.486315|MCM9	Hs.512592|RRM2B
Hs.486360|ATP5L	Hs.512661|ISY1
Hs.487774|HNRNPA2B1	Hs.512676|RPS25
Hs.488051|CSRP2BP	Hs.512693|METT11D1
Hs.490224|CNOT4	Hs.512732|NEIL1
Hs.490394|SSBP1	Hs.512867|CASC4
Hs.490684|DPP6	Hs.513055|WDR61
Hs.491351|CLTC	Hs.513094|TM6SF1
Hs.491646|SGK196	Hs.513260|DDHD1
Hs.491682|PRKDC	Hs.513261|HN1L
Hs.491695|UBE2V2	Hs.513266|NDUFB10
Hs.492261|TP53INP1	Hs.513267|TBL3
Hs.492348|SLAMF6	Hs.513305|TFAP4
Hs.492599|EIF3H	Hs.513330|TMEM186
Hs.493309|KIAA0020	Hs.513501|ZNF48
Hs.493739|UBAP2	Hs.513856|DPH1
Hs.493796|RUSC2	Hs.513987|SHMT1
Hs.494261|PSAT1	Hs.514051|GIT1
Hs.494557|ZNF367	Hs.514216|SLC25A39
Hs.494738|IKBKAP	Hs.514435|SF3B3
Hs.494875|RGS3	Hs.514535|LGALS3BP
Hs.494985|FBXW2	Hs.515070|EEF2
Hs.495240|WDR34	Hs.515092|CLPP
Hs.495250|CCBL1	Hs.515111|LASS4
Hs.495554|NOXA1	Hs.515122|TK1
Hs.497183|IVNS1ABP	Hs.515139|TMED1
Hs.497332|DDX59	Hs.515155|C19orf43
Hs.497391|RNPEP	Hs.515164|GADD45GIP1
Hs.497492|MDM4	Hs.515169|TRMT1
Hs.497626|PLXNA2	Hs.515259|SSBP4
Hs.498727|DHCR24	Hs.515266|UPF1
Hs.499620|GEMIN4	Hs.515329|RPL22
Hs.499793|PIGL	Hs.515432|DEDD2
Hs.499952|TLCD1	Hs.515487|CALM3
Hs.499953|H2AFY2	Hs.515517|RPL18
Hs.499984|SGPL1	Hs.515542|AKT1S1
Hs.500197|RUNDC3A	Hs.515890|YPEL5
Hs.500756|GOT1	Hs.516032|HADHA
Hs.500761|SLC16A3	Hs.516076|SNRPG
Hs.500775|ZNF207	Hs.516157|MAT2A
Hs.5009|MTERFD3	Hs.516933|NXT1
Hs.500916|INA	Hs.517134|C20orf43
Hs.501203|TIAL1	Hs.517172|DIDO1
Hs.501522|MGMT	Hs.517338|ATP6V1E1
Hs.501629|IER2	Hs.517546|OSBP2
Hs.501793|FAM160A2	Hs.517557|PATZ1
Hs.501794|ATP13A1	Hs.517817|TMEM43
Hs.502100|TMEM86A	Hs.518249|CNBP
Hs.502769|SLC3A2	Hs.518250|COPG
Hs.502793|C11orf84	Hs.518265|CDV3
Hs.503022|SAPS3	Hs.518417|STX6
Hs.503048|IGHMBP2	Hs.518438|SOX2
Hs.503093|ZFP36L2	Hs.518595|D4S234E
Hs.503178|SPTBN1	Hs.518602|WFS1
Hs.503239|MRPL48	Hs.518662|FAM129A
Hs.503510|EED	Hs.518774|PAICS
Hs.503787|DARS	Hs.518805|HMGA1
Hs.504237|STT3A	Hs.519162|BTG2
Hs.50425|PTGES3	Hs.519320|VDAC1
Hs.504416|B4GALNT3	Hs.519842|RIPK1
Hs.504998|UCKL1	Hs.520102|FTSJD2
Hs.505154|FAM60A	Hs.520106|DNAH8
Hs.505412|C12orf41	Hs.520133|RPL7L1
Hs.505676|CIP29	Hs.520187|LEFTY2
Hs.505874|TBK1	Hs.520192|C1orf55
Hs.505941|HELB	Hs.520640|ACTB
Hs.506655|PRDM4	Hs.520794|YKT6
Hs.506784|SH2B3	Hs.520851|PRKAR1B
Hs.507452|XPO4	Hs.521651|STMN2
Hs.507704|STARD13	Hs.521912|RHPN1
Hs.508234|KLF5	Hs.522087|SIGMAR1
Hs.508284|FBXL3	Hs.522257|HNRNPK
Hs.508423|ABCC4	Hs.522357|C9orf91
Hs.508479|C5orf43	Hs.522568|PLCXD1
Hs.508524|CACYBP	Hs.522662|TSR2
Hs.508570|ZIC5	Hs.523471|ZNF143
Hs.508644|ARGLU1	Hs.523664|SLC39A13
Hs.508769|PCID2	Hs.523687|CLP1
Hs.509017|KIAA0562	Hs.523744|RFWD2
Hs.509637|PLEKHG3	Hs.523774|EHD1
Hs.509765|ACTN1	Hs.523852|CCND1
Hs.510456|OCM2	Hs.524390|TUBA1B
Hs.511756|RPP40	Hs.524464|ATP5G2
Hs.512464|SURF1	Hs.524571|CDCA8
Hs.512592|RRM2B	Hs.524804|RHOF
Hs.512661|ISY1	Hs.525196|OSGEP
Hs.512676|RPS25	Hs.525610|TRMT61A
Hs.512693|METT11D1	Hs.525899|TOMM6
Hs.512732|NEIL1	Hs.527021|MRAS
Hs.512867|CASC4	Hs.528834|NUDT21
Hs.513055|WDR61	Hs.528988|CA14
Hs.513094|TM6SF1	Hs.528996|AFG3L2
Hs.513126|FANCI	Hs.529023|ZNF532
Hs.513260|DDHD1	Hs.529488|SLC6A6
Hs.513261|HN1L	Hs.529495|DYNC1LI1
Hs.513266|NDUFB10	Hs.530251|TAF12
Hs.513267|TBL3	Hs.530284|PRPF4
Hs.513305|TFAP4	Hs.530463|TMEM223
Hs.513330|TMEM186	Hs.53066|HSPBP1
Hs.513501|ZNF48	Hs.530685|KNDC1
Hs.513856|DPH1	Hs.530712|PPP2R3C
Hs.513987|SHMT1	Hs.5308|UBA52
Hs.514051|GIT1	Hs.530823|COPS7A
Hs.514216|SLC25A39	Hs.530862|PRKAG1
Hs.514435|SF3B3	Hs.530941|C12orf30
Hs.514527|BIRC5	Hs.531614|NACC1
Hs.514535|LGALS3BP	Hs.531752|RANBP3
Hs.515070|EEF2	Hs.531776|LGALS2
Hs.515092|CLPP	Hs.531788|DPY30
Hs.515111|LASS4	Hs.531807|ARHGAP25
Hs.515122|TK1	Hs.531818|POLR1A
Hs.515139|TMED1	Hs.532082|IL6ST
Hs.515155|C19orf43	Hs.532279|PDCD1LG2
Hs.515164|GADD45GIP1	Hs.532359|RPL5
Hs.515169|TRMT1	Hs.532632|ATXN3
Hs.515259|SSBP4	Hs.532635|SERPINA6
Hs.515266|UPF1	Hs.532790|NMT1
Hs.515329|RPL22	Hs.532835|C18orf55
Hs.515432|DEDD2	Hs.532968|HJURP
Hs.515487|CALM3	Hs.533066|C6orf81
Hs.515517|RPL18	Hs.533273|UBA1
Hs.515542|AKT1S1	Hs.533626|TRNAU1AP
Hs.515890|YPEL5	Hs.533720|RELT
Hs.516032|HADHA	Hs.533803|MYST1
Hs.516076|SNRPG	Hs.533939|ZNF566
Hs.516157|MAT2A	Hs.534052|ZFP36
Hs.516539|HNRNPA3	Hs.534314|EIF5A
Hs.516853|C20orf194	Hs.534334|NOP2
Hs.516933|NXT1	Hs.534385|THOC4
Hs.517134|C20orf43	Hs.534521|TMEM54
Hs.517172|DIDO1	Hs.534539|C1orf182
Hs.517338|ATP6V1E1	Hs.534590|KCTD13
Hs.517546|OSBP2	Hs.534770|PKM2
Hs.517557|PATZ1	Hs.535901|BOP1
Hs.517817|TMEM43	Hs.538093|BTF3L4
Hs.518249|CNBP	Hs.546247|CRYGD
Hs.518250|COPG	Hs.546261|HNRNPA1
Hs.518265|CDV3	Hs.546286|RPS3
Hs.518417|STX6	Hs.546287|RPS7
Hs.518438|SOX2	Hs.546288|RPS9
Hs.518595|D4S234E	Hs.546419|GUF1
Hs.518602|WFS1	Hs.54649|SNRNP27
Hs.518662|FAM129A	Hs.554831|POLR2D
Hs.518774|PAICS	Hs.555915|APOBEC2
Hs.518805|HMGA1	Hs.556017|C1orf131
Hs.519162|BTG2	Hs.55682|EIF3D
Hs.519320|VDAC1	Hs.557550|NPM1
Hs.519347|SFRS12	Hs.558218|CASP8AP2
Hs.519842|RIPK1	Hs.558422|SMARCA5
Hs.520097|PXT1	Hs.558541|C14orf138
Hs.520102|FTSJD2	Hs.558865|CES1
Hs.520106|DNAH8	Hs.562901|ACVR1C
Hs.520133|RPL7L1	Hs.5662|GNB2L1
Hs.520187|LEFTY2	Hs.567319|POLA1
Hs.520192|C1orf55	Hs.567410|PSMD14
Hs.520640|ACTB	Hs.567431|SIRT5
Hs.520710|KLHDC10	Hs.567578|C17orf101
Hs.520794|YKT6	Hs.567582|FBXO31
Hs.520851|PRKAR1B	Hs.567717|DCST1
Hs.521651|STMN2	Hs.568006|RNASEH1
Hs.521912|RHPN1	Hs.568628|HMGB4
Hs.522087|SIGMAR1	Hs.571037|ACAT2
Hs.522257|HNRNPK	Hs.572318|TIPIN
Hs.522357|C9orf91	Hs.573490|38415
Hs.522568|PLCXD1	Hs.577281|NAT10
Hs.522662|TSR2	Hs.579079|TRIM37
Hs.523471|ZNF143	Hs.579264|LRRC48
Hs.523664|SLC39A13	Hs.584784|NUP88
Hs.523687|CLP1	Hs.585051|ARSK
Hs.523744|RFWD2	Hs.587054|G3BP1
Hs.523774|EHD1	Hs.588815|HMGXB4
Hs.523852|CCND1	Hs.590908|ATPIF1
Hs.524116|NRGN	Hs.591016|CRADD
Hs.524219|TPI1	Hs.591045|C12orf57
Hs.524390|TUBA1B	Hs.59106|CGRRF1
Hs.524464|ATP5G2	Hs.591087|POLR1E
Hs.524571|CDCA8	Hs.591241|CCNT2
Hs.524804|RHOF	Hs.591288|C3orf17
Hs.525196|OSGEP	Hs.591290|PODXL2
Hs.525610|TRMT61A	Hs.591296|MORC1
Hs.525899|TOMM6	Hs.591311|HPS3
Hs.526494|MGRN1	Hs.591343|MTHFD1L
Hs.527021|MRAS	Hs.591405|DDX20
Hs.527105|HNRPDL	Hs.591458|UCHL5
Hs.528581|DNLZ	Hs.591518|KDM1
Hs.528834|NUDT21	Hs.591569|SERTAD2
Hs.528988|CA14	Hs.591588|HK2
Hs.528996|AFG3L2	Hs.591589|EIF2AK3
Hs.529023|ZNF532	Hs.591642|BARD1
Hs.529462|C5orf52	Hs.591643|ADAM23
Hs.529488|SLC6A6	Hs.591731|HNRNPAB
Hs.529495|DYNC1LI1	Hs.591760|C5orf44
Hs.529782|VCP	Hs.591852|ADAM9
Hs.530251|TAF12	Hs.591877|SLC28A3
Hs.530284|PRPF4	Hs.592046|HIRIP3
Hs.530381|PIM3	Hs.592053|ESRP2
Hs.530463|TMEM223	Hs.592105|ST6GALNAC2
Hs.53066|HSPBP1	Hs.592164|POFUT2
Hs.530685|KNDC1	Hs.592165|DNMT3L
Hs.530712|PPP2R3C	Hs.592205|CRKL
Hs.5308|UBA52	Hs.592238|TRAPPC2
Hs.530823|COPS7A	Hs.592334|GTF2A1
Hs.530862|PRKAG1	Hs.592338|TYMS
Hs.530941|C12orf30	Hs.592347|RNMT
Hs.531614|NACC1	Hs.592510|ATF2
Hs.531752|RANBP3	Hs.5930|FASTKD2
Hs.531776|LGALS2	Hs.594386|ASXL2
Hs.531788|DPY30	Hs.594444|LMNA
Hs.531807|ARHGAP25	Hs.594504|OPA1
Hs.531818|POLR1A	Hs.594537|ADAM12
Hs.532082|IL6ST	Hs.59804|SECISBP2
Hs.532279|PDCD1LG2	Hs.598862|UBE3A
Hs.532359|RPL5	Hs.61430|ZDHHC3
Hs.532632|ATXN3	Hs.615131|ISCU
Hs.532635|SERPINA6	Hs.620541|EARS2
Hs.532681|NEU2	Hs.624002|AGPAT5
Hs.532790|NMT1	Hs.624291|BAX
Hs.532835|C18orf55	Hs.631539|RAB4B
Hs.532968|HJURP	Hs.631580|UBA2
Hs.533066|C6orf81	Hs.631627|CHERP
Hs.533192|TOMM20	Hs.631633|ELOF1
Hs.533273|UBA1	Hs.631656|CCDC77
Hs.533626|TRNAU1AP	Hs.631760|DHRS13
Hs.533683|FGFR2	Hs.631882|SMYD5
Hs.533720|RELT	Hs.631975|SLC30A5
Hs.533771|JMJD8	Hs.631992|DST
Hs.533803|MYST1	Hs.631995|SLC39A7
Hs.533939|ZNF566	Hs.632013|STAG3L4
Hs.534052|ZFP36	Hs.632093|SMNDC1
Hs.534314|EIF5A	Hs.632151|GAS2
Hs.534334|NOP2	Hs.632182|TBC1D10B
Hs.534385|THOC4	Hs.632191|DCTPP1
Hs.534521|TMEM54	Hs.632215|PLLP
Hs.534539|C1orf182	Hs.632237|METT10D
Hs.534590|KCTD13	Hs.632249|MPDU1
Hs.534770|PKM2	Hs.632262|FAM134C
Hs.535901|BOP1	Hs.632264|TGIF2
Hs.538093|BTF3L4	Hs.632378|FAM46B
Hs.538286|LMNB2	Hs.632398|DPH2
Hs.546247|CRYGD	Hs.632515|CCNL2
Hs.546261|HNRNPA1	Hs.632578|ZNF639
Hs.546283|RPL6	Hs.632738|SNRNP35
Hs.546286|RPS3	Hs.63335|TERF2
Hs.546287|RPS7	Hs.633514|TIMP2
Hs.546288|RPS9	Hs.636480|TUBB
Hs.546291|RPS27	Hs.63788|PCCB
Hs.546419|GUF1	Hs.63795|CCDC21
Hs.546479|ZBTB8A	Hs.642842|SAV1
Hs.54649|SNRNP27	Hs.642874|RAB8A
Hs.553732|OR51I1	Hs.643436|ZNF146
Hs.553739|OR52E4	Hs.643447|ICAM1
Hs.554831|POLR2D	Hs.643464|DIS3
Hs.555915|APOBEC2	Hs.644231|ETS2
Hs.556017|C1orf131	Hs.644397|PCYOX1L
Hs.55682|EIF3D	Hs.644611|CCDC102A
Hs.557550|NPM1	Hs.644614|Magmas
Hs.558218|CASP8AP2	Hs.644628|RPL4
Hs.558387|RPL39	Hs.644906|HNRNPL
Hs.558422|SMARCA5	Hs.645248|PCYT2
Hs.558447|EMG1	Hs.647051|BCL7B
Hs.558541|C14orf138	Hs.647118|ABCB8
Hs.558685|DMRTC1	Hs.647419|CD68
Hs.558865|CES1	Hs.648394|EIF4B
Hs.558935|PRAMEF3	Hs.651950|NUF2
Hs.562901|ACVR1C	Hs.653173|SLC20A2
Hs.5662|GNB2L1	Hs.653180|C11orf65
Hs.567319|POLA1	Hs.653287|CA5B
Hs.567410|PSMD14	Hs.654427|DHODH
Hs.567431|SIRT5	Hs.654431|ALOX12
Hs.567495|TRNT1	Hs.654462|GSTT2
Hs.567578|C17orf101	Hs.654481|TP53
Hs.567582|FBXO31	Hs.654596|ZBTB6
Hs.567678|TRIM71	Hs.654611|CHN2
Hs.567708|MCART2	Hs.654636|ADPGK
Hs.567717|DCST1	Hs.654646|UBOX5
Hs.568006|RNASEH1	Hs.654677|GNL3L
Hs.568628|HMGB4	Hs.654698|SGMS1
Hs.569511|SH2D7	Hs.654700|ZCCHC7
Hs.571037|ACAT2	Hs.654708|TRAF3IP2
Hs.571177|SYNCRIP	Hs.654727|RRP1B
Hs.571315|OCM	Hs.654740|BRWD1
Hs.572318|TIPIN	Hs.654758|NDST2
Hs.573490|38415	Hs.654773|GOLGA7
Hs.574026|MIP	Hs.654794|NEURL4
Hs.577281|NAT10	Hs.654803|ZNF496
Hs.579079|TRIM37	Hs.654823|PRSS12
Hs.579264|LRRC48	Hs.654836|TSPAN4
Hs.579828|FCF1	Hs.654856|WNK2
Hs.584784|NUP88	Hs.654965|TMX2
Hs.585051|ARSK	Hs.654968|KCMF1
Hs.585799|ZNF286A	Hs.655012|GIPC1
Hs.586423|EEF1A1	Hs.655055|DBNDD2
Hs.587054|G3BP1	Hs.6551|ATP6AP1
Hs.588815|HMGXB4	Hs.655103|FKBP11
Hs.590908|ATPIF1	Hs.655111|C3orf26
Hs.590956|TIMM50	Hs.655144|ADCY5
Hs.591016|CRADD	Hs.655152|GALNTL4
Hs.591045|C12orf57	Hs.655160|KRT16
Hs.59106|CGRRF1	Hs.655169|SLC2A14
Hs.591087|POLR1E	Hs.655253|ATAD3A
Hs.591241|CCNT2	Hs.655259|MRPS5
Hs.591251|ADRB2	Hs.655329|MRPS18B
Hs.591288|C3orf17	Hs.655354|RAD9A
Hs.591290|PODXL2	Hs.655521|RASSF3
Hs.591296|MORC1	Hs.655672|ARHGAP22
Hs.591311|HPS3	Hs.655830|HELLS
Hs.591343|MTHFD1L	Hs.655921|ZBTB8OS
Hs.591405|DDX20	Hs.655941|RASA2
Hs.591447|SASS6	Hs.656037|DDX19A
Hs.591458|UCHL5	Hs.656208|MPHOSPH10
Hs.591518|KDM1	Hs.656214|LEFTY1
Hs.591569|SERTAD2	Hs.656466|ANP32E
Hs.591588|HK2	Hs.656547|MSTO1
Hs.591589|EIF2AK3	Hs.657204|MORG1
Hs.591642|BARD1	Hs.657345|LRRC2
Hs.591643|ADAM23	Hs.657434|NTNG1
Hs.591731|HNRNPAB	Hs.657508|ADAMTS10
Hs.591760|C5orf44	Hs.657632|CPSF2
Hs.591852|ADAM9	Hs.657673|PRAGMIN
Hs.591877|SLC28A3	Hs.657795|GNA14
Hs.592046|HIRIP3	Hs.657806|METTL14
Hs.592053|ESRP2	Hs.657869|CPNE5
Hs.592105|ST6GALNAC2	Hs.657887|ACPL2
Hs.592133|KRT26	Hs.658200|ERC1
Hs.592164|POFUT2	Hs.658514|SLC12A8
Hs.592165|DNMT3L	Hs.659565|C22orf39
Hs.592194|RNF215	Hs.660029|FBXL13
Hs.592205|CRKL	Hs.660109|RRP15
Hs.592238|TRAPPC2	Hs.66048|MAP1S
Hs.592334|GTF2A1	Hs.660885|NTN1
Hs.592338|TYMS	Hs.660922|PUS3
Hs.592347|RNMT	Hs.661891|FICD
Hs.592510|ATF2	Hs.6638|MYEF2
Hs.5930|FASTKD2	Hs.664011|FBXO15
Hs.594338|MAPK1IP1L	Hs.664560|TBL1Y
Hs.594386|ASXL2	Hs.668497|ZBTB37
Hs.594444|LMNA	Hs.675285|NFKBIL2
Hs.594504|OPA1	Hs.676048|ARD1B
Hs.594537|ADAM12	Hs.6790|DNAJB9
Hs.595540|SEC24A	Hs.679518|MFRP
Hs.59804|SECISBP2	Hs.6834|FNBP4
Hs.598862|UBE3A	Hs.6838|RND3
Hs.605388|DCUN1D4	Hs.6891|SFRS6
Hs.61430|ZDHHC3	Hs.69360|KIF2C
Hs.615131|ISCU	Hs.695953|EIF4EBP2
Hs.620541|EARS2	Hs.696074|DHX15
Hs.624002|AGPAT5	Hs.696221|ZNF655
Hs.624291|BAX	Hs.696238|BIRC2
Hs.631513|REST	Hs.696283|NOP16
Hs.631539|RAB4B	Hs.697294|TP73
Hs.631580|UBA2	Hs.69851|GAR1
Hs.631627|CHERP	Hs.699155|CANX
Hs.631633|ELOF1	Hs.699306|TXLNA
Hs.631656|CCDC77	Hs.700557|SALL3
Hs.631692|HYPK	Hs.700874|ZBTB7B
Hs.631760|DHRS13	Hs.702010|DDX42
Hs.631882|SMYD5	Hs.702021|HSPA8
Hs.631975|SLC30A5	Hs.702195|MXD3
Hs.631992|DST	Hs.702213|ANKRD6
Hs.631995|SLC39A7	Hs.705405|FOXRED1
Hs.632013|STAG3L4	Hs.706750|ICAM4
Hs.632067|ZNF704	Hs.706792|SLC25A11
Hs.632093|SMNDC1	Hs.706890|YARS
Hs.632151|GAS2	Hs.708043|AKAP10
Hs.632182|TBC1D10B	Hs.708065|TXNRD1
Hs.632191|DCTPP1	Hs.708114|HEATR1
Hs.632215|PLLP	Hs.709187|DBT
Hs.632223|POLR3K	Hs.709201|FGD1
Hs.632237|METT10D	Hs.709218|EHMT2
Hs.632249|MPDU1	Hs.709271|GTPBP10
Hs.632262|FAM134C	Hs.709557|SLC7A6OS
Hs.632264|TGIF2	Hs.709610|TMEM199
Hs.632378|FAM46B	Hs.709893|SOS1
Hs.632398|DPH2	Hs.709957|C7orf25
Hs.632515|CCNL2	Hs.712555|CSNK1A1
Hs.632578|ZNF639	Hs.712584|PRMT7
Hs.632738|SNRNP35	Hs.712713|ST13
Hs.63335|TERF2	Hs.713034|FXYD6
Hs.633514|TIMP2	Hs.713609|B3GAT2
Hs.636480|TUBB	Hs.713632|TRAF7
Hs.63788|PCCB	Hs.713698|ATG10
Hs.63795|CCDC21	Hs.713866|PLSCR2
Hs.642615|SHC4	Hs.713967|LDLR
Hs.642842|SAV1	Hs.714376|TMEM69
Hs.642874|RAB8A	Hs.714698|FAM63A
Hs.643436|ZNF146	Hs.714975|PHF12
Hs.643447|ICAM1	Hs.715525|TXNIP
Hs.643452|DGCR8	Hs.715534|ZBTB38
Hs.643464|DIS3	Hs.715540|NFE2L2
Hs.644231|ETS2	Hs.715547|ANP32B
Hs.644397|PCYOX1L	Hs.716398|C1orf77
Hs.644611|CCDC102A	Hs.716410|TSC22D3
Hs.644614|Magmas	Hs.716475|EIF2B1
Hs.644628|RPL4	Hs.716487|HEXIM1
Hs.644906|HNRNPL	Hs.716656|TBX19
Hs.645248|PCYT2	Hs.718425|CALU
Hs.647017|GTF2IRD2	Hs.718508|VPS33B
Hs.647039|GTF2IRD2	Hs.718510|BXDC2
Hs.647051|BCL7B	Hs.718531|CDC26
Hs.647075|AGAP3	Hs.718626|KIF20A
Hs.647118|ABCB8	Hs.719078|SERBP1
Hs.647419|CD68	Hs.719084|DDX17
Hs.648111|ZFAND2A	Hs.719091|TUBA1C
Hs.648394|EIF4B	Hs.719101|THY1
Hs.648565|ATF1	Hs.719106|ZFAND6
Hs.651266|ESSPL	Hs.719107|CDK2AP1
Hs.651950|NUF2	Hs.719110|SULT1A4
Hs.652114|RPL28	Hs.719116|DNAJB6
Hs.653173|SLC20A2	Hs.719123|SRRM2
Hs.653180|C11orf65	Hs.719131|RPS6KA2
Hs.653287|CA5B	Hs.719136|EIF2AK1
Hs.654363|NRF1	Hs.719146|DHRS1
Hs.654427|DHODH	Hs.719164|SDHD
Hs.654431|ALOX12	Hs.719174|UGCGL1
Hs.654462|GSTT2	Hs.719175|UVRAG
Hs.654481|TP53	Hs.719181|RALBP1
Hs.654596|ZBTB6	Hs.719186|TMEM11
Hs.654611|CHN2	Hs.719190|ARL4C
Hs.654636|ADPGK	Hs.719206|EEF1E1
Hs.654646|UBOX5	Hs.719219|NUTF2
Hs.654677|GNL3L	Hs.719232|MRPL45
Hs.654698|SGMS1	Hs.719234|CREB3L2
Hs.654700|ZCCHC7	Hs.719258|KIAA0907
Hs.654708|TRAF3IP2	Hs.719292|AKAP8
Hs.654727|RRP1B	Hs.719353|POLR1C
Hs.654740|BRWD1	Hs.72071|KCTD9
Hs.654758|NDST2	Hs.72550|HMMR
Hs.654773|GOLGA7	Hs.73291|WDR12
Hs.654794|NEURL4	Hs.73722|APEX1
Hs.654803|ZNF496	Hs.73799|GNAI3
Hs.654823|PRSS12	Hs.74137|TMED10
Hs.654836|TSPAN4	Hs.74899|NOC3L
Hs.654856|WNK2	Hs.75064|TBCC
Hs.654965|TMX2	Hs.75066|TSN
Hs.654968|KCMF1	Hs.75243|BRD2
Hs.655012|GIPC1	Hs.7542|ZNF828
Hs.655055|DBNDD2	Hs.75431|ALPL
Hs.6551|ATP6AP1	Hs.75516|TYK2
Hs.655103|FKBP11	Hs.75619|HYAL1
Hs.655111|C3orf26	Hs.75798|C20orf111
Hs.655144|ADCY5	Hs.75799|PRSS8
Hs.655152|GALNTL4	Hs.75890|MBTPS1
Hs.655160|KRT16	Hs.76244|SRM
Hs.655169|SLC2A14	Hs.76686|GPX1
Hs.655253|ATAD3A	Hs.77060|PSMB6
Hs.655259|MRPS5	Hs.77221|CHKA
Hs.655329|MRPS18B	Hs.77318|PAFAH1B1
Hs.655354|RAD9A	Hs.77422|PLP2
Hs.655521|RASSF3	Hs.77810|NFATC4
Hs.655672|ARHGAP22	Hs.7879|IFRD1
Hs.655830|HELLS	Hs.78948|RABGGTB
Hs.655921|ZBTB8OS	Hs.79064|DHPS
Hs.655941|RASA2	Hs.79101|CCNG1
Hs.656037|DDX19A	Hs.79110|NCL
Hs.656208|MPHOSPH10	Hs.79353|TFDP1
Hs.656212|IRAK1BP1	Hs.79411|RPA2
Hs.656214|LEFTY1	Hs.7966|USP46
Hs.656466|ANP32E	Hs.80658|UCP2
Hs.656498|GSTT2B	Hs.808|HNRNPF
Hs.656547|MSTO1	Hs.80986|ATP5G1
Hs.657168|SUMO4	Hs.81170|PIM1
Hs.657204|MORG1	Hs.81964|SEC24C
Hs.657345|LRRC2	Hs.82116|MYD88
Hs.657403|C7orf63	Hs.82916|CCT6A
Hs.657434|NTNG1	Hs.83286|KDELC2
Hs.657508|ADAMTS10	Hs.8361|TSKU
Hs.657632|CPSF2	Hs.8372|UQCR
Hs.657673|PRAGMIN	Hs.83758|CKS2
Hs.657795|GNA14	Hs.84244|KCNB1
Hs.657806|METTL14	Hs.85155|ZFP36L1
Hs.657869|CPNE5	Hs.86045|FAM120C
Hs.657887|ACPL2	Hs.86232|GDF3
Hs.658200|ERC1	Hs.8752|CNPY2
Hs.658514|SLC12A8	Hs.87889|DICER1
Hs.659565|C22orf39	Hs.88251|ARSA
Hs.659621|ARHGAP11B	Hs.88523|C13orf3
Hs.660029|FBXL13	Hs.8859|CANT1
Hs.660109|RRP15	Hs.89560|IDUA
Hs.66048|MAP1S	Hs.89901|PDE4A
Hs.660885|NTN1	Hs.90093|HSPA4
Hs.660922|PUS3	Hs.91531|MLLT6
Hs.661254|TRIM73	Hs.91566|TMEM115
Hs.661891|FICD	Hs.9196|C9orf156
Hs.6638|MYEF2	Hs.9235|NME4
Hs.664011|FBXO15	Hs.92732|PDZD4
Hs.664560|TBL1Y	Hs.95577|CDK4
Hs.668497|ZBTB37	Hs.9613|ANGPTL4
Hs.671212|OOEP	Hs.97044|KCNIP2
Hs.675285|NFKBIL2	Hs.97794|RAD9B
Hs.676048|ARD1B	Hs.97997|RNASEN
Hs.6790|DNAJB9	Hs.98117|C13orf18
Hs.679518|MFRP	Hs.98170|ZFPL1
Hs.6834|FNBP4	Hs.98967|ATP6V0A4
Hs.6838|RND3	Hs.997|P11
Hs.684629|PRAMEF10
Hs.6891|SFRS6
Hs.69360|KIF2C
Hs.694018|ZNF623
Hs.695953|EIF4EBP2
Hs.696074|DHX15
Hs.696221|ZNF655
Hs.696238|BIRC2
Hs.696283|NOP16
Hs.697294|TP73
Hs.69851|GAR1
Hs.699155|CANX
Hs.699306|TXLNA
Hs.700190|HIST3H2A
Hs.700537|PRAMEF19
Hs.700557|SALL3
Hs.700874|ZBTB7B
Hs.702010|DDX42
Hs.702021|HSPA8
Hs.702195|MXD3
Hs.702213|ANKRD6
Hs.705405|FOXRED1
Hs.706750|ICAM4
Hs.706792|SLC25A11
Hs.706890|YARS
Hs.708043|AKAP10
Hs.708065|TXNRD1
Hs.708114|HEATR1
Hs.709187|DBT
Hs.709201|FGD1
Hs.709202|RAD52
Hs.709218|EHMT2
Hs.709271|GTPBP10
Hs.709557|SLC7A6OS
Hs.709610|TMEM199
Hs.709893|SOS1
Hs.709957|C7orf25
Hs.712031|SNORA32
Hs.712521|PRAMEF18
Hs.712522|PRAMEF22
Hs.712555|CSNK1A1
Hs.712584|PRMT7
Hs.712713|ST13
Hs.712728|DMRTC1B
Hs.713034|FXYD6
Hs.713609|B3GAT2
Hs.713632|TRAF7
Hs.713698|ATG10
Hs.713866|PLSCR2
Hs.713967|LDLR
Hs.714376|TMEM69
Hs.714698|FAM63A
Hs.714975|PHF12
Hs.715459|PRAMEF10
Hs.715525|TXNIP
Hs.715534|ZBTB38
Hs.715540|NFE2L2
Hs.715547|ANP32B
Hs.716398|C1orf77
Hs.716410|TSC22D3
Hs.716475|EIF2B1
Hs.716487|HEXIM1
Hs.716656|TBX19
Hs.718403|LASS6
Hs.718425|CALU
Hs.718508|VPS33B
Hs.718510|BXDC2
Hs.718531|CDC26
Hs.718626|KIF20A
Hs.719011|SNORA25
Hs.719078|SERBP1
Hs.719084|DDX17
Hs.719091|TUBA1C
Hs.719092|ANKRD17
Hs.719101|THY1
Hs.719106|ZFAND6
Hs.719107|CDK2AP1
Hs.719110|SULT1A4
Hs.719116|DNAJB6
Hs.719123|SRRM2
Hs.719131|RPS6KA2
Hs.719136|EIF2AK1
Hs.719142|HSPD1
Hs.719146|DHRS1
Hs.719147|C11orf31
Hs.719164|SDHD
Hs.719174|UGCGL1
Hs.719175|UVRAG
Hs.719181|RALBP1
Hs.719186|TMEM11
Hs.719190|ARL4C
Hs.719206|EEF1E1
Hs.719219|NUTF2
Hs.719232|MRPL45
Hs.719234|CREB3L2
Hs.719258|KIAA0907
Hs.719292|AKAP8
Hs.719353|POLR1C
Hs.719380|MCART1
Hs.71941|ALKBH6
Hs.72071|KCTD9
Hs.72550|HMMR
Hs.73291|WDR12
Hs.73722|APEX1
Hs.73799|GNAI3
Hs.74137|TMED10
Hs.74899|NOC3L
Hs.75064|TBCC
Hs.75066|TSN
Hs.75243|BRD2
Hs.7542|ZNF828
Hs.75431|ALPL
Hs.75516|TYK2
Hs.75619|HYAL1
Hs.75798|C20orf111
Hs.75799|PRSS8
Hs.75890|MBTPS1
Hs.76244|SRM
Hs.76686|GPX1
Hs.77060|PSMB6
Hs.77221|CHKA
Hs.77318|PAFAH1B1
Hs.77422|PLP2
Hs.77810|NFATC4
Hs.77867|ADORA1
Hs.7879|IFRD1
Hs.78948|RABGGTB
Hs.79064|DHPS
Hs.79101|CCNG1
Hs.79110|NCL
Hs.79353|TFDP1
Hs.79411|RPA2
Hs.7966|USP46
Hs.80658|UCP2
Hs.808|HNRNPF
Hs.80986|ATP5G1
Hs.81170|PIM1
Hs.81964|SEC24C
Hs.82116|MYD88
Hs.82916|CCT6A
Hs.83286|KDELC2
Hs.8361|TSKU
Hs.8372|UQCR
Hs.83758|CKS2
Hs.84244|KCNB1
Hs.85155|ZFP36L1
Hs.85962|CHTF8
Hs.86045|FAM120C
Hs.86232|GDF3
Hs.86337|POLR1B
Hs.8752|CNPY2
Hs.87889|DICER1
Hs.88251|ARSA
Hs.88523|C13orf3
Hs.8859|CANT1
Hs.89560|IDUA
Hs.89901|PDE4A
Hs.90093|HSPA4
Hs.91531|MLLT6
Hs.91566|TMEM115
Hs.9196|C9orf156
Hs.9235|NME4
Hs.92732|PDZD4
Hs.95577|CDK4
Hs.9613|ANGPTL4
Hs.97044|KCNIP2
Hs.97794|RAD9B
Hs.97997|RNASEN
Hs.98117|C13orf18
Hs.98170|ZFPL1
Hs.98967|ATP6V0A4
Hs.99480|ESCO2
Hs.997|P11

## Sheet: Orkin study
Orkin study, c-Myc targets
c-Myc targets	c-Myc targets on Agilent array	c-Myc targets in MYC Signature
Hs.100299|LIG3	Hs.100299|LIG3	Hs.103106|LSM2
Hs.10095|MLLT1	Hs.10095|MLLT1	Hs.105642|GNB1L
Hs.101014|CEP57	Hs.101014|CEP57	Hs.10842|RAN
Hs.101807|ADC	Hs.101807|ADC	Hs.118241|CABC1
Hs.101915|ELOVL4	Hs.101915|ELOVL4	Hs.1197|HSPE1
Hs.101949|KBTBD3	Hs.101949|KBTBD3	Hs.121028|ASPM
Hs.102|AMT	Hs.102|AMT	Hs.124246|C10orf119
Hs.102928|ZNF668	Hs.102928|ZNF668	Hs.125113|CCT8
Hs.1030|RIN1	Hs.1030|RIN1	Hs.133397|ITGA6
Hs.103106|LSM2	Hs.103106|LSM2	Hs.150458|RPUSD4
Hs.10326|COPE	Hs.10326|COPE	Hs.151777|EIF2S1
Hs.103555|FAM104A	Hs.103555|FAM104A	Hs.1600|CCT5
Hs.104019|TACC3	Hs.104019|TACC3	Hs.162717|HPDL
Hs.104203|CCDC115	Hs.104203|CCDC115	Hs.167046|ADORA2B
Hs.104223|TRIM35	Hs.104223|TRIM35	Hs.177766|PARP1
Hs.104347|AASDH	Hs.10441|NFYA	Hs.180591|NUP35
Hs.10441|NFYA	Hs.104476|TMEM125	Hs.184233|HSPA9
Hs.104476|TMEM125	Hs.105191|ZCWPW1	Hs.199579|MRPL42
Hs.104825|EIF5AL1	Hs.105642|GNB1L	Hs.22452|TMEM63C
Hs.105191|ZCWPW1	Hs.105818|PPP2CA	Hs.224764|CRLS1
Hs.105642|GNB1L	Hs.106019|PPP1R10	Hs.231411|TBRG4
Hs.105685|C8orf82	Hs.1063|SNRPC	Hs.231761|C14orf104
Hs.105818|PPP2CA	Hs.106469|SUPV3L1	Hs.26703|CNOT8
Hs.106019|PPP1R10	Hs.106650|TMEM70	Hs.269909|C14orf147
Hs.1063|SNRPC	Hs.106674|BAP1	Hs.271695|NOB1
Hs.106469|SUPV3L1	Hs.106730|RHBDD3	Hs.272822|RUVBL1
Hs.106650|TMEM70	Hs.106880|BYSL	Hs.280130|RPS24
Hs.106674|BAP1	Hs.107149|C1orf25	Hs.283734|MRPL47
Hs.106730|RHBDD3	Hs.107196|ATPBD4	Hs.288224|MRPL50
Hs.106880|BYSL	Hs.107382|DHX37	Hs.289271|CYC1
Hs.106909|ANAPC13	Hs.107527|C4orf19	Hs.295563|C12orf45
Hs.107149|C1orf25	Hs.107622|SRFBP1	Hs.299002|FBL
Hs.107196|ATPBD4	Hs.107911|ABCB6	Hs.301048|SEH1L
Hs.107382|DHX37	Hs.108104|UBE2L3	Hs.309090|SFRS7
Hs.107510|PPAPDC2	Hs.108106|UHRF1	Hs.325321|WDR18
Hs.107527|C4orf19	Hs.108112|POLE3	Hs.346868|EBNA1BP2
Hs.107622|SRFBP1	Hs.108371|E2F4	Hs.356554|TRIT1
Hs.107911|ABCB6	Hs.10842|RAN	Hs.363137|TCP1
Hs.108104|UBE2L3	Hs.10848|BMS1	Hs.371016|TBC1D2
Hs.108106|UHRF1	Hs.108973|DPM2	Hs.376064|NOP56
Hs.108112|POLE3	Hs.109059|MRPL12	Hs.387804|PABPC1
Hs.108371|E2F4	Hs.109520|VPS36	Hs.388170|TSR1
Hs.10842|RAN	Hs.109752|C6orf108	Hs.401842|RSL1D1
Hs.10848|BMS1	Hs.110445|SBDS	Hs.408061|FABP5
Hs.108957|RPS27L	Hs.110675|APOC1	Hs.412462|R3HDM1
Hs.108969|C19orf56	Hs.110695|SF3B5	Hs.4253|CCDC86
Hs.108973|DPM2	Hs.111099|ALKBH7	Hs.430075|COX7C
Hs.109059|MRPL12	Hs.112195|CPT1C	Hs.430733|CLNS1A
Hs.109520|VPS36	Hs.112218|CAPN10	Hs.432574|POLR2H
Hs.109752|C6orf108	Hs.112242|C15orf48	Hs.435166|LBR
Hs.110445|SBDS	Hs.112318|TOMM7	Hs.435735|SLC5A6
Hs.110675|APOC1	Hs.112432|AMH	Hs.437403|PPA1
Hs.110695|SF3B5	Hs.112444|TAF11	Hs.443861|SRPK1
Hs.111099|ALKBH7	Hs.112645|CCDC114	Hs.44402|CSTF3
Hs.112058|SIVA1	Hs.112981|DEPDC6	Hs.444118|MCM6
Hs.112195|CPT1C	Hs.113265|SNAPC4	Hs.444986|METAP2
Hs.112218|CAPN10	Hs.113940|CCDC146	Hs.458360|UCK2
Hs.112242|C15orf48	Hs.114412|TXNL1	Hs.458598|UTP14A
Hs.112318|TOMM7	Hs.115088|ACTR6	Hs.458747|ANP32A
Hs.112432|AMH	Hs.115232|SF3A2	Hs.460996|TRADD
Hs.112444|TAF11	Hs.115277|UTY	Hs.467701|ODC1
Hs.112645|CCDC114	Hs.115325|RAB7L1	Hs.469030|MTHFD2
Hs.112981|DEPDC6	Hs.116240|TMEM67	Hs.469723|RCC1
Hs.113265|SNAPC4	Hs.11638|ACSL5	Hs.471104|NOP58
Hs.113940|CCDC146	Hs.116486|C18orf25	Hs.472038|UTP11L
Hs.114198|MAP2K5	Hs.116602|MARS2	Hs.473648|GART
Hs.114412|TXNL1	Hs.116651|MPZL2	Hs.473838|PSMG1
Hs.115088|ACTR6	Hs.117339|HCST	Hs.474206|HIRA
Hs.115232|SF3A2	Hs.118110|BST2	Hs.477879|H2AFX
Hs.115277|UTY	Hs.118241|CABC1	Hs.481526|NSUN2
Hs.115325|RAB7L1	Hs.118351|UBE3C	Hs.482491|MRPS27
Hs.115429|RIMBP3	Hs.118354|PRR3	Hs.487635|BZW2
Hs.115467|LYRM7	Hs.118554|LACTB2	Hs.492516|PFDN2
Hs.116240|TMEM67	Hs.118651|HHEX	Hs.494261|PSAT1
Hs.11638|ACSL5	Hs.118666|FLAD1	Hs.505154|FAM60A
Hs.116486|C18orf25	Hs.118727|HES2	Hs.511816|GRPEL2
Hs.116602|MARS2	Hs.11916|BRE	Hs.514435|SF3B3
Hs.116651|MPZL2	Hs.119177|ARF3	Hs.514870|ATP5F1
Hs.117339|HCST	Hs.119251|UQCRC1	Hs.515344|PDCD2L
Hs.118110|BST2	Hs.119273|ZNF646	Hs.516076|SNRPG
Hs.118241|CABC1	Hs.119316|PET112L	Hs.517815|CHCHD4
Hs.118248|ATXN7L2	Hs.1197|HSPE1	Hs.518774|PAICS
Hs.118351|UBE3C	Hs.119882|CDK6	Hs.519672|TCOF1
Hs.118354|PRR3	Hs.120|PRDX6	Hs.522675|LAS1L
Hs.118554|LACTB2	Hs.120094|RELL2	Hs.522891|CXCL12
Hs.118651|HHEX	Hs.12013|ABCE1	Hs.532359|RPL5
Hs.118666|FLAD1	Hs.120267|TSGA10	Hs.534169|HSPA14
Hs.118727|HES2	Hs.120391|HORMAD2	Hs.534334|NOP2
Hs.11916|BRE	Hs.12068|CRAT	Hs.534385|THOC4
Hs.119177|ARF3	Hs.120766|ZNF330	Hs.535901|BOP1
Hs.119251|UQCRC1	Hs.12084|TUFM	Hs.546269|RPL10A
Hs.119273|ZNF646	Hs.121028|ASPM	Hs.546286|RPS3
Hs.119316|PET112L	Hs.12106|MMAB	Hs.555866|C1QBP
Hs.1197|HSPE1	Hs.121072|CCDC87	Hs.557550|NPM1
Hs.119882|CDK6	Hs.1211|ACP5	Hs.558476|DNAJC2
Hs.120|PRDX6	Hs.121536|FAM54A	Hs.558499|CD320
Hs.120094|RELL2	Hs.121605|RBMXL2	Hs.56|PRPS1
Hs.12013|ABCE1	Hs.122006|GALK2	Hs.567385|PRC1
Hs.120267|TSGA10	Hs.122337|ABHD2	Hs.569713|CCDC45
Hs.120391|HORMAD2	Hs.122346|MAD2L1BP	Hs.575032|MLF1IP
Hs.12068|CRAT	Hs.122363|WIPI2	Hs.57988|RHBDF1
Hs.120766|ZNF330	Hs.122523|SND1	Hs.590900|MRPS9
Hs.12084|TUFM	Hs.1227|ALAD	Hs.59236|ANKRD27
Hs.121028|ASPM	Hs.12271|FBXL6	Hs.602571|EXOSC3
Hs.12106|MMAB	Hs.12286|ATF7	Hs.624002|AGPAT5
Hs.121072|CCDC87	Hs.122908|CDT1	Hs.624291|BAX
Hs.121076|PPIL3	Hs.122926|NR3C1	Hs.632191|DCTPP1
Hs.1211|ACP5	Hs.12333|RNF13	Hs.632282|SLC25A5
Hs.121536|FAM54A	Hs.123450|KLHDC4	Hs.634680|GPN3
Hs.121605|RBMXL2	Hs.123659|SMPDL3B	Hs.647086|REPIN1
Hs.121915|ARMC5	Hs.124165|MRPS30	Hs.654427|DHODH
Hs.122006|GALK2	Hs.124246|C10orf119	Hs.655105|C14orf156
Hs.122337|ABHD2	Hs.124490|ACIN1	Hs.655111|C3orf26
Hs.122346|MAD2L1BP	Hs.12457|NUP133	Hs.696283|NOP16
Hs.122363|WIPI2	Hs.124574|TAS1R1	Hs.69851|GAR1
Hs.122523|SND1	Hs.124922|LRMP	Hs.709416|SARS2
Hs.1227|ALAD	Hs.124953|CUX2	Hs.715543|BCCIP
Hs.12271|FBXL6	Hs.125036|PLXDC1	Hs.719078|SERBP1
Hs.12286|ATF7	Hs.125113|CCT8	Hs.719087|STRAP
Hs.122908|CDT1	Hs.125742|LRCH4	Hs.719200|IFRD2
Hs.122926|NR3C1	Hs.125898|GNAS	Hs.719232|MRPL45
Hs.123232|C14orf143	Hs.126035|RPGRIP1	Hs.719263|CCDC107
Hs.12333|RNF13	Hs.126248|TCFL5	Hs.73291|WDR12
Hs.123450|KLHDC4	Hs.12677|PTRH2	Hs.75056|TIMM13
Hs.123659|SMPDL3B	Hs.126888|METTL4	Hs.75231|SLC16A1
Hs.124165|MRPS30	Hs.126906|PTCD2	Hs.79110|NCL
Hs.124223|C9orf50	Hs.1270|GCK	Hs.81892|KIAA0101
Hs.124246|C10orf119	Hs.127432|DTWD1	Hs.82432|GPD1L
Hs.124490|ACIN1	Hs.12751|GPR26	Hs.85570|NLE1
Hs.12457|NUP133	Hs.127675|CLN8	Hs.90073|CSE1L
Hs.124574|TAS1R1	Hs.128096|ZMYND19	Hs.95424|MAP4K1
Hs.124922|LRMP	Hs.128199|38605
Hs.124953|CUX2	Hs.128316|BAIAP2
Hs.125036|PLXDC1	Hs.12851|PTDSS2
Hs.125113|CCT8	Hs.12865|NSFL1C
Hs.125213|ATOX1	Hs.128791|TRMT6
Hs.125742|LRCH4	Hs.129195|FAM53B
Hs.125898|GNAS	Hs.12929|C17orf80
Hs.126035|RPGRIP1	Hs.129563|C17orf59
Hs.126248|TCFL5	Hs.129673|EIF4A1
Hs.12677|PTRH2	Hs.12970|PSMD3
Hs.126888|METTL4	Hs.130036|PPM1A
Hs.126906|PTCD2	Hs.13034|C18orf19
Hs.1270|GCK	Hs.130607|MVK
Hs.127432|DTWD1	Hs.130712|ADCK4
Hs.12751|GPR26	Hs.130746|BLZF1
Hs.127675|CLN8	Hs.130849|COG8
Hs.128096|ZMYND19	Hs.131138|NTSR2
Hs.128199|38605	Hs.131180|C11orf17
Hs.128316|BAIAP2	Hs.131570|UBTD2
Hs.12851|PTDSS2	Hs.131615|CCDC116
Hs.12865|NSFL1C	Hs.132161|WDR45L
Hs.128791|TRMT6	Hs.132227|ZNF764
Hs.129195|FAM53B	Hs.132359|LNX2
Hs.12929|C17orf80	Hs.132441|38413
Hs.129563|C17orf59	Hs.132499|ARPC5L
Hs.129634|CINP	Hs.132513|HSD17B12
Hs.129673|EIF4A1	Hs.132760|TRAPPC4
Hs.12970|PSMD3	Hs.132989|POMT2
Hs.130036|PPM1A	Hs.13303|TRAPPC6B
Hs.13024|MMACHC	Hs.133044|KIAA1303
Hs.13034|C18orf19	Hs.133089|DFFB
Hs.130607|MVK	Hs.133122|ZDHHC12
Hs.130712|ADCK4	Hs.13323|ZNF574
Hs.130746|BLZF1	Hs.133331|WDR31
Hs.130849|COG8	Hs.133379|TGFB2
Hs.131138|NTSR2	Hs.133397|ITGA6
Hs.131180|C11orf17	Hs.133421|LIFR
Hs.131570|UBTD2	Hs.133512|ZC3HAV1
Hs.131615|CCDC116	Hs.13370|UNC50
Hs.132161|WDR45L	Hs.134183|C1orf26
Hs.132227|ZNF764	Hs.1342|COX5B
Hs.132359|LNX2	Hs.134296|DLC1
Hs.132441|38413	Hs.134623|RNF7
Hs.132499|ARPC5L	Hs.134688|PSMD13
Hs.132513|HSD17B12	Hs.135406|CEBPZ
Hs.132760|TRAPPC4	Hs.135805|MIB2
Hs.132989|POMT2	Hs.135997|TM4SF19
Hs.13303|TRAPPC6B	Hs.136280|KLF16
Hs.133044|KIAA1303	Hs.13645|THYN1
Hs.133089|DFFB	Hs.13662|TMEM109
Hs.133122|ZDHHC12	Hs.136885|RNF6
Hs.13323|ZNF574	Hs.137282|ZNF526
Hs.133331|WDR31	Hs.137594|HIST1H2BL
Hs.133379|TGFB2	Hs.138207|AGBL5
Hs.133397|ITGA6	Hs.13852|DNAJB4
Hs.133421|LIFR	Hs.13880|BOLA1
Hs.133512|ZC3HAV1	Hs.138860|ARHGAP1
Hs.13370|UNC50	Hs.139120|RPP30
Hs.134183|C1orf26	Hs.13982|KCTD6
Hs.1342|COX5B	Hs.140443|NUDCD2
Hs.134296|DLC1	Hs.140720|FRAT2
Hs.134623|RNF7	Hs.142179|INCENP
Hs.134688|PSMD13	Hs.14222|MITD1
Hs.135094|KIF18B	Hs.142908|TFDP3
Hs.13526|TMCO7	Hs.142912|FZD2
Hs.135406|CEBPZ	Hs.143137|NANP
Hs.135805|MIB2	Hs.14317|NOP10
Hs.135997|TM4SF19	Hs.143187|DDX49
Hs.136280|KLF16	Hs.14347|HAUS2
Hs.13645|THYN1	Hs.143681|BTBD12
Hs.13662|TMEM109	Hs.1437|GAA
Hs.136885|RNF6	Hs.143703|EHD4
Hs.136905|HUWE1	Hs.143733|CCDC34
Hs.137282|ZNF526	Hs.143818|GEMIN6
Hs.137594|HIST1H2BL	Hs.144130|SLC25A36
Hs.138207|AGBL5	Hs.144468|CHID1
Hs.13852|DNAJB4	Hs.14468|PPAN
Hs.13880|BOLA1	Hs.144835|EEF1G
Hs.138860|ARHGAP1	Hs.144936|IGF2BP1
Hs.139120|RPP30	Hs.144980|SCAMP4
Hs.13982|KCTD6	Hs.145061|UBXN11
Hs.140443|NUDCD2	Hs.14511|SCO1
Hs.140720|FRAT2	Hs.145284|NIF3L1
Hs.142076|UAP1L1	Hs.145717|JMJD5
Hs.142179|INCENP	Hs.145726|BNIP1
Hs.14222|MITD1	Hs.145932|MTL5
Hs.142908|TFDP3	Hs.146161|ECE2
Hs.142912|FZD2	Hs.14623|IFI30
Hs.143067|KIAA1602	Hs.14637|NAT8
Hs.143137|NANP	Hs.146393|HERPUD1
Hs.14317|NOP10	Hs.146585|LEPROTL1
Hs.143187|DDX49	Hs.146602|UQCRQ
Hs.143314|FAM53A	Hs.146668|SERINC1
Hs.143315|GPR150	Hs.147433|PCNA
Hs.14347|HAUS2	Hs.147674|PCDHB16
Hs.143681|BTBD12	Hs.147816|MDH1B
Hs.1437|GAA	Hs.147836|LRRC40
Hs.143703|EHD4	Hs.14791|ACAD8
Hs.143733|CCDC34	Hs.147950|ZER1
Hs.143818|GEMIN6	Hs.148342|POLR3D
Hs.144130|SLC25A36	Hs.148425|ATPBD3
Hs.144468|CHID1	Hs.148584|ZNF771
Hs.14468|PPAN	Hs.148767|RQCD1
Hs.144835|EEF1G	Hs.149168|TNFRSF19
Hs.144936|IGF2BP1	Hs.149443|CYB561D2
Hs.144980|SCAMP4	Hs.149487|METTL6
Hs.145061|UBXN11	Hs.149500|NUDT9
Hs.14511|SCO1	Hs.1497|RARG
Hs.145284|NIF3L1	Hs.149894|MTIF2
Hs.145717|JMJD5	Hs.149957|RPS6KA1
Hs.145726|BNIP1	Hs.150087|ERLIN1
Hs.145932|MTL5	Hs.150107|BIRC6
Hs.146161|ECE2	Hs.150423|CDK9
Hs.14623|IFI30	Hs.150458|RPUSD4
Hs.14637|NAT8	Hs.150557|KLF9
Hs.146393|HERPUD1	Hs.150718|JAM3
Hs.146585|LEPROTL1	Hs.150749|BCL2
Hs.146602|UQCRQ	Hs.15106|C14orf1
Hs.146668|SERINC1	Hs.151413|GMFB
Hs.147433|PCNA	Hs.151443|C3orf59
Hs.147674|PCDHB16	Hs.15159|CKLF
Hs.147816|MDH1B	Hs.151777|EIF2S1
Hs.147836|LRRC40	Hs.151787|EFTUD2
Hs.14791|ACAD8	Hs.152475|ASCL2
Hs.147950|ZER1	Hs.15277|SNRNP25
Hs.148342|POLR3D	Hs.152978|PSME3
Hs.148425|ATPBD3	Hs.153022|TAF1C
Hs.148584|ZNF771	Hs.153357|PLOD3
Hs.148609|UBE2CBP	Hs.153504|TOM1L1
Hs.148767|RQCD1	Hs.153678|UBXN8
Hs.149168|TNFRSF19	Hs.153704|NEK2
Hs.149443|CYB561D2	Hs.153768|RRP9
Hs.149487|METTL6	Hs.154036|PHLDA2
Hs.149500|NUDT9	Hs.154073|SLC35B1
Hs.1497|RARG	Hs.154276|BACH1
Hs.149894|MTIF2	Hs.154510|CBR3
Hs.149957|RPS6KA1	Hs.154628|RSPH3
Hs.150087|ERLIN1	Hs.154655|MRPS31
Hs.150107|BIRC6	Hs.154706|SERAC1
Hs.150423|CDK9	Hs.15476|DEF6
Hs.150458|RPUSD4	Hs.155090|GNB5
Hs.150540|LMF2	Hs.155218|HNRNPUL1
Hs.150557|KLF9	Hs.155342|PRKCD
Hs.150718|JAM3	Hs.15580|TSEN34
Hs.150749|BCL2	Hs.155839|RTN4IP1
Hs.15106|C14orf1	Hs.15591|COPS6
Hs.151413|GMFB	Hs.155995|CLUAP1
Hs.151443|C3orf59	Hs.1565|NEDD4
Hs.15159|CKLF	Hs.156667|CALCOCO1
Hs.151777|EIF2S1	Hs.157078|ANGEL2
Hs.151787|EFTUD2	Hs.157160|MRPS34
Hs.152149|NCRNA00095	Hs.157378|ANKMY2
Hs.152475|ASCL2	Hs.157394|HAGH
Hs.15277|SNRNP25	Hs.157401|TPRKB
Hs.152978|PSME3	Hs.15744|SH2B1
Hs.153003|STK16	Hs.157883|ZNF187
Hs.153022|TAF1C	Hs.15827|SNX11
Hs.153357|PLOD3	Hs.158497|IPO13
Hs.153479|ESPL1	Hs.158688|EIF5B
Hs.153504|TOM1L1	Hs.159013|RHEBL1
Hs.153678|UBXN8	Hs.159130|RAF1
Hs.153704|NEK2	Hs.159161|ARHGDIA
Hs.153768|RRP9	Hs.159448|SURF2
Hs.154023|ERP44	Hs.159494|BTK
Hs.154036|PHLDA2	Hs.15961|C9orf23
Hs.154073|SLC35B1	Hs.1600|CCT5
Hs.154276|BACH1	Hs.16003|RBBP4
Hs.154429|SS18L1	Hs.160211|THRAP3
Hs.154510|CBR3	Hs.160550|SLC43A2
Hs.154628|RSPH3	Hs.160565|C15orf24
Hs.154655|MRPS31	Hs.161008|KPNA1
Hs.154706|SERAC1	Hs.161276|ZBTB5
Hs.15476|DEF6	Hs.161429|GSTCD
Hs.155090|GNB5	Hs.16187|USE1
Hs.155218|HNRNPUL1	Hs.162241|UCHL3
Hs.155342|PRKCD	Hs.16258|RAB24
Hs.15580|TSEN34	Hs.162717|HPDL
Hs.155839|RTN4IP1	Hs.162996|DYM
Hs.15591|COPS6	Hs.163451|PYCR1
Hs.155995|CLUAP1	Hs.16355|MYH10
Hs.1565|NEDD4	Hs.164026|C19orf52
Hs.156667|CALCOCO1	Hs.164267|DYRK3
Hs.156784|FLJ22167	Hs.164419|DNAJC5
Hs.157078|ANGEL2	Hs.164682|PEX1
Hs.157160|MRPS34	Hs.165803|FAM83E
Hs.157378|ANKMY2	Hs.166091|LIG4
Hs.157394|HAGH	Hs.166539|ITGB3BP
Hs.157401|TPRKB	Hs.166556|CD37
Hs.15744|SH2B1	Hs.166924|SEC13
Hs.157883|ZNF187	Hs.167046|ADORA2B
Hs.15827|SNX11	Hs.167535|SRP54
Hs.158497|IPO13	Hs.167805|EPC1
Hs.158688|EIF5B	Hs.16803|LUC7L
Hs.159013|RHEBL1	Hs.168073|TRPC4AP
Hs.159130|RAF1	Hs.1701|ELAVL3
Hs.159161|ARHGDIA	Hs.170422|MCF2L
Hs.159448|SURF2	Hs.170479|PLA2G6
Hs.159494|BTK	Hs.1706|IRF9
Hs.15961|C9orf23	Hs.170622|EFEMP2
Hs.1600|CCT5	Hs.171130|SPATA17
Hs.16003|RBBP4	Hs.17118|C1orf149
Hs.160211|THRAP3	Hs.171280|HSD17B10
Hs.160550|SLC43A2	Hs.17200|STAM2
Hs.160565|C15orf24	Hs.17250|COQ5
Hs.161008|KPNA1	Hs.172550|PTBP1
Hs.161276|ZBTB5	Hs.172613|SLC12A7
Hs.161429|GSTCD	Hs.172685|XPO7
Hs.16187|USE1	Hs.172865|CSTF1
Hs.162241|UCHL3	Hs.173001|ZNF644
Hs.16258|RAB24	Hs.173043|MTA2
Hs.162717|HPDL	Hs.173202|NKIRAS1
Hs.162996|DYM	Hs.173203|B3GNT2
Hs.163451|PYCR1	Hs.173311|RPUSD2
Hs.16355|MYH10	Hs.173464|FKBP8
Hs.164026|C19orf52	Hs.173611|NDUFS2
Hs.164267|DYRK3	Hs.173724|CKB
Hs.164419|DNAJC5	Hs.173859|FZD7
Hs.164682|PEX1	Hs.173878|NIPSNAP1
Hs.165803|FAM83E	Hs.173939|PIKFYVE
Hs.166091|LIG4	Hs.174273|ACVR2B
Hs.166109|ELAVL2	Hs.175437|EPB41
Hs.166539|ITGB3BP	Hs.17546|C11orf1
Hs.166556|CD37	Hs.17631|FZD5
Hs.166924|SEC13	Hs.1770|LIG1
Hs.167046|ADORA2B	Hs.177530|ATP5E
Hs.167535|SRP54	Hs.177744|PM20D1
Hs.167805|EPC1	Hs.177766|PARP1
Hs.16803|LUC7L	Hs.177841|BHLHE41
Hs.168073|TRPC4AP	Hs.178011|MEPCE
Hs.1701|ELAVL3	Hs.17908|ORC1L
Hs.170422|MCF2L	Hs.179312|SNAPC1
Hs.170479|PLA2G6	Hs.179565|MCM3
Hs.1706|IRF9	Hs.179718|MYBL2
Hs.170622|EFEMP2	Hs.179915|GNG3
Hs.171130|SPATA17	Hs.18021|ADPRHL2
Hs.17118|C1orf149	Hs.18029|WDYHV1
Hs.171280|HSD17B10	Hs.180591|NUP35
Hs.17200|STAM2	Hs.180871|PICK1
Hs.17250|COQ5	Hs.180903|NCAPH2
Hs.172550|PTBP1	Hs.180909|PRDX1
Hs.172613|SLC12A7	Hs.180919|ID2
Hs.172685|XPO7	Hs.181368|PRPF8
Hs.172865|CSTF1	Hs.18192|SRRM1
Hs.173001|ZNF644	Hs.182081|BRSK1
Hs.173043|MTA2	Hs.182255|NHP2L1
Hs.173202|NKIRAS1	Hs.18259|GPN1
Hs.173203|B3GNT2	Hs.182698|MRPL20
Hs.173311|RPUSD2	Hs.182729|RNMTL1
Hs.173464|FKBP8	Hs.183109|MAOA
Hs.173611|NDUFS2	Hs.18349|MRPL15
Hs.173724|CKB	Hs.183646|MECR
Hs.173859|FZD7	Hs.183800|RANGAP1
Hs.173878|NIPSNAP1	Hs.183850|DCTD
Hs.173939|PIKFYVE	Hs.184233|HSPA9
Hs.174273|ACVR2B	Hs.18426|HRSP12
Hs.175437|EPB41	Hs.184298|CDK7
Hs.17546|C11orf1	Hs.184720|ALMS1
Hs.175473|AK1	Hs.185675|LTV1
Hs.17631|FZD5	Hs.186756|ZNF687
Hs.176503|TBC1D1	Hs.1869|PGM1
Hs.1770|LIG1	Hs.187422|C17orf39
Hs.177530|ATP5E	Hs.187461|FBXO27
Hs.177744|PM20D1	Hs.187823|C2orf43
Hs.177766|PARP1	Hs.187946|SLC20A1
Hs.177841|BHLHE41	Hs.188495|WDR37
Hs.178011|MEPCE	Hs.188661|ADAT1
Hs.17908|ORC1L	Hs.189073|SELI
Hs.179312|SNAPC1	Hs.189772|CCT2
Hs.179565|MCM3	Hs.189810|SULT4A1
Hs.179615|C9orf68	Hs.189823|TRIM65
Hs.179718|MYBL2	Hs.190028|GSTO1
Hs.179915|GNG3	Hs.19012|RABEPK
Hs.18021|ADPRHL2	Hs.190413|C3orf24
Hs.18029|WDYHV1	Hs.190968|RPS21
Hs.180591|NUP35	Hs.191164|CHD1L
Hs.180871|PICK1	Hs.191334|UNG
Hs.180903|NCAPH2	Hs.191518|DHX9
Hs.180909|PRDX1	Hs.191705|DQX1
Hs.180919|ID2	Hs.191887|SEC61B
Hs.18103|ZNF260	Hs.192316|MMP23B
Hs.181174|CHCHD1	Hs.192649|MRE11A
Hs.181368|PRPF8	Hs.1933|RLBP1
Hs.18192|SRRM1	Hs.193613|TNPO3
Hs.182081|BRSK1	Hs.193725|PSMD5
Hs.182255|NHP2L1	Hs.193832|GPATCH4
Hs.18259|GPN1	Hs.194061|ETV2
Hs.182698|MRPL20	Hs.194121|RCL1
Hs.182729|RNMTL1	Hs.194208|FRS3
Hs.183109|MAOA	Hs.194411|RDM1
Hs.18349|MRPL15	Hs.194554|VTI1A
Hs.183646|MECR	Hs.194692|NFS1
Hs.183800|RANGAP1	Hs.194694|MAP3K6
Hs.183850|DCTD	Hs.194718|ZRANB2
Hs.184233|HSPA9	Hs.194864|MRM1
Hs.18426|HRSP12	Hs.195060|C11orf57
Hs.184298|CDK7	Hs.195364|MLH1
Hs.184720|ALMS1	Hs.195740|AATF
Hs.185675|LTV1	Hs.196177|PHKG2
Hs.186756|ZNF687	Hs.19673|MAF1
Hs.1869|PGM1	Hs.196990|ZDHHC6
Hs.187422|C17orf39	Hs.197071|NEK6
Hs.187461|FBXO27	Hs.19718|PTPRU
Hs.187823|C2orf43	Hs.1973|CCNF
Hs.187946|SLC20A1	Hs.197320|TLE1
Hs.188495|WDR37	Hs.198158|PBLD
Hs.18861|FAM184B	Hs.198249|GJB5
Hs.188661|ADAT1	Hs.198760|NEFH
Hs.189073|SELI	Hs.199561|RANBP2
Hs.189183|TCTE1	Hs.199579|MRPL42
Hs.189772|CCT2	Hs.20000|ERI1
Hs.189810|SULT4A1	Hs.20013|SYF2
Hs.189823|TRIM65	Hs.20021|VAMP1
Hs.190028|GSTO1	Hs.200333|APOB48R
Hs.190086|MYL12A	Hs.20107|KLC1
Hs.19012|RABEPK	Hs.20157|CDK5RAP3
Hs.190413|C3orf24	Hs.201897|POLA2
Hs.190968|RPS21	Hs.201918|HIPK3
Hs.191164|CHD1L	Hs.202179|SMN2
Hs.191334|UNG	Hs.202542|CCDC40
Hs.191518|DHX9	Hs.202676|SYCP2
Hs.191705|DQX1	Hs.203206|XPO5
Hs.191887|SEC61B	Hs.203717|FN1
Hs.192316|MMP23B	Hs.203910|SGTA
Hs.192619|FAM160B1	Hs.204773|WDR77
Hs.192649|MRE11A	Hs.205163|MRPL3
Hs.192788|RBM12B	Hs.20521|PRMT1
Hs.1933|RLBP1	Hs.2057|UMPS
Hs.193613|TNPO3	Hs.207106|
Hs.193725|PSMD5	Hs.20716|TIMM17A
Hs.193832|GPATCH4	Hs.207471|PROCA1
Hs.194061|ETV2	Hs.207763|MAPK8IP3
Hs.194121|RCL1	Hs.208414|SLC25A40
Hs.194208|FRS3	Hs.208544|KCNK1
Hs.194411|RDM1	Hs.208550|WDFY2
Hs.194554|VTI1A	Hs.208673|NMNAT3
Hs.194692|NFS1	Hs.208680|COG4
Hs.194694|MAP3K6	Hs.208912|CENPM
Hs.194718|ZRANB2	Hs.20930|PCBP4
Hs.194864|MRM1	Hs.209431|TIPRL
Hs.195060|C11orf57	Hs.209945|TDP1
Hs.195364|MLH1	Hs.209983|STMN1
Hs.195740|AATF	Hs.209989|LMBR1
Hs.196177|PHKG2	Hs.211079|ZNHIT1
Hs.19673|MAF1	Hs.211602|SMC1A
Hs.196990|ZDHHC6	Hs.211604|ADAMTS4
Hs.197071|NEK6	Hs.211701|GPC2
Hs.19718|PTPRU	Hs.21187|TRUB1
Hs.1973|CCNF	Hs.211929|TXN2
Hs.197320|TLE1	Hs.21213|MYO5A
Hs.198158|PBLD	Hs.212395|CIZ1
Hs.198249|GJB5	Hs.212606|GLS2
Hs.198760|NEFH	Hs.212957|TRIM59
Hs.199561|RANBP2	Hs.213061|NUCKS1
Hs.199579|MRPL42	Hs.21331|ZWILCH
Hs.199695|TMEM97	Hs.215766|GTPBP4
Hs.20000|ERI1	Hs.21590|C7orf64
Hs.20013|SYF2	Hs.216639|MSH4
Hs.20021|VAMP1	Hs.216653|FBXO9
Hs.200333|APOB48R	Hs.21771|WHSC2
Hs.20107|KLC1	Hs.21907|MYST2
Hs.20157|CDK5RAP3	Hs.22065|CDC42SE1
Hs.201897|POLA2	Hs.220950|FOXO3
Hs.201918|HIPK3	Hs.221761|DDX19B
Hs.202179|SMN2	Hs.221889|CSDA
Hs.202542|CCDC40	Hs.222494|NOL10
Hs.202543|FAM185A	Hs.222510|DAZAP1
Hs.202676|SYCP2	Hs.223141|DDX21
Hs.203099|WAPAL	Hs.22393|DENR
Hs.203206|XPO5	Hs.22399|RAB2B
Hs.203717|FN1	Hs.224137|C9orf114
Hs.203910|SGTA	Hs.224152|TUBGCP3
Hs.203961|NUDT19	Hs.224171|ENO3
Hs.204773|WDR77	Hs.22452|TMEM63C
Hs.205163|MRPL3	Hs.224607|SDC1
Hs.20521|PRMT1	Hs.224764|CRLS1
Hs.205572|KIAA0922	Hs.22546|CYBASC3
Hs.2057|UMPS	Hs.225988|NHEJ1
Hs.207106|	Hs.226007|RDH11
Hs.20716|TIMM17A	Hs.226390|RRM2
Hs.207471|PROCA1	Hs.22678|C10orf2
Hs.207763|MAPK8IP3	Hs.227253|TOMM70A
Hs.208414|SLC25A40	Hs.227457|C6orf130
Hs.208544|KCNK1	Hs.227777|PTP4A1
Hs.208550|WDFY2	Hs.22824|MYBBP1A
Hs.208673|NMNAT3	Hs.22917|RTN4RL1
Hs.208680|COG4	Hs.22960|BCAS2
Hs.208912|CENPM	Hs.23111|FARSA
Hs.20930|PCBP4	Hs.231411|TBRG4
Hs.209431|TIPRL	Hs.231616|C19orf53
Hs.209945|TDP1	Hs.23170|FTSJ1
Hs.209983|STMN1	Hs.231761|C14orf104
Hs.209989|LMBR1	Hs.231829|GAD2
Hs.211079|ZNHIT1	Hs.231883|OGFOD1
Hs.211602|SMC1A	Hs.23198|C1orf31
Hs.211604|ADAMTS4	Hs.232194|KIAA0174
Hs.211701|GPC2	Hs.232296|CCDC126
Hs.21187|TRUB1	Hs.232721|UIMC1
Hs.211929|TXN2	Hs.233160|STC2
Hs.21213|MYO5A	Hs.233458|NFYC
Hs.212395|CIZ1	Hs.23348|SKP2
Hs.212606|GLS2	Hs.233952|PSMA7
Hs.212957|TRIM59	Hs.233955|RASIP1
Hs.213061|NUCKS1	Hs.23413|ATAD3B
Hs.213198|PSPC1	Hs.234282|VPS11
Hs.21331|ZWILCH	Hs.234521|MAPKAPK3
Hs.215766|GTPBP4	Hs.234681|LRRC57
Hs.21590|C7orf64	Hs.234775|NRTN
Hs.216639|MSH4	Hs.234896|GMNN
Hs.216653|FBXO9	Hs.235750|TIMM10
Hs.21771|WHSC2	Hs.236361|RBM38
Hs.218362|PDDC1	Hs.23642|SAC3D1
Hs.21907|MYST2	Hs.238432|GPBP1L1
Hs.220594|CCDC58	Hs.239154|ANKRA2
Hs.22065|CDC42SE1	Hs.239499|PDCD11
Hs.220950|FOXO3	Hs.239500|C16orf13
Hs.221761|DDX19B	Hs.239514|DGKE
Hs.221889|CSDA	Hs.23960|CCNB1
Hs.222494|NOL10	Hs.239818|PIK3CB
Hs.222510|DAZAP1	Hs.240170|OBFC2B
Hs.223141|DDX21	Hs.240395|KCNK6
Hs.22393|DENR	Hs.24054|JAGN1
Hs.22399|RAB2B	Hs.240770|SENP5
Hs.224137|C9orf114	Hs.24088|GIN1
Hs.224152|TUBGCP3	Hs.24119|NEK7
Hs.224171|ENO3	Hs.241383|PKDREJ
Hs.22452|TMEM63C	Hs.242458|SPG21
Hs.224607|SDC1	Hs.2430|VPS72
Hs.224764|CRLS1	Hs.243326|METT5D1
Hs.22546|CYBASC3	Hs.24379|TRAPPC1
Hs.225988|NHEJ1	Hs.243994|DEAF1
Hs.226007|RDH11	Hs.24529|CHEK1
Hs.226390|RRM2	Hs.24545|ZNF444
Hs.22678|C10orf2	Hs.246112|SNRNP200
Hs.227253|TOMM70A	Hs.246310|ATP5J
Hs.227457|C6orf130	Hs.247077|RHOA
Hs.227777|PTP4A1	Hs.247280|RBCK1
Hs.22824|MYBBP1A	Hs.247323|C6orf47
Hs.22917|RTN4RL1	Hs.247478|BAT4
Hs.22960|BCAS2	Hs.24763|RANBP1
Hs.23111|FARSA	Hs.248119|PRLHR
Hs.231411|TBRG4	Hs.2484|TCL1A
Hs.231616|C19orf53	Hs.248815|WDR4
Hs.23170|FTSJ1	Hs.249441|WEE1
Hs.231761|C14orf104	Hs.24998|CCDC130
Hs.231829|GAD2	Hs.250456|DHX33
Hs.231883|OGFOD1	Hs.250758|PSMC3
Hs.23198|C1orf31	Hs.250822|AURKA
Hs.232194|KIAA0174	Hs.252457|MVD
Hs.232296|CCDC126	Hs.252828|POP1
Hs.232721|UIMC1	Hs.253197|PARN
Hs.233160|STC2	Hs.253247|OSR2
Hs.233458|NFYC	Hs.2533|ALDH9A1
Hs.23348|SKP2	Hs.25441|KPTN
Hs.233952|PSMA7	Hs.25450|SLC29A1
Hs.233955|RASIP1	Hs.2549|ADRB3
Hs.23413|ATAD3B	Hs.255093|PFKL
Hs.234282|VPS11	Hs.255932|XRN2
Hs.234521|MAPKAPK3	Hs.255973|EID1
Hs.234681|LRRC57	Hs.256184|TUT1
Hs.234775|NRTN	Hs.256549|NUBP2
Hs.234896|GMNN	Hs.25723|FAM89B
Hs.235750|TIMM10	Hs.258314|BRE
Hs.236361|RBM38	Hs.258551|DNPEP
Hs.23642|SAC3D1	Hs.26006|PRMT6
Hs.237017|C1orf69	Hs.26010|PFKP
Hs.238432|GPBP1L1	Hs.260603|PIP4K2B
Hs.239154|ANKRA2	Hs.260750|SNX12
Hs.239499|PDCD11	Hs.26232|MAN2C1
Hs.239500|C16orf13	Hs.262858|PNO1
Hs.239514|DGKE	Hs.265018|FAM118A
Hs.23960|CCNB1	Hs.26516|ASF1B
Hs.239818|PIK3CB	Hs.265174|RPL32
Hs.240170|OBFC2B	Hs.26593|HDAC10
Hs.240395|KCNK6	Hs.26703|CNOT8
Hs.24054|JAGN1	Hs.267194|MIS12
Hs.240770|SENP5	Hs.267245|TMEM209
Hs.24088|GIN1	Hs.267446|C4orf43
Hs.24119|NEK7	Hs.268551|RIPK3
Hs.241383|PKDREJ	Hs.268557|PHLDA3
Hs.242458|SPG21	Hs.268869|ADHFE1
Hs.2430|VPS72	Hs.268939|MATR3
Hs.243326|METT5D1	Hs.26899|C2CD2L
Hs.24379|TRAPPC1	Hs.26915|SPTBN2
Hs.243994|DEAF1	Hs.269408|E2F3
Hs.244940|RDH10	Hs.269542|ARMC1
Hs.24529|CHEK1	Hs.269560|CDK5RAP2
Hs.24545|ZNF444	Hs.269577|PTPRA
Hs.246112|SNRNP200	Hs.269909|C14orf147
Hs.246310|ATP5J	Hs.269990|ELMOD3
Hs.247077|RHOA	Hs.27021|RIOK2
Hs.247280|RBCK1	Hs.270978|MEST
Hs.247323|C6orf47	Hs.271014|KIAA0528
Hs.247478|BAT4	Hs.271044|TELO2
Hs.24763|RANBP1	Hs.271135|ATP5C1
Hs.248119|PRLHR	Hs.271353|MUTYH
Hs.2484|TCL1A	Hs.271695|NOB1
Hs.248815|WDR4	Hs.271742|PARP3
Hs.249441|WEE1	Hs.27189|SAMD10
Hs.24998|CCDC130	Hs.27222|NHP2
Hs.250182|C17orf98	Hs.272630|ATP6V1D
Hs.25022|GDF9	Hs.272673|C1orf109
Hs.250456|DHX33	Hs.272822|RUVBL1
Hs.250758|PSMC3	Hs.272927|SEC23A
Hs.250822|AURKA	Hs.273397|PAN2
Hs.252457|MVD	Hs.274356|IQCC
Hs.252828|POP1	Hs.274402|HSPA1A
Hs.25292|JUNB	Hs.274416|NDUFA6
Hs.253197|PARN	Hs.274430|SURF6
Hs.253247|OSR2	Hs.27475|CYB5D1
Hs.2533|ALDH9A1	Hs.275352|C14orf109
Hs.25441|KPTN	Hs.275736|ARV1
Hs.25450|SLC29A1	Hs.276315|FAM118B
Hs.2549|ADRB3	Hs.276878|NUP93
Hs.255093|PFKL	Hs.276905|MASTL
Hs.255932|XRN2	Hs.27693|PPIL1
Hs.255973|EID1	Hs.277154|GFM2
Hs.256184|TUT1	Hs.27744|RAB3A
Hs.256549|NUBP2	Hs.277624|ZZEF1
Hs.25723|FAM89B	Hs.277677|NDUFA10
Hs.258314|BRE	Hs.277704|HYOU1
Hs.258551|DNPEP	Hs.278362|MEA1
Hs.259412|C1orf63	Hs.278434|MED20
Hs.26006|PRMT6	Hs.278839|RPRD1B
Hs.26010|PFKP	Hs.279061|GLOD4
Hs.260603|PIP4K2B	Hs.279257|PCMT1
Hs.260750|SNX12	Hs.27935|TTYH2
Hs.26226|C1orf52	Hs.2795|LDHA
Hs.26232|MAN2C1	Hs.279583|METTL9
Hs.262858|PNO1	Hs.279640|TPR
Hs.265018|FAM118A	Hs.279704|CHRAC1
Hs.26516|ASF1B	Hs.279806|DDX5
Hs.265174|RPL32	Hs.279832|DOK4
Hs.26593|HDAC10	Hs.279881|MAN1B1
Hs.266774|C20orf135	Hs.279906|CCNT1
Hs.26703|CNOT8	Hs.279908|TFB1M
Hs.267194|MIS12	Hs.279912|CP110
Hs.267245|TMEM209	Hs.279915|TIMM8B
Hs.267446|C4orf43	Hs.279929|TMED9
Hs.268551|RIPK3	Hs.280130|RPS24
Hs.268557|PHLDA3	Hs.280388|NPHP1
Hs.268869|ADHFE1	Hs.280741|YIF1B
Hs.268939|MATR3	Hs.280987|MSH3
Hs.26899|C2CD2L	Hs.282326|RCAN1
Hs.26915|SPTBN2	Hs.282901|RBM39
Hs.269408|E2F3	Hs.283127|DIAPH3
Hs.269542|ARMC1	Hs.283322|C11orf73
Hs.269560|CDK5RAP2	Hs.283551|EIF2B5
Hs.269577|PTPRA	Hs.283734|MRPL47
Hs.269909|C14orf147	Hs.283741|EXOSC5
Hs.269990|ELMOD3	Hs.283743|38599
Hs.27021|RIOK2	Hs.284137|RMI1
Hs.270978|MEST	Hs.284297|DUS3L
Hs.271014|KIAA0528	Hs.284491|PDXK
Hs.271044|TELO2	Hs.2853|PCBP1
Hs.271135|ATP5C1	Hs.285354|MAX
Hs.271353|MUTYH	Hs.286131|DERL2
Hs.271695|NOB1	Hs.286173|DDX55
Hs.271742|PARP3	Hs.286221|ARF1
Hs.27189|SAMD10	Hs.286226|MYO1C
Hs.27222|NHP2	Hs.286261|WDR55
Hs.272630|ATP6V1D	Hs.28659|CNIH3
Hs.272673|C1orf109	Hs.287471|C1orf43
Hs.272822|RUVBL1	Hs.287735|TRIM46
Hs.272927|SEC23A	Hs.288178|TROVE2
Hs.273397|PAN2	Hs.288224|MRPL50
Hs.274356|IQCC	Hs.288304|FAM76B
Hs.274402|HSPA1A	Hs.288658|ZNF35
Hs.274416|NDUFA6	Hs.288798|MUS81
Hs.274430|SURF6	Hs.288809|BIVM
Hs.27475|CYB5D1	Hs.288969|NMRAL1
Hs.275352|C14orf109	Hs.288974|TARS2
Hs.275736|ARV1	Hs.289271|CYC1
Hs.276315|FAM118B	Hs.290404|SLC25A3
Hs.276878|NUP93	Hs.29052|ANKRD49
Hs.276905|MASTL	Hs.290758|DDB1
Hs.27693|PPIL1	Hs.291196|ATP1B1
Hs.277154|GFM2	Hs.291363|CHEK2
Hs.27744|RAB3A	Hs.292026|EIF4E2
Hs.277624|ZZEF1	Hs.292135|ZSWIM3
Hs.277677|NDUFA10	Hs.292154|RAG1AP1
Hs.277704|HYOU1	Hs.292493|XRCC6
Hs.278362|MEA1	Hs.292549|DLG1
Hs.278434|MED20	Hs.292570|WDR85
Hs.278839|RPRD1B	Hs.292986|TBCKL
Hs.279061|GLOD4	Hs.29341|FAM113A
Hs.279257|PCMT1	Hs.293560|AMZ2
Hs.27935|TTYH2	Hs.293970|ALDH6A1
Hs.2795|LDHA	Hs.294005|G6PC3
Hs.279583|METTL9	Hs.294009|ZMYND12
Hs.279640|TPR	Hs.294041|EXOSC8
Hs.279652|MRPL4	Hs.294147|PNPLA7
Hs.279704|CHRAC1	Hs.295563|C12orf45
Hs.279806|DDX5	Hs.29665|CLSTN1
Hs.279832|DOK4	Hs.29706|C14orf149
Hs.279881|MAN1B1	Hs.297389|QRICH1
Hs.279906|CCNT1	Hs.29802|SLIT2
Hs.279908|TFB1M	Hs.298312|HORMAD1
Hs.279912|CP110	Hs.298345|SLBP
Hs.279915|TIMM8B	Hs.298351|ASPSCR1
Hs.279929|TMED9	Hs.298654|DUSP6
Hs.280130|RPS24	Hs.299002|FBL
Hs.280388|NPHP1	Hs.299055|GDI2
Hs.280741|YIF1B	Hs.299315|DPYSL5
Hs.280987|MSH3	Hs.299329|B3GNT7
Hs.282067|ZNF790	Hs.299878|DEGS1
Hs.282326|RCAN1	Hs.300624|TARDBP
Hs.282901|RBM39	Hs.300887|AHCTF1
Hs.283127|DIAPH3	Hs.301048|SEH1L
Hs.283322|C11orf73	Hs.301052|KIF18A
Hs.283551|EIF2B5	Hs.301404|RBM3
Hs.283734|MRPL47	Hs.301564|YRDC
Hs.283739|UBQLN4	Hs.301613|JTV1
Hs.283741|EXOSC5	Hs.30174|SNAPC5
Hs.283743|38599	Hs.301853|RAB34
Hs.284137|RMI1	Hs.302017|EDA2R
Hs.284284|B3GALT6	Hs.302287|SCFD2
Hs.284297|DUS3L	Hs.30246|SLC19A2
Hs.284491|PDXK	Hs.302634|FZD8
Hs.2853|PCBP1	Hs.302738|SLC26A2
Hs.285354|MAX	Hs.302903|UBE2I
Hs.286131|DERL2	Hs.302977|C12orf4
Hs.286173|DDX55	Hs.303025|C11orf24
Hs.286221|ARF1	Hs.30345|TRAP1
Hs.286226|MYO1C	Hs.303676|G3BP2
Hs.286261|WDR55	Hs.303787|BCAP29
Hs.28659|CNIH3	Hs.30385|MLLT10
Hs.287471|C1orf43	Hs.304020|CALR3
Hs.287735|TRIM46	Hs.304192|DSTN
Hs.288164|SETD5	Hs.304376|PPP1R15B
Hs.288178|TROVE2	Hs.304792|PROSC
Hs.288224|MRPL50	Hs.306083|C22orf32
Hs.288304|FAM76B	Hs.306199|GPR84
Hs.288382|CENPT	Hs.306242|NOL7
Hs.288658|ZNF35	Hs.306380|C16orf68
Hs.288798|MUS81	Hs.306769|RUFY1
Hs.288809|BIVM	Hs.306791|POLD2
Hs.288969|NMRAL1	Hs.30792|HOOK2
Hs.288974|TARS2	Hs.308122|ITPK1
Hs.28914|APRT	Hs.309090|SFRS7
Hs.289271|CYC1	Hs.309231|C6orf153
Hs.290404|SLC25A3	Hs.309767|STK31
Hs.29052|ANKRD49	Hs.3100|KARS
Hs.290758|DDB1	Hs.310231|PAK1IP1
Hs.291196|ATP1B1	Hs.31053|TBCB
Hs.291363|CHEK2	Hs.310809|WDR3
Hs.292026|EIF4E2	Hs.31082|TMEM33
Hs.292135|ZSWIM3	Hs.311072|MRPS35
Hs.292154|RAG1AP1	Hs.311609|DDX39
Hs.292493|XRCC6	Hs.312485|CFI
Hs.292549|DLG1	Hs.31334|PRPF6
Hs.292570|WDR85	Hs.313544|GNL3
Hs.292949|INO80	Hs.31387|NDUFAF3
Hs.292986|TBCKL	Hs.314359|EIF3K
Hs.29341|FAM113A	Hs.31439|SPINT2
Hs.293560|AMZ2	Hs.31442|RECQL4
Hs.293753|BOK	Hs.31498|TMCO1
Hs.293970|ALDH6A1	Hs.315137|AARS
Hs.294005|G6PC3	Hs.315167|DSCC1
Hs.294009|ZMYND12	Hs.316890|SNX5
Hs.294041|EXOSC8	Hs.317340|C17orf42
Hs.294103|LMBRD2	Hs.31746|SCRT1
Hs.294147|PNPLA7	Hs.318526|C13orf23
Hs.295563|C12orf45	Hs.319128|C12orf65
Hs.296045|RNF113B	Hs.319171|NFKBIZ
Hs.29665|CLSTN1	Hs.319334|NASP
Hs.29706|C14orf149	Hs.320086|C7orf51
Hs.297389|QRICH1	Hs.320151|AGPAT2
Hs.29802|SLIT2	Hs.32018|SNAPIN
Hs.298250|MAP1D	Hs.320823|C20orf72
Hs.298312|HORMAD1	Hs.321231|B4GALT3
Hs.298345|SLBP	Hs.321541|RAB11A
Hs.298351|ASPSCR1	Hs.32196|MRPL36
Hs.298382|RPGRIP1L	Hs.323213|YIPF2
Hs.298654|DUSP6	Hs.323363|ATG9A
Hs.299002|FBL	Hs.323396|FAM54B
Hs.299055|GDI2	Hs.323445|C9orf75
Hs.299315|DPYSL5	Hs.323489|PTCD3
Hs.299329|B3GNT7	Hs.323562|MAGT1
Hs.299878|DEGS1	Hs.324844|VKORC1
Hs.300624|TARDBP	Hs.325081|SNAP47
Hs.300887|AHCTF1	Hs.325321|WDR18
Hs.301048|SEH1L	Hs.3254|MRPL23
Hs.301052|KIF18A	Hs.326|TARBP2
Hs.301404|RBM3	Hs.3260|PSEN1
Hs.301419|TERF2IP	Hs.326387|MORF4L2
Hs.301463|ZNF688	Hs.3281|NPTX2
Hs.301564|YRDC	Hs.329502|CASP9
Hs.301613|JTV1	Hs.32959|GRK4
Hs.30174|SNAPC5	Hs.332012|IGSF8
Hs.301853|RAB34	Hs.332156|LRRC25
Hs.302017|EDA2R	Hs.333388|EEF1D
Hs.302287|SCFD2	Hs.333526|C17orf37
Hs.30246|SLC19A2	Hs.333786|PSMA2
Hs.302634|FZD8	Hs.333823|MRPL13
Hs.302738|SLC26A2	Hs.334019|CR1
Hs.302903|UBE2I	Hs.334305|DGAT2
Hs.302977|C12orf4	Hs.334507|TLE6
Hs.303025|C11orf24	Hs.334515|ZSCAN10
Hs.303116|SDF2L1	Hs.334562|CDC2
Hs.30345|TRAP1	Hs.334707|ACY1
Hs.303676|G3BP2	Hs.334713|UBL7
Hs.303787|BCAP29	Hs.334885|GTPBP3
Hs.30385|MLLT10	Hs.335061|COPS7B
Hs.304020|CALR3	Hs.335084|FPGS
Hs.304192|DSTN	Hs.3352|HDAC2
Hs.304376|PPP1R15B	Hs.335355|SLC44A4
Hs.304792|PROSC	Hs.336810|TRIM8
Hs.306083|C22orf32	Hs.337588|LEAP2
Hs.306199|GPR84	Hs.3376|TBC1D13
Hs.306242|NOL7	Hs.337766|RPL18A
Hs.306380|C16orf68	Hs.338207|FRAP1
Hs.306769|RUFY1	Hs.33922|C1orf156
Hs.306791|POLD2	Hs.339453|ERGIC2
Hs.30792|HOOK2	Hs.339735|CUL4A
Hs.308122|ITPK1	Hs.342307|PRPF38B
Hs.308340|NUP188	Hs.343244|AP1G2
Hs.309090|SFRS7	Hs.343571|CNOT3
Hs.309231|C6orf153	Hs.3439|STOML2
Hs.309767|STK31	Hs.34492|AS3MT
Hs.3100|KARS	Hs.3459|UBFD1
Hs.310231|PAK1IP1	Hs.346575|C19orf26
Hs.31053|TBCB	Hs.346868|EBNA1BP2
Hs.310809|WDR3	Hs.347408|TMEM79
Hs.31082|TMEM33	Hs.347614|MTO1
Hs.311072|MRPS35	Hs.348012|CNTROB
Hs.311609|DDX39	Hs.348297|TASP1
Hs.312485|CFI	Hs.349125|C20orf132
Hs.31334|PRPF6	Hs.349283|CBX5
Hs.313544|GNL3	Hs.349306|RNF145
Hs.31387|NDUFAF3	Hs.349470|SNCG
Hs.313917|HEATR3	Hs.350475|SUMF1
Hs.314359|EIF3K	Hs.35086|USP1
Hs.31439|SPINT2	Hs.351099|ATP5SL
Hs.31442|RECQL4	Hs.351743|RIBC1
Hs.31498|TMCO1	Hs.352240|SLC38A10
Hs.315137|AARS	Hs.352768|PSMB1
Hs.315167|DSCC1	Hs.352839|MRPS15
Hs.316890|SNX5	Hs.353013|C20orf11
Hs.317340|C17orf42	Hs.355333|COMTD1
Hs.31746|SCRT1	Hs.355570|LSM12
Hs.318526|C13orf23	Hs.355606|TMEM167A
Hs.319128|C12orf65	Hs.355643|RNPS1
Hs.319171|NFKBIZ	Hs.355750|TAF1D
Hs.319334|NASP	Hs.355934|SFPQ
Hs.320086|C7orf51	Hs.356198|EXOC8
Hs.320151|AGPAT2	Hs.356467|C19orf42
Hs.32018|SNAPIN	Hs.356549|SNRPD3
Hs.320823|C20orf72	Hs.356554|TRIT1
Hs.321231|B4GALT3	Hs.356697|COX18
Hs.321541|RAB11A	Hs.356769|MAN2B1
Hs.32196|MRPL36	Hs.357004|OLFML2A
Hs.323213|YIPF2	Hs.357637|EXTL2
Hs.323363|ATG9A	Hs.362728|38609
Hs.323396|FAM54B	Hs.362817|NUP85
Hs.323445|C9orf75	Hs.363137|TCP1
Hs.323489|PTCD3	Hs.363138|SLC27A1
Hs.323562|MAGT1	Hs.363308|ORAI2
Hs.324844|VKORC1	Hs.363492|DDX18
Hs.325081|SNAP47	Hs.36587|PPP1R7
Hs.325321|WDR18	Hs.367437|ATM
Hs.3254|MRPL23	Hs.367799|GRIK5
Hs.326|TARBP2	Hs.367842|MKI67IP
Hs.3260|PSEN1	Hs.367854|PRMT5
Hs.326387|MORF4L2	Hs.368011|MRRF
Hs.3281|NPTX2	Hs.368149|CCT7
Hs.329502|CASP9	Hs.368160|PCDHGC3
Hs.32959|GRK4	Hs.368353|C1orf71
Hs.330742|SPPL2B	Hs.368376|SRPR
Hs.332012|IGSF8	Hs.368402|C8orf55
Hs.332156|LRRC25	Hs.368598|ZC3H15
Hs.333388|EEF1D	Hs.368733|RGS20
Hs.333526|C17orf37	Hs.368855|GMPR2
Hs.333786|PSMA2	Hs.368982|CASP2
Hs.333823|MRPL13	Hs.369144|AAAS
Hs.334019|CR1	Hs.369265|IRAK3
Hs.334305|DGAT2	Hs.36927|HSPH1
Hs.334507|TLE6	Hs.369285|INTS7
Hs.334515|ZSCAN10	Hs.369440|SFXN1
Hs.334562|CDC2	Hs.369488|DSCR3
Hs.334707|ACY1	Hs.369614|COPS2
Hs.334713|UBL7	Hs.36973|GNAT2
Hs.334885|GTPBP3	Hs.369819|TBC1D16
Hs.335061|COPS7B	Hs.369840|NID2
Hs.335084|FPGS	Hs.369921|VAV2
Hs.3352|HDAC2	Hs.370100|CXorf26
Hs.335355|SLC44A4	Hs.370102|CISD1
Hs.336810|TRIM8	Hs.370504|RPS15A
Hs.337588|LEAP2	Hs.370725|OSBPL1A
Hs.3376|TBC1D13	Hs.370770|XPO1
Hs.337766|RPL18A	Hs.370895|RPN2
Hs.338207|FRAP1	Hs.370927|LRRC59
Hs.33922|C1orf156	Hs.371001|EIF3B
Hs.339453|ERGIC2	Hs.371016|TBC1D2
Hs.339665|FAM72B	Hs.371210|C1orf27
Hs.339735|CUL4A	Hs.371240|AKAP12
Hs.34012|BRCA2	Hs.371344|PIK3R2
Hs.342307|PRPF38B	Hs.371563|RAB14
Hs.343244|AP1G2	Hs.371617|PCGF2
Hs.343383|WDR38	Hs.371698|RAE1
Hs.343571|CNOT3	Hs.371856|ZC3H7A
Hs.3439|STOML2	Hs.37196|GPR176
Hs.34492|AS3MT	Hs.372000|NSMAF
Hs.3459|UBFD1	Hs.372265|BXDC1
Hs.346575|C19orf26	Hs.372719|PHF7
Hs.346868|EBNA1BP2	Hs.37288|NR1D2
Hs.347408|TMEM79	Hs.372938|NRXN2
Hs.347614|MTO1	Hs.373550|TGIF1
Hs.348012|CNTROB	Hs.373763|HNRNPR
Hs.348297|TASP1	Hs.373947|KIF9
Hs.348351|NHLRC1	Hs.374477|EWSR1
Hs.349125|C20orf132	Hs.375684|RAD18
Hs.349283|CBX5	Hs.375707|CHCHD5
Hs.349306|RNF145	Hs.376064|NOP56
Hs.349470|SNCG	Hs.37617|MYO1G
Hs.350475|SUMF1	Hs.376933|GUK1
Hs.35086|USP1	Hs.377010|CAD
Hs.350868|A2LD1	Hs.377155|MTDH
Hs.351099|ATP5SL	Hs.377257|RBM45
Hs.351743|RIBC1	Hs.377416|ELMO3
Hs.351816|C7orf45	Hs.377992|RABGGTA
Hs.352240|SLC38A10	Hs.378103|RPS5
Hs.352768|PSMB1	Hs.378532|HBS1L
Hs.352839|MRPS15	Hs.378885|PIGW
Hs.353013|C20orf11	Hs.37916|DPP7
Hs.353035|TWISTNB	Hs.379636|UNC45B
Hs.355333|COMTD1	Hs.379858|DDAH1
Hs.355570|LSM12	Hs.380291|NUDCD1
Hs.355581|ZBTB43	Hs.380412|RG9MTD2
Hs.355606|TMEM167A	Hs.380801|PCNXL3
Hs.355643|RNPS1	Hs.380857|RCC2
Hs.355750|TAF1D	Hs.380933|RPL22L1
Hs.355934|SFPQ	Hs.380953|RPL38
Hs.355952|YDJC	Hs.381061|RPL19
Hs.356198|EXOC8	Hs.381072|PPIF
Hs.356224|GTF2H5	Hs.38114|RAD1
Hs.356416|CBX7	Hs.381219|RPL15
Hs.356467|C19orf42	Hs.381220|FAM26F
Hs.356549|SNRPD3	Hs.381285|ZNF45
Hs.356554|TRIT1	Hs.382306|CDK8
Hs.356578|MRPL54	Hs.385998|WDHD1
Hs.356626|C19orf70	Hs.386168|IP6K1
Hs.356697|COX18	Hs.386189|GTSE1
Hs.356719|ATL3	Hs.386225|GYS1
Hs.356769|MAN2B1	Hs.386299|ZMAT3
Hs.357004|OLFML2A	Hs.386684|AHI1
Hs.357637|EXTL2	Hs.386989|DHRS7B
Hs.362728|38609	Hs.387208|FAU
Hs.362817|NUP85	Hs.387601|FOXRED2
Hs.363137|TCP1	Hs.387804|PABPC1
Hs.363138|SLC27A1	Hs.388034|RXRB
Hs.363308|ORAI2	Hs.388087|DPH3
Hs.363492|DDX18	Hs.388170|TSR1
Hs.365286|FAM21C	Hs.388188|BAT5
Hs.36587|PPP1R7	Hs.388220|CDADC1
Hs.367437|ATM	Hs.388236|CIC
Hs.367690|C15orf17	Hs.388255|C16orf61
Hs.367799|GRIK5	Hs.388733|PNPT1
Hs.367842|MKI67IP	Hs.388739|XRCC5
Hs.367854|PRMT5	Hs.388813|ZFP1
Hs.368011|MRRF	Hs.388841|ZPBP
Hs.368149|CCT7	Hs.388927|YY1
Hs.368160|PCDHGC3	Hs.389027|PPM1L
Hs.368353|C1orf71	Hs.389277|ARFRP1
Hs.368376|SRPR	Hs.389311|C2orf88
Hs.368402|C8orf55	Hs.389438|IFT140
Hs.368429|SPDYE4	Hs.389669|TMEM88
Hs.368598|ZC3H15	Hs.389678|FLJ35220
Hs.368733|RGS20	Hs.390420|FUT4
Hs.368855|GMPR2	Hs.390623|XPNPEP1
Hs.368982|CASP2	Hs.39311|SRD5A3
Hs.369144|AAAS	Hs.397010|KAT5
Hs.369265|IRAK3	Hs.397891|PASK
Hs.36927|HSPH1	Hs.397918|KIN
Hs.369285|INTS7	Hs.399496|SLC13A5
Hs.369440|SFXN1	Hs.399758|RFESD
Hs.369488|DSCR3	Hs.399984|WDR75
Hs.369614|COPS2	Hs.400625|GRWD1
Hs.36973|GNAT2	Hs.400740|PPP2R4
Hs.369819|TBC1D16	Hs.401388|SENP2
Hs.369840|NID2	Hs.401509|RBM10
Hs.369921|VAV2	Hs.401842|RSL1D1
Hs.370100|CXorf26	Hs.401903|COX5A
Hs.370102|CISD1	Hs.402752|TAF15
Hs.370504|RPS15A	Hs.403436|DCI
Hs.370671|ATG2A	Hs.403790|SLC25A28
Hs.370725|OSBPL1A	Hs.404321|GARS
Hs.370770|XPO1	Hs.405590|EIF3E
Hs.370834|ATAD2	Hs.405607|PHOSPHO1
Hs.370895|RPN2	Hs.405692|CCDC53
Hs.370927|LRRC59	Hs.405873|ISYNA1
Hs.371001|EIF3B	Hs.405925|PSRC1
Hs.371016|TBC1D2	Hs.406228|IL9R
Hs.371096|CRTC1	Hs.406277|SF3A1
Hs.371210|C1orf27	Hs.406300|RPL23
Hs.371240|AKAP12	Hs.406395|PRKRIP1
Hs.371344|PIK3R2	Hs.406461|FAM86A
Hs.371563|RAB14	Hs.406510|ATP5B
Hs.371587|LINGO3	Hs.406530|TMEM138
Hs.371617|PCGF2	Hs.406557|CLK4
Hs.371698|RAE1	Hs.406683|RPS15
Hs.371856|ZC3H7A	Hs.406703|UTP15
Hs.37196|GPR176	Hs.406758|HIBADH
Hs.372000|NSMAF	Hs.406799|RAB18
Hs.372265|BXDC1	Hs.406840|SLC35A4
Hs.372719|PHF7	Hs.407506|INHA
Hs.37288|NR1D2	Hs.40758|RAB30
Hs.372938|NRXN2	Hs.407955|ICT1
Hs.373550|TGIF1	Hs.407966|GALK1
Hs.373606|NAIF1	Hs.407995|MIF
Hs.373763|HNRNPR	Hs.408018|RPL36
Hs.373947|KIF9	Hs.408061|FABP5
Hs.374421|CEP78	Hs.408241|NUPL2
Hs.374458|ALKBH2	Hs.408257|NDUFS6
Hs.374477|EWSR1	Hs.408614|ST8SIA1
Hs.375684|RAD18	Hs.408629|KDELC1
Hs.375707|CHCHD5	Hs.409065|FEN1
Hs.376064|NOP56	Hs.409081|KMO
Hs.37617|MYO1G	Hs.409137|EIF2B2
Hs.376933|GUK1	Hs.409140|ATP5O
Hs.377010|CAD	Hs.40919|ALG2
Hs.377155|MTDH	Hs.409223|SSR4
Hs.377257|RBM45	Hs.409230|AGPAT1
Hs.377416|ELMO3	Hs.409412|PARP2
Hs.377992|RABGGTA	Hs.409965|PNN
Hs.378103|RPS5	Hs.410197|IDH3G
Hs.378532|HBS1L	Hs.410830|C21orf70
Hs.378885|PIGW	Hs.411125|MRPS12
Hs.37916|DPP7	Hs.411641|EIF4EBP1
Hs.379636|UNC45B	Hs.411847|MAPK6
Hs.379858|DDAH1	Hs.412019|CCDC28A
Hs.380159|TRMT5	Hs.412304|THOC6
Hs.380291|NUDCD1	Hs.412462|R3HDM1
Hs.380412|RG9MTD2	Hs.412587|RAD51C
Hs.380801|PCNXL3	Hs.412842|CDC123
Hs.380857|RCC2	Hs.412870|POP4
Hs.380933|RPL22L1	Hs.413074|NFX1
Hs.380953|RPL38	Hs.413133|FZR1
Hs.381058|KIAA0146	Hs.413359|C7orf47
Hs.381061|RPL19	Hs.413493|TRIM39
Hs.381072|PPIF	Hs.414099|CNPY3
Hs.38114|RAD1	Hs.414809|KIAA0831
Hs.381219|RPL15	Hs.415058|HSD17B8
Hs.381220|FAM26F	Hs.415172|RABL4
Hs.381225|SPC24	Hs.415299|ITPA
Hs.381285|ZNF45	Hs.415842|RBM18
Hs.382306|CDK8	Hs.416049|TNPO2
Hs.382641|ATXN3L	Hs.416216|DUSP12
Hs.385998|WDHD1	Hs.416998|MRPL18
Hs.386168|IP6K1	Hs.417022|ICK
Hs.386189|GTSE1	Hs.417029|C17orf81
Hs.386225|GYS1	Hs.417710|C16orf14
Hs.386299|ZMAT3	Hs.418198|PAPD4
Hs.386684|AHI1	Hs.418416|ZC3H8
Hs.386989|DHRS7B	Hs.418520|GTF3C6
Hs.387208|FAU	Hs.418668|ATP5D
Hs.387255|N-PAC	Hs.418795|GLT25D1
Hs.387601|FOXRED2	Hs.418966|ZBTB40
Hs.387804|PABPC1	Hs.419640|PARK7
Hs.388034|RXRB	Hs.420263|DDX25
Hs.388087|DPH3	Hs.420559|PISD
Hs.388170|TSR1	Hs.420662|PIH1D2
Hs.388188|BAT5	Hs.420696|MRPL39
Hs.388220|CDADC1	Hs.420757|GPATCH2
Hs.388236|CIC	Hs.420796|ABHD14B
Hs.388255|C16orf61	Hs.420830|HIF3A
Hs.388733|PNPT1	Hs.421150|MORC3
Hs.388739|XRCC5	Hs.421509|CCT4
Hs.388813|ZFP1	Hs.421576|MAGOH
Hs.388841|ZPBP	Hs.421608|EEF1B2
Hs.388927|YY1	Hs.421848|MRPL43
Hs.389027|PPM1L	Hs.421907|GLTSCR2
Hs.389277|ARFRP1	Hs.422336|RGS19
Hs.389311|C2orf88	Hs.422676|OCEL1
Hs.389438|IFT140	Hs.422688|RBP7
Hs.389669|TMEM88	Hs.423348|MEN1
Hs.389678|FLJ35220	Hs.425178|EIF1AD
Hs.390420|FUT4	Hs.4253|CCDC86
Hs.390623|XPNPEP1	Hs.428027|PBX3
Hs.39311|SRD5A3	Hs.42806|SDF4
Hs.396178|RBAK	Hs.428446|CA11
Hs.397010|KAT5	Hs.429180|EIF2S2
Hs.397891|PASK	Hs.42957|METTL1
Hs.397918|KIN	Hs.430075|COX7C
Hs.399496|SLC13A5	Hs.430435|NUP54
Hs.399758|RFESD	Hs.430733|CLNS1A
Hs.399984|WDR75	Hs.431048|ABL1
Hs.400625|GRWD1	Hs.431081|USP53
Hs.400740|PPP2R4	Hs.431307|MRPL40
Hs.401388|SENP2	Hs.431850|MAPK1
Hs.401509|RBM10	Hs.432121|PRDX2
Hs.401842|RSL1D1	Hs.432424|TPP2
Hs.401903|COX5A	Hs.432485|RPL36A
Hs.402752|TAF15	Hs.432574|POLR2H
Hs.403436|DCI	Hs.432755|SNX18
Hs.403790|SLC25A28	Hs.432945|ANKRD9
Hs.404263|SS18	Hs.432948|ORC5L
Hs.404289|C9orf97	Hs.43314|SIX5
Hs.404321|GARS	Hs.433203|TMEM208
Hs.405410|OGT	Hs.433269|EAPP
Hs.405590|EIF3E	Hs.433291|ARD1A
Hs.405607|PHOSPHO1	Hs.433307|BCKDHA
Hs.405692|CCDC53	Hs.433329|NUDT8
Hs.405873|ISYNA1	Hs.433381|C6orf89
Hs.405925|PSRC1	Hs.433445|JAG2
Hs.405942|CCDC137	Hs.433466|C2orf56
Hs.406014|NWD1	Hs.433512|ACTR3
Hs.406228|IL9R	Hs.433529|RPS11
Hs.406277|SF3A1	Hs.433540|DNAJC8
Hs.406300|RPL23	Hs.433615|TUBB2C
Hs.406395|PRKRIP1	Hs.433701|RPL37A
Hs.406461|FAM86A	Hs.433702|EIF5
Hs.406510|ATP5B	Hs.433759|BANF1
Hs.406530|TMEM138	Hs.434053|FAM3C
Hs.406557|CLK4	Hs.434232|ELAC2
Hs.406683|RPS15	Hs.434248|PLEC1
Hs.406703|UTP15	Hs.434250|CKAP2L
Hs.406758|HIBADH	Hs.434251|RRP12
Hs.406799|RAB18	Hs.434864|INO80E
Hs.406840|SLC35A4	Hs.434878|TNFRSF6B
Hs.407506|INHA	Hs.434886|CDCA5
Hs.40758|RAB30	Hs.434937|PPIB
Hs.407955|ICT1	Hs.434993|DNAJC27
Hs.407966|GALK1	Hs.435004|SEC23IP
Hs.407995|MIF	Hs.435051|CDKN2D
Hs.408018|RPL36	Hs.435074|KCNAB3
Hs.408061|FABP5	Hs.435136|TXN
Hs.408233|RANGRF	Hs.435166|LBR
Hs.408241|NUPL2	Hs.435237|ERCC8
Hs.408257|NDUFS6	Hs.435277|SYNGR3
Hs.408577|FAM149B1	Hs.435302|ZNF3
Hs.408614|ST8SIA1	Hs.435556|BFAR
Hs.408629|KDELC1	Hs.435735|SLC5A6
Hs.409065|FEN1	Hs.435755|PDRG1
Hs.409081|KMO	Hs.435767|PCYT1A
Hs.409137|EIF2B2	Hs.435811|ARRB2
Hs.409140|ATP5O	Hs.435815|FAM48A
Hs.40919|ALG2	Hs.435948|ATAD1
Hs.409223|SSR4	Hs.435952|CDK5RAP1
Hs.409230|AGPAT1	Hs.435981|ERCC1
Hs.409412|PARP2	Hs.436068|TMEM38A
Hs.409965|PNN	Hs.436102|AEN
Hs.410197|IDH3G	Hs.436187|TRIP13
Hs.410830|C21orf70	Hs.43619|MED19
Hs.411125|MRPS12	Hs.43627|SOX12
Hs.411480|AUP1	Hs.436405|IDH3B
Hs.411641|EIF4EBP1	Hs.436410|TBRG1
Hs.411847|MAPK6	Hs.436429|PTPN3
Hs.412019|CCDC28A	Hs.436446|ARMET
Hs.412304|THOC6	Hs.436578|POLR2F
Hs.412462|R3HDM1	Hs.436618|C12orf24
Hs.412587|RAD51C	Hs.436912|KIFC1
Hs.412842|CDC123	Hs.436939|BICD2
Hs.412870|POP4	Hs.436944|SPRY1
Hs.413074|NFX1	Hs.437|TCF15
Hs.413133|FZR1	Hs.437009|POLG2
Hs.413359|C7orf47	Hs.437153|MLXIP
Hs.413493|TRIM39	Hs.437191|PTRF
Hs.414099|CNPY3	Hs.437366|PSMC2
Hs.414809|KIAA0831	Hs.437403|PPA1
Hs.415058|HSD17B8	Hs.437460|WRAP53
Hs.415172|RABL4	Hs.437594|RPLP2
Hs.415299|ITPA	Hs.437599|HPS5
Hs.415842|RBM18	Hs.437609|IFIT2
Hs.416049|TNPO2	Hs.437941|C14orf106
Hs.416216|DUSP12	Hs.438227|RPL34
Hs.416375|E2F7	Hs.438409|REXO4
Hs.416998|MRPL18	Hs.438462|MT1H
Hs.417022|ICK	Hs.438533|POLI
Hs.417029|C17orf81	Hs.438587|PPIL2
Hs.417710|C16orf14	Hs.438678|TALDO1
Hs.418045|BEND3	Hs.438720|MCM7
Hs.418198|PAPD4	Hs.438993|BCAT1
Hs.418416|ZC3H8	Hs.439152|NIT2
Hs.418520|GTF3C6	Hs.439200|KIAA0090
Hs.418668|ATP5D	Hs.439312|PLTP
Hs.418795|GLT25D1	Hs.439370|MRI1
Hs.418966|ZBTB40	Hs.44017|MRPL41
Hs.419240|SLC2A3	Hs.440219|UBN1
Hs.419640|PARK7	Hs.440291|ZNF524
Hs.420263|DDX25	Hs.440382|TRIM27
Hs.420559|PISD	Hs.440401|RETSAT
Hs.420662|PIH1D2	Hs.440497|KCNAB2
Hs.420696|MRPL39	Hs.440525|TIMM9
Hs.420757|GPATCH2	Hs.440553|ZNF473
Hs.420796|ABHD14B	Hs.440604|PSMD7
Hs.420830|HIF3A	Hs.440776|DPH5
Hs.421150|MORC3	Hs.440880|S100PBP
Hs.421509|CCT4	Hs.440900|BAT3
Hs.421576|MAGOH	Hs.440932|38603
Hs.421608|EEF1B2	Hs.440950|YIPF3
Hs.421848|MRPL43	Hs.441708|C15orf42
Hs.421907|GLTSCR2	Hs.441926|PIBF1
Hs.422336|RGS19	Hs.442530|TBXA2R
Hs.422676|OCEL1	Hs.442590|SLC6A9
Hs.422688|RBP7	Hs.442609|FBF1
Hs.423348|MEN1	Hs.442634|PGP
Hs.424126|SERF2	Hs.442658|AURKB
Hs.424552|ARL10	Hs.442718|PFN4
Hs.425178|EIF1AD	Hs.442782|HAUS4
Hs.4253|CCDC86	Hs.442798|RNF10
Hs.428027|PBX3	Hs.443031|GLB1
Hs.42806|SDF4	Hs.443077|REV1
Hs.428446|CA11	Hs.443081|THUMPD3
Hs.429180|EIF2S2	Hs.443258|SREBF2
Hs.42957|METTL1	Hs.443330|VRK3
Hs.430075|COX7C	Hs.443428|ADCY4
Hs.430435|NUP54	Hs.443465|TCERG1
Hs.430733|CLNS1A	Hs.443551|C1orf112
Hs.431048|ABL1	Hs.443577|TNFRSF21
Hs.431081|USP53	Hs.443650|KDM5B
Hs.431307|MRPL40	Hs.443661|SYNJ2BP
Hs.431850|MAPK1	Hs.443723|GRPEL1
Hs.432121|PRDX2	Hs.443735|SETD8
Hs.432364|C9orf102	Hs.443861|SRPK1
Hs.432413|TRAPPC5	Hs.443881|PAXIP1
Hs.432424|TPP2	Hs.443914|SOD1
Hs.432485|RPL36A	Hs.44402|CSTF3
Hs.432574|POLR2H	Hs.444028|CKAP2
Hs.432755|SNX18	Hs.444082|EZH2
Hs.432945|ANKRD9	Hs.444118|MCM6
Hs.432948|ORC5L	Hs.444157|PPHLN1
Hs.43314|SIX5	Hs.444202|SLC9A8
Hs.433203|TMEM208	Hs.44424|SLC6A15
Hs.433269|EAPP	Hs.444360|RABL3
Hs.433291|ARD1A	Hs.444448|KCNK5
Hs.433307|BCKDHA	Hs.444483|MNS1
Hs.433329|NUDT8	Hs.444520|DHX35
Hs.433381|C6orf89	Hs.444569|TMEM49
Hs.433445|JAG2	Hs.444749|RPL36AL
Hs.433466|C2orf56	Hs.444776|ACOT8
Hs.433512|ACTR3	Hs.444851|CNOT10
Hs.433529|RPS11	Hs.444931|MED17
Hs.433540|DNAJC8	Hs.444950|GATSL3
Hs.433615|TUBB2C	Hs.444982|ALS2CR8
Hs.433701|RPL37A	Hs.444986|METAP2
Hs.433702|EIF5	Hs.445061|VAC14
Hs.433759|BANF1	Hs.445168|DDX51
Hs.433795|SHC1	Hs.445272|GTF2E1
Hs.433901|COX8A	Hs.445386|TMEM206
Hs.434053|FAM3C	Hs.445403|IARS
Hs.434232|ELAC2	Hs.445497|HNRPLL
Hs.434248|PLEC1	Hs.445652|TRA2A
Hs.434250|CKAP2L	Hs.445705|RRM1
Hs.434251|RRP12	Hs.445803|OSTC
Hs.434864|INO80E	Hs.445892|SEC22C
Hs.434878|TNFRSF6B	Hs.445977|GTF3A
Hs.434886|CDCA5	Hs.446077|SLC38A4
Hs.434937|PPIB	Hs.446260|PSMA6
Hs.434993|DNAJC27	Hs.446311|PSMG3
Hs.435004|SEC23IP	Hs.446320|RPP14
Hs.435051|CDKN2D	Hs.446350|TGFBRAP1
Hs.435074|KCNAB3	Hs.446354|TCEA3
Hs.435136|TXN	Hs.446374|PFDN6
Hs.435166|LBR	Hs.446438|GPRC5C
Hs.435237|ERCC8	Hs.446588|RPS13
Hs.435277|SYNGR3	Hs.446689|SLC46A1
Hs.435302|ZNF3	Hs.446850|C14orf100
Hs.435556|BFAR	Hs.446852|EIF3L
Hs.435735|SLC5A6	Hs.44856|GAL3ST4
Hs.435755|PDRG1	Hs.448664|TMEM80
Hs.435767|PCYT1A	Hs.448845|FADS6
Hs.435811|ARRB2	Hs.449076|PWP2
Hs.435815|FAM48A	Hs.449278|BRD9
Hs.435948|ATAD1	Hs.45002|RAC3
Hs.435952|CDK5RAP1	Hs.454418|LDB1
Hs.435981|ERCC1	Hs.454528|VPS35
Hs.436068|TMEM38A	Hs.454685|ZNF689
Hs.436102|AEN	Hs.455109|B4GALT7
Hs.436187|TRIP13	Hs.458280|PABPC3
Hs.43619|MED19	Hs.458360|UCK2
Hs.43627|SOX12	Hs.458365|RNF113A
Hs.436405|IDH3B	Hs.458367|MRP63
Hs.436410|TBRG1	Hs.458390|INTS5
Hs.436429|PTPN3	Hs.458406|UTF1
Hs.436446|ARMET	Hs.458414|IFITM1
Hs.436578|POLR2F	Hs.458513|PPP1R3B
Hs.436618|C12orf24	Hs.458598|UTP14A
Hs.436847|CLCN2	Hs.458713|FUT10
Hs.436912|KIFC1	Hs.458747|ANP32A
Hs.436939|BICD2	Hs.459072|FAM108C1
Hs.436944|SPRY1	Hs.459596|MPG
Hs.437|TCF15	Hs.459896|IPPK
Hs.437009|POLG2	Hs.460|ATF3
Hs.437083|TUSC4	Hs.460179|SMG1
Hs.437153|MLXIP	Hs.460232|THUMPD1
Hs.437191|PTRF	Hs.460298|POLR3E
Hs.437366|PSMC2	Hs.460336|GGA2
Hs.437403|PPA1	Hs.460468|XPO6
Hs.437460|WRAP53	Hs.460499|ATXN2L
Hs.437594|RPLP2	Hs.460558|SULT1A3
Hs.437599|HPS5	Hs.460996|TRADD
Hs.437609|IFIT2	Hs.461000|LRRC29
Hs.437647|ANKZF1	Hs.461086|CDH1
Hs.437922|MYCL1	Hs.461113|CIRH1A
Hs.437941|C14orf106	Hs.461131|CYB5B
Hs.438219|GPS2	Hs.461178|EIF1AY
Hs.438227|RPL34	Hs.461361|CFDP1
Hs.438409|REXO4	Hs.461379|GABARAPL2
Hs.438462|MT1H	Hs.461453|WWOX
Hs.438533|POLI	Hs.461925|RPA1
Hs.438587|PPIL2	Hs.462278|COX10
Hs.438678|TALDO1	Hs.462323|NCOR1
Hs.438720|MCM7	Hs.462348|NPHP4
Hs.438993|BCAT1	Hs.462392|ALKBH5
Hs.439152|NIT2	Hs.462445|B9D1
Hs.439200|KIAA0090	Hs.462732|SUZ12
Hs.439312|PLTP	Hs.462859|DHRS11
Hs.439370|MRI1	Hs.463045|KAT2A
Hs.44017|MRPL41	Hs.463059|STAT3
Hs.440219|UBN1	Hs.463638|TUBD1
Hs.440291|ZNF524	Hs.463642|RPS6KB1
Hs.440382|TRIM27	Hs.463785|FTSJ3
Hs.440401|RETSAT	Hs.463797|MRTO4
Hs.440497|KCNAB2	Hs.463936|NOL11
Hs.440515|APOBEC3H	Hs.463978|MAP2K6
Hs.440525|TIMM9	Hs.464157|RHBDF2
Hs.440553|ZNF473	Hs.464336|P4HB
Hs.440604|PSMD7	Hs.464416|USP14
Hs.440776|DPH5	Hs.464572|NDUFV2
Hs.440880|S100PBP	Hs.464652|PSMG2
Hs.440900|BAT3	Hs.464734|SNRPD1
Hs.440932|38603	Hs.465041|HDHD2
Hs.440950|YIPF3	Hs.465144|MEX3C
Hs.441708|C15orf42	Hs.465224|NARS
Hs.441926|PIBF1	Hs.465490|CTDP1
Hs.442530|TBXA2R	Hs.465498|TXNL4A
Hs.442590|SLC6A9	Hs.465529|MIDN
Hs.442609|FBF1	Hs.465558|NME6
Hs.442634|PGP	Hs.465607|APBA3
Hs.442658|AURKB	Hs.465645|C19orf10
Hs.442718|PFN4	Hs.465784|TIMM44
Hs.442782|HAUS4	Hs.465808|HNRNPM
Hs.442798|RNF10	Hs.465862|ICAM5
Hs.443031|GLB1	Hs.465885|ILF3
Hs.443077|REV1	Hs.466165|PGLS
Hs.443081|THUMPD3	Hs.466391|C19orf2
Hs.443258|SREBF2	Hs.466471|GPI
Hs.443330|VRK3	Hs.466775|SNRPA
Hs.443417|MINK1	Hs.466831|PAFAH1B3
Hs.443428|ADCY4	Hs.466937|PPP1R13L
Hs.443465|TCERG1	Hs.467192|PPP2R1A
Hs.443469|IFITM5	Hs.467279|MBOAT7
Hs.443551|C1orf112	Hs.467524|USP48
Hs.443577|TNFRSF21	Hs.467701|ODC1
Hs.443650|KDM5B	Hs.467807|LAPTM4A
Hs.443661|SYNJ2BP	Hs.468125|TTC27
Hs.443723|GRPEL1	Hs.468478|FOXN2
Hs.443735|SETD8	Hs.468688|C10orf137
Hs.443861|SRPK1	Hs.469030|MTHFD2
Hs.443881|PAXIP1	Hs.469171|TMEM222
Hs.443914|SOD1	Hs.469331|STARD7
Hs.44402|CSTF3	Hs.469543|SESN2
Hs.444028|CKAP2	Hs.469658|BCL2L11
Hs.444082|EZH2	Hs.469723|RCC1
Hs.444118|MCM6	Hs.469872|ERCC3
Hs.444157|PPHLN1	Hs.469879|IWS1
Hs.444202|SLC9A8	Hs.470417|PEF1
Hs.44424|SLC6A15	Hs.47062|POLR2I
Hs.444360|RABL3	Hs.470633|PDK1
Hs.444448|KCNK5	Hs.470654|CDCA7
Hs.444483|MNS1	Hs.470907|AK2
Hs.444520|DHX35	Hs.471104|NOP58
Hs.444569|TMEM49	Hs.471119|BMPR2
Hs.444600|BOLA2	Hs.471207|NDUFS1
Hs.444749|RPL36AL	Hs.471221|KLF7
Hs.444776|ACOT8	Hs.471401|BCS1L
Hs.444851|CNOT10	Hs.471403|RNF25
Hs.444931|MED17	Hs.471404|STK36
Hs.444950|GATSL3	Hs.471452|FARSB
Hs.444982|ALS2CR8	Hs.471610|ARMC9
Hs.444986|METAP2	Hs.471695|PRRG4
Hs.445061|VAC14	Hs.471768|STK40
Hs.445168|DDX51	Hs.471785|UBE2F
Hs.445272|GTF2E1	Hs.471818|CAPRIN1
Hs.445386|TMEM206	Hs.471851|HDLBP
Hs.445403|IARS	Hs.471873|DTYMK
Hs.445486|PIP5KL1	Hs.471975|DDRGK1
Hs.445497|HNRPLL	Hs.472038|UTP11L
Hs.445574|C17orf96	Hs.472119|MKKS
Hs.445652|TRA2A	Hs.472165|C20orf7
Hs.445705|RRM1	Hs.47223|ZMYND15
Hs.445803|OSTC	Hs.472491|OXCT2
Hs.445817|C4orf29	Hs.472564|ROMO1
Hs.445890|CNIH4	Hs.472667|CTNNBL1
Hs.445892|SEC22C	Hs.472737|TOP1
Hs.445977|GTF3A	Hs.473087|CTPS
Hs.446065|CYP20A1	Hs.473152|TFAP2C
Hs.446077|SLC38A4	Hs.473296|TPD52L2
Hs.446260|PSMA6	Hs.473470|GABPA
Hs.446311|PSMG3	Hs.473583|YBX1
Hs.446320|RPP14	Hs.473648|GART
Hs.446350|TGFBRAP1	Hs.47367|FEM1C
Hs.446354|TCEA3	Hs.473788|OTUB1
Hs.446374|PFDN6	Hs.473838|PSMG1
Hs.446438|GPRC5C	Hs.473937|NDUFV3
Hs.446588|RPS13	Hs.474206|HIRA
Hs.446664|TMEM198	Hs.474643|C22orf28
Hs.446689|SLC46A1	Hs.4747|DKC1
Hs.446850|C14orf100	Hs.474783|TST
Hs.446852|EIF3L	Hs.474980|PHF5A
Hs.446875|GPR139	Hs.474991|CCDC134
Hs.447643|RIMBP3C	Hs.475208|ZBED4
Hs.448010|SLC16A13	Hs.475387|CHCHD8
Hs.448468|NEK8	Hs.475812|STT3B
Hs.44856|GAL3ST4	Hs.476525|TMEM48
Hs.448664|TMEM80	Hs.477155|ATP6V1A
Hs.448845|FADS6	Hs.477162|QTRTD1
Hs.449076|PWP2	Hs.477273|ZNF593
Hs.449278|BRD9	Hs.477352|PDIA5
Hs.449662|FAM21B	Hs.477693|NCK1
Hs.45002|RAC3	Hs.477700|DBR1
Hs.452864|MMAA	Hs.477879|H2AFX
Hs.454418|LDB1	Hs.478031|SLC33A1
Hs.454528|VPS35	Hs.478481|ALG3
Hs.454685|ZNF689	Hs.478729|TMEM44
Hs.455109|B4GALT7	Hs.478741|C3orf21
Hs.458280|PABPC3	Hs.479122|ACOX3
Hs.458313|DDX28	Hs.479754|KIT
Hs.458360|UCK2	Hs.479911|MED18
Hs.458365|RNF113A	Hs.480356|VPS52
Hs.458367|MRP63	Hs.480415|MANBA
Hs.458390|INTS5	Hs.480454|INTS12
Hs.458406|UTF1	Hs.480701|MFSD8
Hs.458413|FAM86B1	Hs.480876|ANAPC10
Hs.458414|IFITM1	Hs.481186|CLCN3
Hs.458513|PPP1R3B	Hs.481526|NSUN2
Hs.458598|UTP14A	Hs.481542|POLS
Hs.458713|FUT10	Hs.481551|MTRR
Hs.458747|ANP32A	Hs.481569|FAM173B
Hs.459072|FAM108C1	Hs.481720|MYO10
Hs.459596|MPG	Hs.481860|TARS
Hs.459896|IPPK	Hs.481898|CCBL2
Hs.460|ATF3	Hs.482269|IPO11
Hs.460179|SMG1	Hs.482491|MRPS27
Hs.460184|MCM4	Hs.482497|TNPO1
Hs.460232|THUMPD1	Hs.482573|WDR41
Hs.460298|POLR3E	Hs.482660|ZFYVE16
Hs.460336|GGA2	Hs.482873|TMED5
Hs.460468|XPO6	Hs.483136|COMMD10
Hs.460499|ATXN2L	Hs.483305|HINT1
Hs.460558|SULT1A3	Hs.483419|PHF15
Hs.460996|TRADD	Hs.48348|C15orf41
Hs.461000|LRRC29	Hs.483494|ETF1
Hs.461086|CDH1	Hs.483521|SIL1
Hs.461113|CIRH1A	Hs.483921|GEMIN5
Hs.461131|CYB5B	Hs.483924|MRPL22
Hs.461178|EIF1AY	Hs.484138|FBXW11
Hs.461361|CFDP1	Hs.484188|ATP6V0E1
Hs.461379|GABARAPL2	Hs.484222|RTCD1
Hs.461453|WWOX	Hs.484242|FAF2
Hs.461925|RPA1	Hs.484259|ZNF346
Hs.462086|RPAIN	Hs.484288|DDX41
Hs.462278|COX10	Hs.484678|TBC1D7
Hs.462323|NCOR1	Hs.485380|DBF4
Hs.462348|NPHP4	Hs.485449|GTPBP2
Hs.462392|ALKBH5	Hs.485471|CDC5L
Hs.462445|B9D1	Hs.485527|MUT
Hs.462732|SUZ12	Hs.485628|ZNF451
Hs.462859|DHRS11	Hs.4859|CCNL1
Hs.463045|KAT2A	Hs.486063|ATG5
Hs.463059|STAT3	Hs.486292|DSE
Hs.463607|FAM33A	Hs.486360|ATP5L
Hs.463638|TUBD1	Hs.486502|NRAS
Hs.463642|RPS6KB1	Hs.486542|BCLAF1
Hs.463785|FTSJ3	Hs.486548|MAP7
Hs.463797|MRTO4	Hs.486818|TTF2
Hs.463936|NOL11	Hs.487027|EZR
Hs.463978|MAP2K6	Hs.487046|SOD2
Hs.464157|RHBDF2	Hs.487564|NXPH1
Hs.464336|P4HB	Hs.487635|BZW2
Hs.464416|USP14	Hs.487774|HNRNPA2B1
Hs.464572|NDUFV2	Hs.487933|NT5C3
Hs.464652|PSMG2	Hs.488051|CSRP2BP
Hs.464734|SNRPD1	Hs.488143|BLVRA
Hs.465041|HDHD2	Hs.488171|NUDCD3
Hs.465144|MEX3C	Hs.488173|RILPL2
Hs.465224|NARS	Hs.488181|OGDH
Hs.465490|CTDP1	Hs.488282|SEC61G
Hs.465498|TXNL4A	Hs.48849|TFCP2
Hs.465521|HMHA1	Hs.489033|ABCB1
Hs.465529|MIDN	Hs.489207|ASNS
Hs.465558|NME6	Hs.489309|TAF6
Hs.465607|APBA3	Hs.490224|CNOT4
Hs.465645|C19orf10	Hs.490347|MKRN1
Hs.465784|TIMM44	Hs.490551|UBAP2L
Hs.465808|HNRNPM	Hs.490715|RNF32
Hs.465862|ICAM5	Hs.490991|PINX1
Hs.465885|ILF3	Hs.491351|CLTC
Hs.466165|PGLS	Hs.491494|CCT3
Hs.466391|C19orf2	Hs.491646|SGK196
Hs.466471|GPI	Hs.491682|PRKDC
Hs.466531|NFKBID	Hs.491912|COPS5
Hs.466625|IFFO2	Hs.492203|TERT
Hs.466775|SNRPA	Hs.492208|NBN
Hs.466831|PAFAH1B3	Hs.492516|PFDN2
Hs.466937|PPP1R13L	Hs.492751|RNF139
Hs.467097|SNRNP70	Hs.492925|HSD17B7
Hs.467192|PPP2R1A	Hs.493218|ZNF7
Hs.467279|MBOAT7	Hs.493309|KIAA0020
Hs.467524|USP48	Hs.493401|UHRF2
Hs.467662|ITGB1BP1	Hs.493649|POU2F1
Hs.467701|ODC1	Hs.493668|NDUFB6
Hs.467807|LAPTM4A	Hs.493709|NOL6
Hs.468125|TTC27	Hs.493739|UBAP2
Hs.468478|FOXN2	Hs.494261|PSAT1
Hs.468688|C10orf137	Hs.494312|NTRK2
Hs.469030|MTHFD2	Hs.494557|ZNF367
Hs.469171|TMEM222	Hs.494691|PFN1
Hs.469331|STARD7	Hs.494705|METTL13
Hs.469376|TMEM131	Hs.494738|IKBKAP
Hs.469543|SESN2	Hs.494985|FBXW2
Hs.469658|BCL2L11	Hs.495035|KLHL20
Hs.469723|RCC1	Hs.495188|LRSAM1
Hs.469872|ERCC3	Hs.495219|PTGES2
Hs.469879|IWS1	Hs.495240|WDR34
Hs.470417|PEF1	Hs.495250|CCBL1
Hs.47062|POLR2I	Hs.495473|NOTCH1
Hs.470633|PDK1	Hs.495541|C9orf167
Hs.470654|CDCA7	Hs.495985|TCIRG1
Hs.470907|AK2	Hs.496191|TINF2
Hs.471104|NOP58	Hs.496267|IGBP1
Hs.471119|BMPR2	Hs.496487|ATF4
Hs.471207|NDUFS1	Hs.496943|FAM58A
Hs.471221|KLF7	Hs.497034|C1orf14
Hs.471401|BCS1L	Hs.497148|RGL1
Hs.471403|RNF25	Hs.4973|C2orf24
Hs.471404|STK36	Hs.497391|RNPEP
Hs.471441|PSMB2	Hs.497402|LGR6
Hs.471452|FARSB	Hs.497469|ETNK2
Hs.471610|ARMC9	Hs.497520|ELK4
Hs.471695|PRRG4	Hs.49760|ORC6L
Hs.471768|STK40	Hs.497642|C1orf74
Hs.471785|UBE2F	Hs.497692|NSL1
Hs.471818|CAPRIN1	Hs.497788|EPRS
Hs.471851|HDLBP	Hs.497867|NVL
Hs.471873|DTYMK	Hs.498028|GNPAT
Hs.471975|DDRGK1	Hs.498248|EXO1
Hs.472038|UTP11L	Hs.498727|DHCR24
Hs.472119|MKKS	Hs.498892|EEF2K
Hs.472165|C20orf7	Hs.499000|DNAJC1
Hs.47223|ZMYND15	Hs.499145|YME1L1
Hs.472491|OXCT2	Hs.499620|GEMIN4
Hs.472497|BMP8A	Hs.499690|IPMK
Hs.472564|ROMO1	Hs.499793|PIGL
Hs.472667|CTNNBL1	Hs.500104|AP3M1
Hs.472737|TOP1	Hs.500375|ENTPD6
Hs.473087|CTPS	Hs.500466|PTEN
Hs.473152|TFAP2C	Hs.500645|ALDH18A1
Hs.473296|TPD52L2	Hs.500756|GOT1
Hs.473470|GABPA	Hs.500921|USMG5
Hs.473583|YBX1	Hs.501203|TIAL1
Hs.473648|GART	Hs.50123|ZNF189
Hs.47367|FEM1C	Hs.501252|TACC2
Hs.473788|OTUB1	Hs.501345|CTBP2
Hs.473838|PSMG1	Hs.501353|PLEKHJ1
Hs.473937|NDUFV3	Hs.501376|UROS
Hs.474206|HIRA	Hs.501578|MTG1
Hs.474643|C22orf28	Hs.501794|ATP13A1
Hs.4747|DKC1	Hs.502705|PRPF19
Hs.474783|TST	Hs.502769|SLC3A2
Hs.474980|PHF5A	Hs.502823|PRDX5
Hs.474991|CCDC134	Hs.502836|ARL2
Hs.475208|ZBED4	Hs.502872|MAP3K11
Hs.475387|CHCHD8	Hs.502875|RELA
Hs.47546|C6orf70	Hs.502876|RHOB
Hs.475812|STT3B	Hs.502917|CCS
Hs.476082|KIAA1143	Hs.503093|ZFP36L2
Hs.476525|TMEM48	Hs.503368|ALG8
Hs.47668|C17orf48	Hs.503389|NARS2
Hs.477155|ATP6V1A	Hs.503510|EED
Hs.477162|QTRTD1	Hs.503666|GPKOW
Hs.477273|ZNF593	Hs.503692|YAP1
Hs.477352|PDIA5	Hs.503850|ALG9
Hs.477693|NCK1	Hs.503860|PTS
Hs.477700|DBR1	Hs.503878|NCAM1
Hs.477879|H2AFX	Hs.504091|HINFP
Hs.478031|SLC33A1	Hs.504237|STT3A
Hs.478095|IFT80	Hs.504249|DCPS
Hs.478481|ALG3	Hs.504284|PEX11B
Hs.478729|TMEM44	Hs.504545|C12orf5
Hs.478741|C3orf21	Hs.504620|PHB2
Hs.479122|ACOX3	Hs.504820|LLPH
Hs.479754|KIT	Hs.505154|FAM60A
Hs.479911|MED18	Hs.505412|C12orf41
Hs.480356|VPS52	Hs.505777|DDIT3
Hs.480415|MANBA	Hs.505806|PBXIP1
Hs.480454|INTS12	Hs.505871|C12orf66
Hs.480701|MFSD8	Hs.505934|TMBIM4
Hs.480876|ANAPC10	Hs.506652|PWP1
Hs.481186|CLCN3	Hs.506655|PRDM4
Hs.481526|NSUN2	Hs.506861|DDX54
Hs.481542|POLS	Hs.507243|SNX4
Hs.481551|MTRR	Hs.50727|NAGLU
Hs.481569|FAM173B	Hs.507452|XPO4
Hs.481720|MYO10	Hs.507475|RFC1
Hs.481860|TARS	Hs.507498|MIPEP
Hs.481898|CCBL2	Hs.507769|ALG5
Hs.482269|IPO11	Hs.507783|NHLRC3
Hs.482491|MRPS27	Hs.507922|KIAA1704
Hs.482497|TNPO1	Hs.508021|RCBTB1
Hs.482573|WDR41	Hs.508480|RAP2A
Hs.482660|ZFYVE16	Hs.508545|UBAC2
Hs.482873|TMED5	Hs.508769|PCID2
Hs.483136|COMMD10	Hs.509545|PBX2
Hs.483305|HINT1	Hs.509736|HSP90AB1
Hs.483419|PHF15	Hs.509791|ERH
Hs.48348|C15orf41	Hs.510328|DDX24
Hs.483494|ETF1	Hs.510407|SETD3
Hs.483521|SIL1	Hs.510409|CCNK
Hs.483921|GEMIN5	Hs.510939|SLC12A6
Hs.483924|MRPL22	Hs.510958|AQR
Hs.484138|FBXW11	Hs.511067|FAM82A2
Hs.484188|ATP6V0E1	Hs.511143|ZFP106
Hs.484222|RTCD1	Hs.511703|APH1B
Hs.484242|FAF2	Hs.511756|RPP40
Hs.484259|ZNF346	Hs.511816|GRPEL2
Hs.484288|DDX41	Hs.512382|GPD2
Hs.484678|TBC1D7	Hs.512464|SURF1
Hs.485380|DBF4	Hs.512607|GDE1
Hs.485449|GTPBP2	Hs.512619|TK2
Hs.485471|CDC5L	Hs.512627|INTS10
Hs.485527|MUT	Hs.512661|ISY1
Hs.485628|ZNF451	Hs.512676|RPS25
Hs.4859|CCNL1	Hs.512756|THAP7
Hs.486063|ATG5	Hs.512932|SLTM
Hs.486292|DSE	Hs.513039|SIN3A
Hs.486360|ATP5L	Hs.513058|TMED3
Hs.486502|NRAS	Hs.513071|MESDC1
Hs.486542|BCLAF1	Hs.513230|MRPL28
Hs.486548|MAP7	Hs.513261|HN1L
Hs.486818|TTF2	Hs.513265|FAHD1
Hs.487027|EZR	Hs.513267|TBL3
Hs.487046|SOD2	Hs.513305|TFAP4
Hs.487564|NXPH1	Hs.513330|TMEM186
Hs.487635|BZW2	Hs.513463|NUPR1
Hs.487774|HNRNPA2B1	Hs.513501|ZNF48
Hs.487933|NT5C3	Hs.513509|ZNF785
Hs.488051|CSRP2BP	Hs.513520|BCKDK
Hs.488143|BLVRA	Hs.513522|FUS
Hs.488171|NUDCD3	Hs.513666|C16orf70
Hs.488173|RILPL2	Hs.513743|MON1B
Hs.488181|OGDH	Hs.513797|SLC7A5
Hs.488282|SEC61G	Hs.513851|YWHAE
Hs.48832|ZFP3	Hs.513856|DPH1
Hs.48849|TFCP2	Hs.513861|SGSM2
Hs.489033|ABCB1	Hs.513871|CYB5D2
Hs.489207|ASNS	Hs.513913|DULLARD
Hs.489309|TAF6	Hs.513926|SENP3
Hs.490224|CNOT4	Hs.513933|TMEM107
Hs.490347|MKRN1	Hs.513975|FLCN
Hs.490551|UBAP2L	Hs.513987|SHMT1
Hs.490715|RNF32	Hs.514065|NME3
Hs.490795|FAM62B	Hs.514199|VAT1
Hs.490991|PINX1	Hs.514216|SLC25A39
Hs.491351|CLTC	Hs.514276|SP2
Hs.491494|CCT3	Hs.514284|NFE2L1
Hs.491646|SGK196	Hs.514303|PHB
Hs.491682|PRKDC	Hs.514308|FAM117A
Hs.491912|COPS5	Hs.514330|EME1
Hs.492203|TERT	Hs.514435|SF3B3
Hs.492208|NBN	Hs.514505|JMJD6
Hs.492516|PFDN2	Hs.514718|SLMO1
Hs.492555|ENY2	Hs.514819|AP2B1
Hs.492751|RNF139	Hs.514870|ATP5F1
Hs.492925|HSD17B7	Hs.515018|GNA13
Hs.4930|LRP4	Hs.515046|SLC39A3
Hs.493202|CPSF1	Hs.515048|AP4B1
Hs.493218|ZNF7	Hs.515064|DOHH
Hs.493309|KIAA0020	Hs.515070|EEF2
Hs.493401|UHRF2	Hs.515082|FEM1A
Hs.493649|POU2F1	Hs.515092|CLPP
Hs.493668|NDUFB6	Hs.515122|TK1
Hs.493709|NOL6	Hs.515139|TMED1
Hs.493739|UBAP2	Hs.515146|ECSIT
Hs.494261|PSAT1	Hs.515162|CALR
Hs.494312|NTRK2	Hs.515210|DNAJB1
Hs.494557|ZNF367	Hs.515242|MRPL34
Hs.494691|PFN1	Hs.515243|FAM125A
Hs.494705|METTL13	Hs.515249|ARRDC2
Hs.494738|IKBKAP	Hs.515254|MPV17L2
Hs.494985|FBXW2	Hs.515255|LSM4
Hs.495035|KLHL20	Hs.515259|SSBP4
Hs.495188|LRSAM1	Hs.515260|ELL
Hs.495219|PTGES2	Hs.515274|SF4
Hs.495240|WDR34	Hs.515317|IMPACT
Hs.495250|CCBL1	Hs.515329|RPL22
Hs.495473|NOTCH1	Hs.515344|PDCD2L
Hs.495541|C9orf167	Hs.515371|CAPNS1
Hs.495985|TCIRG1	Hs.515415|ITPKC
Hs.496191|TINF2	Hs.515417|EGLN2
Hs.496267|IGBP1	Hs.515432|DEDD2
Hs.496487|ATF4	Hs.515500|SAE1
Hs.496943|FAM58A	Hs.515517|RPL18
Hs.497034|C1orf14	Hs.515542|AKT1S1
Hs.497148|RGL1	Hs.515544|GNG7
Hs.4973|C2orf24	Hs.515598|PRPF31
Hs.497391|RNPEP	Hs.515617|FIZ1
Hs.497402|LGR6	Hs.515642|GPSN2
Hs.497469|ETNK2	Hs.515664|ABHD8
Hs.497520|ELK4	Hs.515704|CCNL2
Hs.49760|ORC6L	Hs.515846|RUVBL2
Hs.497642|C1orf74	Hs.515872|ZNF513
Hs.497692|NSL1	Hs.515972|CPSF3
Hs.497788|EPRS	Hs.516076|SNRPG
Hs.497867|NVL	Hs.516157|MAT2A
Hs.498028|GNPAT	Hs.516182|SMEK2
Hs.498248|EXO1	Hs.516341|KIAA1310
Hs.498727|DHCR24	Hs.516505|S100A13
Hs.498892|EEF2K	Hs.516522|INTS3
Hs.499000|DNAJC1	Hs.516646|CREB1
Hs.499145|YME1L1	Hs.516671|KRTCAP2
Hs.499548|SNAI3	Hs.516707|FAM134A
Hs.499620|GEMIN4	Hs.516711|CHPF
Hs.499690|IPMK	Hs.516807|STK25
Hs.499793|PIGL	Hs.516808|PDE6D
Hs.500104|AP3M1	Hs.516826|TRIB3
Hs.500375|ENTPD6	Hs.516837|SMG5
Hs.500466|PTEN	Hs.516866|SLC23A2
Hs.500645|ALDH18A1	Hs.516989|ZNF341
Hs.500756|GOT1	Hs.517134|C20orf43
Hs.500921|USMG5	Hs.517168|TAGLN2
Hs.501203|TIAL1	Hs.517172|DIDO1
Hs.50123|ZNF189	Hs.517262|SON
Hs.501252|TACC2	Hs.517338|ATP6V1E1
Hs.501345|CTBP2	Hs.517342|NIT1
Hs.501353|PLEKHJ1	Hs.517352|PRODH
Hs.501376|UROS	Hs.517543|PES1
Hs.501578|MTG1	Hs.517544|DUSP18
Hs.501629|IER2	Hs.517557|PATZ1
Hs.501794|ATP13A1	Hs.517559|EIF4ENIF1
Hs.502705|PRPF19	Hs.517581|HMOX1
Hs.502769|SLC3A2	Hs.517582|MCM5
Hs.502823|PRDX5	Hs.517612|C22orf23
Hs.502836|ARL2	Hs.517641|L3MBTL2
Hs.502872|MAP3K11	Hs.517670|TTLL12
Hs.502875|RELA	Hs.517729|MLC1
Hs.502876|RHOB	Hs.517815|CHCHD4
Hs.502917|CCS	Hs.517817|TMEM43
Hs.503093|ZFP36L2	Hs.517860|C3orf18
Hs.503178|SPTBN1	Hs.517864|TEX264
Hs.503368|ALG8	Hs.517946|KLHL18
Hs.503389|NARS2	Hs.517949|MAP4
Hs.503510|EED	Hs.517962|TCTA
Hs.503666|GPKOW	Hs.517987|HEMK1
Hs.503692|YAP1	Hs.518203|PARP14
Hs.503850|ALG9	Hs.518236|SEC61A1
Hs.503860|PTS	Hs.518249|CNBP
Hs.503878|NCAM1	Hs.518250|COPG
Hs.504091|HINFP	Hs.518265|CDV3
Hs.504237|STT3A	Hs.518326|SERP1
Hs.504249|DCPS	Hs.518475|EIF4A2
Hs.50425|PTGES3	Hs.518505|LSG1
Hs.504284|PEX11B	Hs.518525|GLUL
Hs.504545|C12orf5	Hs.518540|LMLN
Hs.504620|PHB2	Hs.518562|TMEM129
Hs.504820|LLPH	Hs.518662|FAM129A
Hs.505154|FAM60A	Hs.518750|OCIAD1
Hs.505231|YARS2	Hs.518774|PAICS
Hs.505412|C12orf41	Hs.518805|HMGA1
Hs.505597|CCDC157	Hs.518827|CCNI
Hs.505777|DDIT3	Hs.518997|C1orf106
Hs.505806|PBXIP1	Hs.519230|RBBP5
Hs.505871|C12orf66	Hs.519246|C5orf22
Hs.505934|TMBIM4	Hs.519320|VDAC1
Hs.506011|SLC35E3	Hs.519337|BRD8
Hs.506222|C12orf26	Hs.519557|TMEM14C
Hs.506652|PWP1	Hs.519632|HDAC3
Hs.506655|PRDM4	Hs.519672|TCOF1
Hs.506861|DDX54	Hs.5199|UBE2T
Hs.507243|SNX4	Hs.519993|NRM
Hs.50727|NAGLU	Hs.520026|VARS
Hs.507452|XPO4	Hs.520046|GPSM3
Hs.507475|RFC1	Hs.520063|WDR46
Hs.507498|MIPEP	Hs.520073|ZBTB2
Hs.507769|ALG5	Hs.520122|TAF8
Hs.507783|NHLRC3	Hs.520136|CUL7
Hs.507922|KIAA1704	Hs.520149|MRPS18A
Hs.508021|RCBTB1	Hs.520192|C1orf55
Hs.508154|ANKRD37	Hs.520215|MIOS
Hs.508480|RAP2A	Hs.520313|CD164
Hs.508545|UBAC2	Hs.520494|C1orf198
Hs.508769|PCID2	Hs.520506|FBXO5
Hs.509017|KIAA0562	Hs.520612|MAFK
Hs.509545|PBX2	Hs.520623|C7orf27
Hs.509736|HSP90AB1	Hs.520627|IQCE
Hs.509791|ERH	Hs.520794|YKT6
Hs.510328|DDX24	Hs.520974|YWHAG
Hs.510375|NUP43	Hs.5210|GMFG
Hs.510407|SETD3	Hs.521086|MOSPD3
Hs.510409|CCNK	Hs.521087|SLC12A9
Hs.510939|SLC12A6	Hs.521124|MRPS28
Hs.510958|AQR	Hs.521212|AKR1B1
Hs.511067|FAM82A2	Hs.521487|TMEM66
Hs.511143|ZFP106	Hs.521530|ASH2L
Hs.511703|APH1B	Hs.521640|RAD23B
Hs.511756|RPP40	Hs.521903|LY6E
Hs.511816|GRPEL2	Hs.521915|ZC3H3
Hs.512382|GPD2	Hs.521924|PUF60
Hs.512464|SURF1	Hs.521969|NDUFB11
Hs.512607|GDE1	Hs.522087|SIGMAR1
Hs.512619|TK2	Hs.522099|PIGO
Hs.512627|INTS10	Hs.522257|HNRNPK
Hs.512656|PSPH	Hs.522274|CCRK
Hs.512661|ISY1	Hs.522357|C9orf91
Hs.512676|RPS25	Hs.522433|METTL11A
Hs.512756|THAP7	Hs.522449|POMT1
Hs.512932|SLTM	Hs.522568|PLCXD1
Hs.512963|ALG11	Hs.522605|MID1IP1
Hs.513039|SIN3A	Hs.522662|TSR2
Hs.513043|IMP3	Hs.522675|LAS1L
Hs.513058|TMED3	Hs.522699|COX7B
Hs.513071|MESDC1	Hs.522891|CXCL12
Hs.513126|FANCI	Hs.522933|UBIAD1
Hs.513230|MRPL28	Hs.522984|DDX50
Hs.513261|HN1L	Hs.523145|DDOST
Hs.513265|FAHD1	Hs.523299|EIF3A
Hs.513267|TBL3	Hs.523302|PRDX3
Hs.513305|TFAP4	Hs.523370|TUBGCP2
Hs.513330|TMEM186	Hs.523506|WARS2
Hs.513463|NUPR1	Hs.523512|TSG101
Hs.513501|ZNF48	Hs.523526|E2F8
Hs.513509|ZNF785	Hs.523664|SLC39A13
Hs.513520|BCKDK	Hs.523760|PPP1R14B
Hs.513522|FUS	Hs.523774|EHD1
Hs.513666|C16orf70	Hs.523836|GSTP1
Hs.513743|MON1B	Hs.523852|CCND1
Hs.513797|SLC7A5	Hs.523855|STX12
Hs.513851|YWHAE	Hs.523877|CLPB
Hs.513856|DPH1	Hs.524009|AASDHPPT
Hs.513861|SGSM2	Hs.524014|SLC35F2
Hs.513871|CYB5D2	Hs.524081|DPAGT1
Hs.513885|MED11	Hs.524161|RSU1
Hs.513913|DULLARD	Hs.524216|CDCA3
Hs.513926|SENP3	Hs.524308|TIMM23
Hs.513933|TMEM107	Hs.524390|TUBA1B
Hs.513975|FLCN	Hs.524464|ATP5G2
Hs.513987|SHMT1	Hs.524498|PA2G4
Hs.514012|MAP2K3	Hs.524502|RNF41
Hs.514065|NME3	Hs.524528|CYP27B1
Hs.514199|VAT1	Hs.524571|CDCA8
Hs.514216|SLC25A39	Hs.524574|NUP107
Hs.514276|SP2	Hs.524741|ANAPC7
Hs.514284|NFE2L1	Hs.524762|C12orf52
Hs.514303|PHB	Hs.524804|RHOF
Hs.514308|FAM117A	Hs.524899|SAP18
Hs.514330|EME1	Hs.524947|CDC20
Hs.514373|MTMR4	Hs.525006|NUFIP1
Hs.514435|SF3B3	Hs.525091|TOE1
Hs.514505|JMJD6	Hs.525163|ANKRD10
Hs.514718|SLMO1	Hs.525196|OSGEP
Hs.514819|AP2B1	Hs.525238|C14orf119
Hs.514870|ATP5F1	Hs.525251|WDR23
Hs.515018|GNA13	Hs.525330|ARF6
Hs.515046|SLC39A3	Hs.525459|DLST
Hs.515048|AP4B1	Hs.525610|TRMT61A
Hs.515064|DOHH	Hs.525752|KLF13
Hs.515070|EEF2	Hs.525781|SPRED1
Hs.515082|FEM1A	Hs.525899|TOMM6
Hs.515092|CLPP	Hs.526735|ZMYND10
Hs.515122|TK1	Hs.527980|DUT
Hs.515139|TMED1	Hs.528006|DBP
Hs.515146|ECSIT	Hs.528300|PITRM1
Hs.515162|CALR	Hs.528763|SNRPA1
Hs.515210|DNAJB1	Hs.528833|FTO
Hs.515242|MRPL34	Hs.528834|NUDT21
Hs.515243|FAM125A	Hs.528889|ATPAF2
Hs.515249|ARRDC2	Hs.528952|TRIM25
Hs.515254|MPV17L2	Hs.528996|AFG3L2
Hs.515255|LSM4	Hs.529163|XPNPEP3
Hs.515259|SSBP4	Hs.529276|FASTKD1
Hs.515260|ELL	Hs.529322|ATG16L1
Hs.515271|SFRS14	Hs.529369|AFAP1
Hs.515274|SF4	Hs.529420|UBE2G2
Hs.515317|IMPACT	Hs.529449|APBB3
Hs.515329|RPL22	Hs.529618|TFRC
Hs.515344|PDCD2L	Hs.529755|SHARPIN
Hs.515371|CAPNS1	Hs.5298|ADIPOR1
Hs.515415|ITPKC	Hs.529846|CAMLG
Hs.515417|EGLN2	Hs.529984|TAGAP
Hs.515432|DEDD2	Hs.530024|GGCT
Hs.515500|SAE1	Hs.5301|PRPF38A
Hs.515517|RPL18	Hs.530227|HSF1
Hs.515542|AKT1S1	Hs.530251|TAF12
Hs.515544|GNG7	Hs.530272|C9orf30
Hs.515598|PRPF31	Hs.530314|SSNA1
Hs.515617|FIZ1	Hs.530463|TMEM223
Hs.515642|GPSN2	Hs.530479|PMF1
Hs.515664|ABHD8	Hs.53066|HSPBP1
Hs.515704|CCNL2	Hs.530687|RNH1
Hs.515846|RUVBL2	Hs.530712|PPP2R3C
Hs.515872|ZNF513	Hs.530753|C11orf59
Hs.515972|CPSF3	Hs.5308|UBA52
Hs.516076|SNRPG	Hs.530823|COPS7A
Hs.516157|MAT2A	Hs.530940|BRAP
Hs.516182|SMEK2	Hs.530941|C12orf30
Hs.516341|KIAA1310	Hs.531064|NEDD8
Hs.516505|S100A13	Hs.531563|DOLK
Hs.516522|INTS3	Hs.531615|MTFMT
Hs.516539|HNRNPA3	Hs.531713|COPS8
Hs.516617|SATB2	Hs.531818|POLR1A
Hs.516646|CREB1	Hs.531856|CENPL
Hs.516671|KRTCAP2	Hs.531962|CEP70
Hs.516707|FAM134A	Hs.532019|MRPL1
Hs.516711|CHPF	Hs.532164|RWDD1
Hs.516807|STK25	Hs.532216|MTERF
Hs.516808|PDE6D	Hs.532265|WDSOF1
Hs.516826|TRIB3	Hs.532359|RPL5
Hs.516837|SMG5	Hs.5324|MMADHC
Hs.516866|SLC23A2	Hs.532469|PAOX
Hs.516948|PRCC	Hs.532632|ATXN3
Hs.516989|ZNF341	Hs.532658|ANP32D
Hs.517134|C20orf43	Hs.532793|KPNB1
Hs.517168|TAGLN2	Hs.532795|COIL
Hs.517172|DIDO1	Hs.532799|BRIP1
Hs.517262|SON	Hs.532824|MAPRE2
Hs.517338|ATP6V1E1	Hs.532835|C18orf55
Hs.517342|NIT1	Hs.532851|RNASEH2A
Hs.517352|PRODH	Hs.532968|HJURP
Hs.517543|PES1	Hs.533122|TRA2B
Hs.517544|DUSP18	Hs.533237|WDR36
Hs.517557|PATZ1	Hs.533262|ANAPC2
Hs.517559|EIF4ENIF1	Hs.533282|NONO
Hs.517581|HMOX1	Hs.533432|MOS
Hs.517582|MCM5	Hs.533712|RBM4
Hs.517612|C22orf23	Hs.533723|INTS4
Hs.517641|L3MBTL2	Hs.533779|CLDN6
Hs.517670|TTLL12	Hs.533831|USPL1
Hs.517729|MLC1	Hs.533887|SMEK1
Hs.517815|CHCHD4	Hs.533903|SLC30A7
Hs.517817|TMEM43	Hs.533939|ZNF566
Hs.517860|C3orf18	Hs.534041|RRP7A
Hs.517864|TEX264	Hs.534168|NDUFA1
Hs.517946|KLHL18	Hs.534169|HSPA14
Hs.517949|MAP4	Hs.534314|EIF5A
Hs.517962|TCTA	Hs.534334|NOP2
Hs.517987|HEMK1	Hs.534341|MAP4K2
Hs.518203|PARP14	Hs.534350|SMARCB1
Hs.518236|SEC61A1	Hs.534375|B3GALT4
Hs.518249|CNBP	Hs.534385|THOC4
Hs.518250|COPG	Hs.534400|ABHD14A
Hs.518265|CDV3	Hs.534453|NDUFA13
Hs.518326|SERP1	Hs.534460|DUS2L
Hs.518475|EIF4A2	Hs.534468|APOM
Hs.518505|LSG1	Hs.5345|RNPEPL1
Hs.518525|GLUL	Hs.534539|C1orf182
Hs.518540|LMLN	Hs.534575|HIGD2A
Hs.518562|TMEM129	Hs.534579|C9orf100
Hs.518662|FAM129A	Hs.534590|KCTD13
Hs.518750|OCIAD1	Hs.534770|PKM2
Hs.518774|PAICS	Hs.535257|ACAP3
Hs.518805|HMGA1	Hs.535326|ASRGL1
Hs.518827|CCNI	Hs.535804|ZNF131
Hs.518997|C1orf106	Hs.535901|BOP1
Hs.519230|RBBP5	Hs.536122|TXNDC9
Hs.519246|C5orf22	Hs.539684|EIF2S3
Hs.519320|VDAC1	Hs.5443|BAG5
Hs.519337|BRD8	Hs.54457|CD81
Hs.519469|SLC30A1	Hs.546256|GCSH
Hs.519557|TMEM14C	Hs.546261|HNRNPA1
Hs.519632|HDAC3	Hs.546269|RPL10A
Hs.519672|TCOF1	Hs.546286|RPS3
Hs.5199|UBE2T	Hs.546287|RPS7
Hs.519993|NRM	Hs.546288|RPS9
Hs.520026|VARS	Hs.546387|FAHD2A
Hs.520046|GPSM3	Hs.546419|GUF1
Hs.520063|WDR46	Hs.54642|MAT2B
Hs.520073|ZBTB2	Hs.546449|AMMECR1L
[truncated: 1,180 more rows]

## Sheet: Ng study
Note: Ng study provides coordinates of genomic regions enriched in their ChIP-Seq study. We used these coordinates to identify genes within 1000bp of the enriched regions. The genes below are a result of that procedure.
Ng study, N-Myc targets				Ng study, c-Myc targets
N-Myc targets	N-Myc targets on Agilent array	N-Myc targets in MYC Signature		c-Myc targets	c-Myc targets on Agilent array	c-Myc targets in MYC Signature
Hs.655168|SFXN4	Hs.100299|LIG3	Hs.123072|RAB3B		Hs.388827|RFX4	Hs.100914|CEP192	Hs.123072|RAB3B
Hs.655061|FAM19A1	Hs.100914|CEP192	Hs.132902|CAP2		Hs.714827|METTL10	Hs.102480|TTC5	Hs.231411|TBRG4
Hs.388827|RFX4	Hs.101014|CEP57	Hs.309090|SFRS7		Hs.359393|SAMD12	Hs.1041|ROS1	Hs.309090|SFRS7
Hs.5025|NEBL	Hs.102480|TTC5	Hs.368912|DPP4		Hs.147643|SH2D4B	Hs.104223|TRIM35	Hs.368912|DPP4
Hs.714827|METTL10	Hs.103527|SH2D2A	Hs.370166|WSCD1		Hs.591934|RNF214	Hs.104672|FILIP1L	Hs.410977|TAGLN
Hs.585540|MAP6	Hs.1041|ROS1	Hs.373857|KLF12		Hs.652373|NPSR1	Hs.105584|RPS6KA4	Hs.432674|LARS
Hs.359393|SAMD12	Hs.104223|TRIM35	Hs.432674|LARS		Hs.487458|RNF216	Hs.105891|TBC1D3F	Hs.44402|CSTF3
Hs.147643|SH2D4B	Hs.105584|RPS6KA4	Hs.44402|CSTF3		Hs.631551|ZNF580	Hs.106469|SUPV3L1	Hs.503284|ARRB1
Hs.253994|FREM2	Hs.105891|TBC1D3F	Hs.491234|RIT1		Hs.716474|CNOT1	Hs.108106|UHRF1	Hs.511816|GRPEL2
Hs.657052|GADL1	Hs.106432|CCDC149	Hs.503284|ARRB1		Hs.660038|C5orf46	Hs.110488|CHSY1	Hs.513803|CYBA
Hs.591934|RNF214	Hs.106469|SUPV3L1	Hs.511816|GRPEL2		Hs.47288|TRPM3	Hs.111732|FCGBP	Hs.568613|SLC25A33
Hs.657347|MBNL2	Hs.110488|CHSY1	Hs.513803|CYBA		Hs.434255|PSD3	Hs.113157|ITGA9	Hs.719232|MRPL45
Hs.501127|ATRNL1	Hs.111732|FCGBP	Hs.567385|PRC1		Hs.368626|RTN1	Hs.113577|NF1	Hs.878|SORD
Hs.382683|RP11-35N6.1	Hs.113157|ITGA9	Hs.567598|LBH		Hs.654589|MYBPC1	Hs.113684|CDH12
Hs.478000|MBNL1	Hs.113577|NF1	Hs.568613|SLC25A33		Hs.170131|NFIC	Hs.115830|HS3ST2
Hs.652373|NPSR1	Hs.113684|CDH12	Hs.585540|MAP6		Hs.64004|MBLAC2	Hs.116014|C14orf126
Hs.80720|GAB1	Hs.115830|HS3ST2	Hs.655152|GALNTL4		Hs.719353|POLR1C	Hs.116935|ZNF521
Hs.487458|RNF216	Hs.116014|C14orf126	Hs.719232|MRPL45		Hs.443687|FHL2	Hs.118161|C10orf11
Hs.631551|ZNF580	Hs.116250|GABRA2	Hs.74368|CKAP4		Hs.488189|H2AFV	Hs.119273|ZNF646
Hs.511504|TCF12	Hs.116459|MAN2A2	Hs.878|SORD		Hs.462341|MPRIP	Hs.119316|PET112L
Hs.434241|FAM45A	Hs.116486|C18orf25			Hs.516948|PRCC	Hs.12056|ASGR1
Hs.716474|CNOT1	Hs.116935|ZNF521			Hs.724|THRA	Hs.120725|CACNB4
Hs.660038|C5orf46	Hs.117835|FGD4			Hs.578443|HOMER2	Hs.120949|CD36
Hs.47288|TRPM3	Hs.118161|C10orf11			Hs.270851|OTUD4	Hs.12114|VNN1
Hs.713533|LTBP1	Hs.118554|LACTB2			Hs.325667|THSD1	Hs.121776|TEX11
Hs.434255|PSD3	Hs.119273|ZNF646			Hs.635|CACNB1	Hs.122523|SND1
Hs.368626|RTN1	Hs.119316|PET112L			Hs.298250|MAP1D	Hs.12286|ATF7
Hs.371005|TMIGD1	Hs.119594|CIT			Hs.258314|BRE	Hs.122926|NR3C1
Hs.654589|MYBPC1	Hs.119689|CGA			Hs.231411|TBRG4	Hs.123072|RAB3B
Hs.655642|CLYBL	Hs.12056|ASGR1			Hs.148609|UBE2CBP	Hs.123642|EPHA3
Hs.170131|NFIC	Hs.120725|CACNB4			Hs.160556|ACACA	Hs.125036|PLXDC1
Hs.709526|NOTCH2NL	Hs.120949|CD36			Hs.595458|MAST4	Hs.125119|NRG3
Hs.64004|MBLAC2	Hs.12102|SNX3			Hs.146727|GJB7	Hs.125300|TRIM6
Hs.719353|POLR1C	Hs.121178|RNF39			Hs.56782|LHFPL4	Hs.126409|C6orf105
Hs.495731|BMX	Hs.121776|TEX11			Hs.465475|ATP9B	Hs.12646|PARP12
Hs.50382|TJP2	Hs.122055|C7orf31			Hs.662411|EFCAB5	Hs.127951|MAP7D2
Hs.709353|CACNB2	Hs.12211|SLC35C1			Hs.534649|C12orf42	Hs.129195|FAM53B
Hs.220950|FOXO3	Hs.122337|ABHD2			Hs.657046|KCNT2	Hs.129206|CSNK1G3
Hs.443687|FHL2	Hs.122523|SND1			Hs.368434|C3orf67	Hs.12956|TAX1BP3
Hs.568555|CDCP2	Hs.122785|MGAM			Hs.479644|KCTD8	Hs.129598|FSIP1
Hs.488189|H2AFV	Hs.12286|ATF7			Hs.15396|MPZL3	Hs.129867|CIB2
Hs.181326|MTMR2	Hs.122926|NR3C1			Hs.603093|E2F6	Hs.130014|CD302
Hs.468091|SPAST	Hs.123072|RAB3B			Hs.516954|ARHGEF11	Hs.132441|38413
Hs.567385|PRC1	Hs.123642|EPHA3			Hs.607594|FAM13C	Hs.132868|USP32
Hs.332119|SLC22A25	Hs.125036|PLXDC1			Hs.368977|QRFPR	Hs.132966|MET
Hs.724|THRA	Hs.125119|NRG3			Hs.106510|ABHD15	Hs.133135|UTRN
Hs.578443|HOMER2	Hs.125300|TRIM6			Hs.91381|CSMD3	Hs.134012|C1QL1
Hs.325667|THSD1	Hs.125503|MAPK10			Hs.482291|ADAMTS6	Hs.134296|DLC1
Hs.635|CACNB1	Hs.126497|AEBP2			Hs.29874|RNF135	Hs.134662|SLC6A4
Hs.298250|MAP1D	Hs.1270|GCK			Hs.21929|LYPD6	Hs.134974|GAP43
Hs.258314|BRE	Hs.128065|CTSC			Hs.499709|SLC16A9	Hs.136247|KIAA1797
Hs.65765|FAM5C	Hs.128433|PGDS			Hs.187646|TMEM65	Hs.13640|ROBO1
Hs.631550|ARHGEF1	Hs.129195|FAM53B			Hs.131887|DNAJC21	Hs.140452|M6PRBP1
Hs.145068|STAC2	Hs.129206|CSNK1G3			Hs.719234|CREB3L2	Hs.144333|LIN7A
Hs.468226|DHX57	Hs.129452|DACH1			Hs.513490|ALDOA	Hs.144835|EEF1G
Hs.474935|SEMA4B	Hs.12956|TAX1BP3			Hs.368417|ACCN1	Hs.145386|FAM82B
Hs.148609|UBE2CBP	Hs.129598|FSIP1			Hs.519337|BRD8	Hs.146542|NEGR1
Hs.699317|PRICKLE2	Hs.129712|TREH			Hs.502116|NAV2	Hs.148272|CCM2
Hs.160556|ACACA	Hs.129867|CIB2			Hs.437075|CREB5	Hs.149774|LRGUK
Hs.595458|MAST4	Hs.130014|CD302			Hs.122125|WDR72	Hs.150107|BIRC6
Hs.631840|HSD11B1L	Hs.13261|BAI3			Hs.511956|SPDYA	Hs.150878|MS4A8B
Hs.715560|GPR126	Hs.132868|USP32			Hs.470804|UBE2E3	Hs.151761|KIAA0100
Hs.146727|GJB7	Hs.132902|CAP2			Hs.123642|EPHA3	Hs.152173|ANAPC4
Hs.441681|B3GNT8	Hs.132966|MET			Hs.134296|DLC1	Hs.152337|PRMT3
Hs.404220|	Hs.133135|UTRN			Hs.503438|ANKRD42	Hs.15396|MPZL3
Hs.465475|ATP9B	Hs.133475|ZNF358			Hs.468048|LCLAT1	Hs.154433|CNGB3
Hs.662411|EFCAB5	Hs.133916|ZNF827			Hs.594023|ZSCAN2	Hs.154652|FAM110B
Hs.534649|C12orf42	Hs.134012|C1QL1			Hs.410228|ORC3L	Hs.155919|PTPRK
Hs.655152|GALNTL4	Hs.134296|DLC1			Hs.592000|DCDC1	Hs.156471|TFCP2L1
Hs.657046|KCNT2	Hs.134587|GNAI1			Hs.213717|OPN5	Hs.156967|SEMA6A
Hs.444292|C6orf167	Hs.134662|SLC6A4			Hs.239631|COG5	Hs.158195|HSF2
Hs.368434|C3orf67	Hs.134729|FXYD7			Hs.654389|CUX1	Hs.158320|HMHB1
Hs.591169|CACNA1G	Hs.135254|RSPO3			Hs.381715|TBX5	Hs.158560|TAF1
Hs.479644|KCTD8	Hs.136247|KIAA1797			Hs.189329|SMURF1	Hs.160211|THRAP3
Hs.28896|CXorf23	Hs.136295|GNAL			Hs.662371|LASS3	Hs.16230|TTC22
Hs.15396|MPZL3	Hs.13640|ROBO1			Hs.377155|MTDH	Hs.162397|INTS9
Hs.603093|E2F6	Hs.136829|RFX3			Hs.444834|RSPO2	Hs.163924|NR3C2
Hs.522373|GSN	Hs.140452|M6PRBP1			Hs.98188|CCDC60	Hs.164453|HECW1
Hs.516954|ARHGEF11	Hs.142179|INCENP			Hs.132441|38413	Hs.165724|CHST8
Hs.607594|FAM13C	Hs.144333|LIN7A			Hs.293971|GMCL1	Hs.166011|CTNND1
Hs.368977|QRFPR	Hs.144447|BRWD2			Hs.196054|HDAC9	Hs.167451|KIAA0999
Hs.106510|ABHD15	Hs.14468|PPAN			Hs.7353|ATG4C	Hs.1695|MMP12
Hs.91381|CSMD3	Hs.144795|KCNMA1			Hs.448468|NEK8	Hs.170128|PKHD1L1
Hs.486109|SCML4	Hs.144835|EEF1G			Hs.481819|PDZD2	Hs.170131|NFIC
Hs.524271|PHC2	Hs.145230|KIAA0427			Hs.407015|DLX1	Hs.171011|ARHGAP15
Hs.706952|NME7	Hs.145386|FAM82B			Hs.657067|LARP2	Hs.171054|CDH6
Hs.465337|PHLPP	Hs.146542|NEGR1			Hs.470233|ARL5A	Hs.17200|STAM2
Hs.21929|LYPD6	Hs.147554|ZBTB3			Hs.632151|GAS2	Hs.175343|PIK3C2A
Hs.499709|SLC16A9	Hs.148272|CCM2			Hs.170128|PKHD1L1	Hs.181042|DMXL1
Hs.187646|TMEM65	Hs.148670|RHOBTB1			Hs.530749|PPFIA1	Hs.181107|ANXA13
Hs.131887|DNAJC21	Hs.149774|LRGUK			Hs.657659|EIF2C3	Hs.183817|USP31
Hs.719234|CREB3L2	Hs.150107|BIRC6			Hs.661568|NLRP9	Hs.183983|PITPNM3
Hs.513490|ALDOA	Hs.150444|CEP290			Hs.339|P2RY2	Hs.188591|TMEM135
Hs.97858|KIF1B	Hs.150878|MS4A8B			Hs.508616|FGF14	Hs.189073|SELI
Hs.374067|UBE3B	Hs.151761|KIAA0100			Hs.213137|CHSY3	Hs.189652|C7orf58
Hs.6093|ARRDC4	Hs.152173|ANAPC4			Hs.656783|CNTN5	Hs.191215|CYTH1
Hs.519337|BRD8	Hs.152337|PRMT3			Hs.368944|JAZF1	Hs.191219|CPNE3
Hs.166924|SEC13	Hs.15396|MPZL3			Hs.12332|PLEKHA7	Hs.192103|TRIM44
Hs.136295|GNAL	Hs.154433|CNGB3			Hs.597915|ST3GAL3	Hs.192215|ADCY1
Hs.502116|NAV2	Hs.155919|PTPRK			Hs.680226|C4orf37	Hs.193115|LRRCC1
Hs.61581|GEFT	Hs.156471|TFCP2L1			Hs.709539|C19orf59	Hs.193118|ZMIZ1
Hs.20107|KLC1	Hs.156814|HISPPD2A			Hs.380222|CLRN1	Hs.193133|SASH1
Hs.437075|CREB5	Hs.156967|SEMA6A			Hs.434112|SPACA3	Hs.193268|MTAP
Hs.533086|ARL13B	Hs.157031|PIGN			Hs.146542|NEGR1	Hs.193842|TDRD7
Hs.369168|SCFD1	Hs.157461|PRR16			Hs.654662|NKAIN3	Hs.195667|TECPR2
Hs.436380|MDGA2	Hs.158195|HSF2			Hs.518059|C3orf64	Hs.196054|HDAC9
Hs.122125|WDR72	Hs.158320|HMHB1			Hs.654809|RTTN	Hs.198158|PBLD
Hs.511956|SPDYA	Hs.159003|TRPC6			Hs.6799|FAM98B	Hs.198612|GABBR2
Hs.470804|UBE2E3	Hs.159006|ZNF800			Hs.246284|CNBD1	Hs.199877|CPNE4
Hs.123642|EPHA3	Hs.160211|THRAP3			Hs.365142|ZNF100	Hs.200716|MECP2
Hs.134296|DLC1	Hs.160562|IGF1			Hs.9333|PDE8A	Hs.203952|TRRAP
Hs.676025|C2orf48	Hs.160594|PASD1			Hs.25333|IL1R2	Hs.208759|NLK
Hs.467793|GEN1	Hs.1614|CHRNA5			Hs.491322|PTK2B	Hs.208765|GPHN
Hs.567879|ACSM2B	Hs.161429|GSTCD			Hs.657413|KCNH7	Hs.210385|HERC1
Hs.503438|ANKRD42	Hs.161985|TMPRSS4			Hs.657892|NPAS3	Hs.211441|PHF2
Hs.468048|LCLAT1	Hs.16230|TTC22			Hs.27043|KCNH5	Hs.211869|DKK2
Hs.205457|PRX	Hs.162397|INTS9			Hs.356578|MRPL54	Hs.212140|CWF19L2
Hs.594023|ZSCAN2	Hs.163924|NR3C2			Hs.25130|WDR51B	Hs.213137|CHSY3
Hs.479069|PPP2R2C	Hs.164226|THBS1			Hs.373854|REXO1L1	Hs.213690|WDR70
Hs.410228|ORC3L	Hs.164453|HECW1			Hs.523045|CAMK2G	Hs.21811|CCDC94
Hs.592000|DCDC1	Hs.164578|CADM2			Hs.104223|TRIM35	Hs.21929|LYPD6
Hs.719228|PKIB	Hs.165724|CHST8			Hs.490765|KCNN3	Hs.221472|FER
Hs.331268|TMTC3	Hs.166011|CTNND1			Hs.98280|KCNN2	Hs.222055|NDST1
Hs.677835|GPR120	Hs.166924|SEC13			Hs.658922|MSI2	Hs.224630|TMEM92
Hs.213717|OPN5	Hs.167017|GABBR1			Hs.506759|ATP2A2	Hs.22654|SCN1A
Hs.239631|COG5	Hs.167368|CTNNA2			Hs.715357|GPR111	Hs.227656|XPR1
Hs.389374|ARHGAP30	Hs.167451|KIAA0999			Hs.485871|SNX14	Hs.22907|XYLT1
Hs.97627|DUS4L	Hs.167700|SMAD5			Hs.659337|HOXA3	Hs.231411|TBRG4
Hs.654389|CUX1	Hs.1695|MMP12			Hs.659517|CAMK1D	Hs.233119|ME2
Hs.381715|TBX5	Hs.170009|TGFA			Hs.523080|ZCCHC24	Hs.233389|CPVL
Hs.189329|SMURF1	Hs.170128|PKHD1L1			Hs.663056|C9orf71	Hs.235069|RECQL
Hs.597216|HIF1A	Hs.170131|NFIC			Hs.224630|TMEM92	Hs.235368|COL5A3
Hs.662371|LASS3	Hs.171001|HS6ST3			Hs.483209|CEP120	Hs.238889|UNC5D
Hs.591580|LRRTM1	Hs.171011|ARHGAP15			Hs.657121|SPATA13	Hs.239631|COG5
Hs.133916|ZNF827	Hs.171054|CDH6			Hs.531619|EMR2	Hs.23978|SAFB
Hs.58785|ANO4	Hs.171182|CD86			Hs.712553|MS4A1	Hs.24212|LPHN2
Hs.377155|MTDH	Hs.17200|STAM2			Hs.127951|MAP7D2	Hs.24598|ARHGEF12
Hs.469615|38604	Hs.174103|ITGAL			Hs.567788|GLIPR1L1	Hs.248162|TECTA
Hs.444834|RSPO2	Hs.175343|PIK3C2A			Hs.480701|MFSD8	Hs.249200|FGF19
Hs.445081|OAF	Hs.17569|CHST11			Hs.527104|C4orf22	Hs.250493|ZNF219
Hs.98188|CCDC60	Hs.180535|FERMT3			Hs.653013|SDK1	Hs.25130|WDR51B
Hs.180535|FERMT3	Hs.180711|STX3			Hs.654635|BTBD9	Hs.252180|DYSF
Hs.293971|GMCL1	Hs.181042|DMXL1			Hs.504136|TBCEL	Hs.252713|TTC15
Hs.196054|HDAC9	Hs.181107|ANXA13			Hs.489118|SAMD9L	Hs.25333|IL1R2
Hs.7353|ATG4C	Hs.181326|MTMR2			Hs.518900|TMEM154	Hs.256034|L2HGDH
Hs.448468|NEK8	Hs.183817|USP31			Hs.412517|ZNF567	Hs.256667|PDK2
Hs.654961|FUT8	Hs.184080|ZNF138			Hs.129598|FSIP1	Hs.258314|BRE
Hs.481819|PDZD2	Hs.185677|NEDD4L			Hs.44647|IFLTD1	Hs.265829|ITGA3
Hs.318370|ANGPTL5	Hs.186486|MAP3K5			Hs.577775|TMTC2	Hs.266616|ZNF608
Hs.407015|DLX1	Hs.188591|TMEM135			Hs.657355|USP54	Hs.268726|SHANK2
Hs.657067|LARP2	Hs.189073|SELI			Hs.563630|TTC39B	Hs.270043|KIAA0196
Hs.659437|DGKH	Hs.189119|CXXC5			Hs.443728|SH3RF2	Hs.270055|SH3GL3
Hs.470233|ARL5A	Hs.189652|C7orf58			Hs.302287|SCFD2	Hs.27043|KCNH5
Hs.369331|SULT2B1	Hs.1908|SRGN			Hs.655005|ZNF385B	Hs.270437|COL4A3BP
Hs.170128|PKHD1L1	Hs.191215|CYTH1			Hs.388746|UBE2U	Hs.270851|OTUD4
Hs.530749|PPFIA1	Hs.191219|CPNE3			Hs.212140|CWF19L2	Hs.272385|GPR83
Hs.478125|INADL	Hs.192215|ADCY1			Hs.511816|GRPEL2	Hs.274263|RBM28
Hs.661568|NLRP9	Hs.192586|CMBL			Hs.657163|TARSL2	Hs.276271|STK39
Hs.159006|ZNF800	Hs.193118|ZMIZ1			Hs.528731|ZNF439	Hs.277349|C11orf16
Hs.157031|PIGN	Hs.193133|SASH1			Hs.531770|FBXO17	Hs.280209|PCDH15
Hs.339|P2RY2	Hs.193163|BIN1			Hs.596314|NCOA1	Hs.284279|HMOX2
Hs.513811|CBFA2T3	Hs.193226|UGCGL2			Hs.506713|TRPV4	Hs.28673|HYAL4
Hs.508616|FGF14	Hs.193268|MTAP			Hs.154652|FAM110B	Hs.288568|MOGAT2
Hs.171182|CD86	Hs.193491|TUBB6			Hs.487869|ZNRF2	Hs.288741|EFNA5
Hs.213137|CHSY3	Hs.193613|TNPO3			Hs.470654|CDCA7	Hs.288969|NMRAL1
Hs.661107|SSX2	Hs.193842|TDRD7			Hs.444677|ISL2	Hs.288981|NUBPL
Hs.406062|NDUFA11	Hs.194236|LEP			Hs.412418|LOC153328	Hs.289123|DCTN2
Hs.656783|CNTN5	Hs.195667|TECPR2			Hs.513313|FAM100A	Hs.291533|SOS2
Hs.368944|JAZF1	Hs.195715|TRIM48			Hs.97592|C13orf28	Hs.293971|GMCL1
Hs.12332|PLEKHA7	Hs.196054|HDAC9			Hs.352591|FANK1	Hs.294088|MND1
Hs.597915|ST3GAL3	Hs.198158|PBLD			Hs.709648|SPATA5	Hs.295732|UTP20
Hs.680226|C4orf37	Hs.198612|GABBR2			Hs.660029|FBXL13	Hs.29874|RNF135
Hs.380222|CLRN1	Hs.199814|TRHDE			Hs.588202|KIF6	Hs.298863|SPEF2
Hs.434112|SPACA3	Hs.199877|CPNE4			Hs.513975|FLCN	Hs.302287|SCFD2
Hs.146542|NEGR1	Hs.200051|ACBD6			Hs.408927|ALG14	Hs.302435|AGAP2
Hs.98244|C16orf65	Hs.200100|C7orf41			Hs.527874|ZFC3H1	Hs.302754|NECAB1
Hs.654662|NKAIN3	Hs.200716|MECP2			Hs.709347|SLFN5	Hs.30345|TRAP1
Hs.388297|NSMCE2	Hs.200841|LAMA2			Hs.659797|ZNF558	Hs.308628|ST8SIA4
Hs.666146|XKR6	Hs.20107|KLC1			Hs.147025|ZNF480	Hs.309090|SFRS7
Hs.425123|C5orf36	Hs.203830|PCDHB7			Hs.149774|LRGUK	Hs.310536|HDAC8
Hs.518059|C3orf64	Hs.20447|PAK4			Hs.345877|LOXHD1	Hs.310545|SYT1
Hs.302257|SLC9A9	Hs.205457|PRX			Hs.662211|MS4A6E	Hs.314359|EIF3K
Hs.654809|RTTN	Hs.2057|UMPS			Hs.676196|SGCZ	Hs.320892|ADCY10
Hs.6799|FAM98B	Hs.207631|LMO7			Hs.513200|ADAMTS17	Hs.321273|EXOC4
Hs.375836|KSR2	Hs.208550|WDFY2			Hs.504003|BACE1	Hs.321689|MPND
Hs.246284|CNBD1	Hs.208759|NLK			Hs.158560|TAF1	Hs.32405|PGR
Hs.375051|GABRG1	Hs.208765|GPHN			Hs.369430|PAM	Hs.325667|THSD1
Hs.428209|C9orf84	Hs.210385|HERC1			Hs.61265|FAM3D	Hs.327527|SMARCA4
Hs.437006|C8orf45	Hs.210891|TBC1D4			Hs.87726|GGA3	Hs.333175|PLA2G12B
Hs.658702|SLC38A11	Hs.211441|PHF2			Hs.568276|IQCD	Hs.334305|DGAT2
Hs.160594|PASD1	Hs.211700|FAM135A			Hs.102480|TTC5	Hs.335163|LIMCH1
Hs.106432|CCDC149	Hs.211869|DKK2			Hs.655027|RHBDL3	Hs.335513|F13A1
Hs.9333|PDE8A	Hs.212046|HISPPD1			Hs.498494|PCSK6	Hs.339|P2RY2
Hs.376337|TPH2	Hs.212088|EPHX2			Hs.465709|RFX2	Hs.345877|LOXHD1
Hs.25333|IL1R2	Hs.212140|CWF19L2			Hs.560343|RORA	Hs.352591|FANK1
Hs.491322|PTK2B	Hs.21239|RPH3A			Hs.444451|ZAK	Hs.352609|ACER1
Hs.657413|KCNH7	Hs.213137|CHSY3			Hs.352609|ACER1	Hs.355927|VDAC2
Hs.657892|NPAS3	Hs.213394|EPB41L3			Hs.655519|SYNPO2	Hs.362324|ZNF345
Hs.479602|APBB2	Hs.213690|WDR70			Hs.660998|BMPER	Hs.362817|NUP85
Hs.27043|KCNH5	Hs.21374|SNCA			Hs.654854|EMID2	Hs.368160|PCDHGC3
Hs.356578|MRPL54	Hs.21611|KIF3C			Hs.714339|RAVER1	Hs.368417|ACCN1
Hs.373854|REXO1L1	Hs.217484|ANKRD22			Hs.481927|NIPBL	Hs.368626|RTN1
Hs.459095|IL16	Hs.21811|CCDC94			Hs.268726|SHANK2	Hs.368631|ARHGAP10
Hs.523045|CAMK2G	Hs.21907|MYST2			Hs.479656|COX7B2	Hs.368912|DPP4
Hs.654519|KCNAB1	Hs.21929|LYPD6			Hs.199877|CPNE4	Hs.368944|JAZF1
Hs.413493|TRIM39	Hs.220950|FOXO3			Hs.660653|CNTNAP5	Hs.369397|TGFBI
Hs.104223|TRIM35	Hs.221472|FER			Hs.125300|TRIM6	Hs.369430|PAM
Hs.716391|CAMK2A	Hs.22157|TMEM53			Hs.83916|ASB15	Hs.36959|ZFAND3
Hs.490765|KCNN3	Hs.221873|KCTD15			Hs.238889|UNC5D	Hs.369675|ANGPT1
Hs.98280|KCNN2	Hs.222055|NDST1			Hs.116014|C14orf126	Hs.370365|HK1
Hs.121178|RNF39	Hs.222282|CCDC132			Hs.655178|AP1GBP1	Hs.370515|TRIM5
Hs.662050|PKHD1	Hs.224630|TMEM92			Hs.429434|GAB2	Hs.371036|NOX4
Hs.658922|MSI2	Hs.2258|MMP10			Hs.503749|TUBA3D	Hs.371372|SDCCAG10
Hs.506759|ATP2A2	Hs.22654|SCN1A			Hs.512599|CDKN2A	Hs.372003|FAM120A
Hs.715357|GPR111	Hs.226568|ABCA13			Hs.58561|MED12L	Hs.372152|DTX1
Hs.485871|SNX14	Hs.227656|XPR1			Hs.655284|IFT122	Hs.373854|REXO1L1
Hs.27214|KCNC2	Hs.22907|XYLT1			Hs.518662|FAM129A	Hs.375684|RAD18
Hs.659337|HOXA3	Hs.23118|CA1			Hs.491941|C8orf34	Hs.377155|MTDH
Hs.659517|CAMK1D	Hs.231942|YTHDC2			Hs.513726|GBP5	Hs.378893|TTC29
Hs.465885|ILF3	Hs.233119|ME2			Hs.470277|GALNT13	Hs.380222|CLRN1
Hs.171001|HS6ST3	Hs.233389|CPVL			Hs.654630|FMNL2	Hs.381047|MYOZ2
Hs.523080|ZCCHC24	Hs.233495|PLEKHA8			Hs.656915|CSMD2	Hs.381715|TBX5
Hs.372031|PMP22	Hs.235368|COL5A3			Hs.525146|NALCN	Hs.385998|WDHD1
Hs.663056|C9orf71	Hs.23751|ADAMTS19			Hs.463426|ANKRD40	Hs.388746|UBE2U
Hs.224630|TMEM92	Hs.237825|SRP72			Hs.189073|SELI	Hs.388827|RFX4
Hs.483209|CEP120	Hs.238889|UNC5D			Hs.370365|HK1	Hs.396530|HGF
Hs.126497|AEBP2	Hs.239631|COG5			Hs.647971|PDE5A	Hs.397153|ZNF787
Hs.164578|CADM2	Hs.23978|SAFB			Hs.193115|LRRCC1	Hs.398196|MYCBPAP
Hs.546627|KCTD7	Hs.241564|DAGLA			Hs.132629|FHDC1	Hs.39925|ETFA
Hs.657121|SPATA13	Hs.24212|LPHN2			Hs.654754|SSH2	Hs.401798|C16orf45
Hs.444933|PLB1	Hs.243987|GATA4			Hs.525796|C15orf23	Hs.401903|COX5A
Hs.503510|EED	Hs.244595|MED9			Hs.591992|TRIM3	Hs.406788|RAB11FIP4
Hs.122337|ABHD2	Hs.24598|ARHGEF12			Hs.571466|CSMD1	Hs.407015|DLX1
Hs.531619|EMR2	Hs.247460|NLN			Hs.401798|C16orf45	Hs.407154|CAPS2
Hs.712553|MS4A1	Hs.248112|GABRA4			Hs.508570|ZIC5	Hs.407771|CASC1
Hs.200100|C7orf41	Hs.248138|INSRR			Hs.680136|PSKH2	Hs.408927|ALG14
Hs.480701|MFSD8	Hs.248153|CAPN5			Hs.370515|TRIM5	Hs.409034|COL15A1
Hs.527104|C4orf22	Hs.248162|TECTA			Hs.50749|TRIM4	Hs.410228|ORC3L
Hs.268869|ADHFE1	Hs.250|XDH			Hs.418055|ATCAY	Hs.410719|HAPLN2
Hs.498740|BEND7	Hs.250493|ZNF219			Hs.280209|PCDH15	Hs.410977|TAGLN
Hs.653013|SDK1	Hs.252180|DYSF			Hs.700609|POLR2J2	Hs.411641|EIF4EBP1
Hs.654635|BTBD9	Hs.252713|TTC15			Hs.235069|RECQL	Hs.412418|LOC153328
Hs.350895|SLC39A12	Hs.253197|PARN			Hs.406788|RAB11FIP4	Hs.412517|ZNF567
Hs.278285|DOK6	Hs.25333|IL1R2			Hs.462946|FBXL20	Hs.412842|CDC123
Hs.504136|TBCEL	Hs.256034|L2HGDH			Hs.321689|MPND	Hs.414489|KCNS3
Hs.180408|SLC25A16	Hs.256278|TNFRSF1B			Hs.532691|RAX2	Hs.418055|ATCAY
Hs.226568|ABCA13	Hs.2563|TAC1			Hs.126409|C6orf105	Hs.426463|SNCAIP
Hs.376018|C1orf177	Hs.256667|PDK2			Hs.407154|CAPS2	Hs.429434|GAB2
Hs.129598|FSIP1	Hs.258314|BRE			Hs.94949|MCEE	Hs.430742|PFTK1
Hs.44647|IFLTD1	Hs.258501|ALG6			Hs.132868|USP32	Hs.432674|LARS
Hs.577775|TMTC2	Hs.259666|LACE1			Hs.387255|N-PAC	Hs.432676|MUC16
Hs.657355|USP54	Hs.26333|CCDC22			Hs.334305|DGAT2	Hs.434112|SPACA3
Hs.563630|TTC39B	Hs.264482|ATG12			Hs.333175|PLA2G12B	Hs.434232|ELAC2
Hs.443728|SH3RF2	Hs.265829|ITGA3			Hs.655722|IMMP2L	Hs.434255|PSD3
Hs.436121|CCDC112	Hs.266616|ZNF608			Hs.428214|MAML2	Hs.434914|FRMD6
Hs.302287|SCFD2	Hs.268726|SHANK2			Hs.647018|CLIP2	Hs.434993|DNAJC27
Hs.718420|ARL6IP6	Hs.268869|ADHFE1			Hs.529798|C5orf32	Hs.435711|TRIM2
Hs.655005|ZNF385B	Hs.269027|GALNT5			Hs.719232|MRPL45	Hs.436031|IREB2
Hs.212140|CWF19L2	Hs.269109|SEMA3C			Hs.500333|C10orf58	Hs.436271|DAPP1
Hs.660188|FUT4	Hs.269560|CDK5RAP2			Hs.568613|SLC25A33	Hs.436527|ANAPC1
Hs.511816|GRPEL2	Hs.270055|SH3GL3			Hs.105891|TBC1D3F	Hs.436636|FHOD3
Hs.73680|XIRP2	Hs.270428|SUCLG1			Hs.506222|C12orf26	Hs.436650|MLH3
Hs.47385|C1orf87	Hs.27043|KCNH5			Hs.654700|ZCCHC7	Hs.436893|SLC15A1
Hs.657163|TARSL2	Hs.270437|COL4A3BP			Hs.100914|CEP192	Hs.436896|POLR3A
Hs.434914|FRMD6	Hs.27214|KCNC2			Hs.398196|MYCBPAP	Hs.437075|CREB5
Hs.86543|GYLTL1B	Hs.272215|KLF15			Hs.294088|MND1	Hs.437894|BRD7
Hs.528731|ZNF439	Hs.272385|GPR83			Hs.465642|SEMA6B	Hs.438236|ABLIM1
Hs.533720|RELT	Hs.272805|HRASLS2			Hs.368160|PCDHGC3	Hs.438289|HADH
Hs.403933|FBXO32	Hs.274263|RBM28			Hs.660883|REG4	Hs.439463|AEBP1
Hs.531770|FBXO17	Hs.274873|CARS			Hs.118161|C10orf11	Hs.440025|KIAA0247
Hs.520898|CTSB	Hs.276271|STK39			Hs.378893|TTC29	Hs.440833|PKN2
Hs.596314|NCOA1	Hs.278285|DOK6			Hs.58877|HMCN1	Hs.442182|ABCC6
Hs.506713|TRPV4	Hs.279914|ZNF232			Hs.150878|MS4A8B	Hs.443687|FHL2
Hs.655705|KCNIP4	Hs.280209|PCDH15			Hs.148272|CCM2	Hs.443728|SH3RF2
Hs.487869|ZNRF2	Hs.280741|YIF1B			Hs.270437|COL4A3BP	Hs.44402|CSTF3
Hs.470654|CDCA7	Hs.282151|CACNA2D1			Hs.233389|CPVL	Hs.444301|FGGY
Hs.444677|ISL2	Hs.283764|FBXO24			Hs.121776|TEX11	Hs.444448|KCNK5
Hs.508738|ARHGEF7	Hs.284279|HMOX2			Hs.183983|PITPNM3	Hs.444451|ZAK
Hs.372840|APBB1	Hs.28673|HYAL4			Hs.631638|QTRT1	Hs.444677|ISL2
Hs.719073|MAP4K4	Hs.288568|MOGAT2			Hs.465720|ACSBG2	Hs.444834|RSPO2
Hs.520259|OSBPL3	Hs.288741|EFNA5			Hs.501833|STK33	Hs.444842|COL19A1
Hs.259666|LACE1	Hs.288969|NMRAL1			Hs.553526|OR2W1	Hs.444851|CNOT10
Hs.412418|LOC153328	Hs.288981|NUBPL			Hs.719188|C1orf21	Hs.444969|MEMO1
Hs.513313|FAM100A	Hs.289828|ANKRD16			Hs.98370|CYP2S1	Hs.445015|GRIN2D
Hs.97592|C13orf28	Hs.291030|IQGAP2			Hs.523811|EDEM3	Hs.445498|SNW1
Hs.655071|PRRT2	Hs.291533|SOS2			Hs.167451|KIAA0999	Hs.445775|PTPN9
Hs.352591|FANK1	Hs.293971|GMCL1			Hs.288981|NUBPL	Hs.446146|CARD8
Hs.709648|SPATA5	Hs.294088|MND1			Hs.436636|FHOD3	Hs.44647|IFLTD1
Hs.446297|ZNF498	Hs.295732|UTP20			Hs.522988|HKDC1	Hs.448003|NSUN3
Hs.116486|C18orf25	Hs.3022|TRHR			Hs.288568|MOGAT2	Hs.449625|GRM8
Hs.660029|FBXL13	Hs.302257|SLC9A9			Hs.530941|C12orf30	Hs.453951|NRG1
Hs.588202|KIF6	Hs.302287|SCFD2			Hs.189652|C7orf58	Hs.458986|SCAPER
Hs.513975|FLCN	Hs.302435|AGAP2			Hs.256034|L2HGDH	Hs.459035|RASGRF1
Hs.408927|ALG14	Hs.302754|NECAB1			Hs.298863|SPEF2	Hs.459211|AKAP13
Hs.351558|U2AF1L4	Hs.302977|C12orf4			Hs.362817|NUP85	Hs.460179|SMG1
Hs.527874|ZFC3H1	Hs.303808|C2orf3			Hs.514116|GGNBP2	Hs.461988|KIAA1128
Hs.709347|SLFN5	Hs.303980|CYP11A1			Hs.525088|CCDC82	Hs.462341|MPRIP
Hs.709555|FREM1	Hs.306812|ACSM1			Hs.655087|MCTP1	Hs.462585|PIPOX
Hs.459174|FAM91A1	Hs.308074|C9orf5			Hs.432676|MUC16	Hs.462732|SUZ12
Hs.435742|TTC23L	Hs.308628|ST8SIA4			Hs.570821|NSUN7	Hs.462946|FBXL20
Hs.479066|JAKMIP1	Hs.309090|SFRS7			Hs.368631|ARHGAP10	Hs.463416|XYLT2
Hs.659797|ZNF558	Hs.309403|CROCC			Hs.702217|FAT4	Hs.463421|ABCC3
Hs.631573|NLRP12	Hs.31016|MTF2			Hs.576497|CDC73	Hs.463426|ANKRD40
Hs.147025|ZNF480	Hs.310453|TSPAN14			Hs.485004|ZKSCAN3	Hs.463439|SPAG9
Hs.149774|LRGUK	Hs.310545|SYT1			Hs.487360|NOTCH2	Hs.463466|CA10
Hs.475656|KCNH8	Hs.310672|TTC21B			Hs.503368|ALG8	Hs.465475|ATP9B
Hs.345877|LOXHD1	Hs.312485|CFI			Hs.513094|TM6SF1	Hs.465642|SEMA6B
Hs.217484|ANKRD22	Hs.314359|EIF3K			Hs.188591|TMEM135	Hs.465709|RFX2
Hs.368171|SFXN5	Hs.318370|ANGPTL5			Hs.501345|CTBP2	Hs.465720|ACSBG2
Hs.594338|MAPK1IP1L	Hs.320892|ADCY10			Hs.633762|NMNAT1	Hs.466664|RYR1
Hs.660911|CAPN13	Hs.321273|EXOC4			Hs.12646|PARP12	Hs.466766|LTBP4
Hs.193163|BIN1	Hs.322430|NDRG4			Hs.436527|ANAPC1	Hs.466910|CDA
Hs.533237|WDR36	Hs.32405|PGR			Hs.591700|NDST4	Hs.467192|PPP2R1A
Hs.274873|CARS	Hs.324335|C19orf15			Hs.494827|SUSD1	Hs.468125|TTC27
Hs.662211|MS4A6E	Hs.32470|SERGEF			Hs.165724|CHST8	Hs.468688|C10orf137
Hs.117835|FGD4	Hs.325631|MIF4GD			Hs.483521|SIL1	Hs.468878|AAK1
Hs.654864|HOPX	Hs.325667|THSD1			Hs.523744|RFWD2	Hs.469809|PTPN4
Hs.676196|SGCZ	Hs.327527|SMARCA4			Hs.302754|NECAB1	Hs.470233|ARL5A
Hs.513200|ADAMTS17	Hs.32945|GRM1			Hs.463416|XYLT2	Hs.470277|GALNT13
Hs.671900|MYO3B	Hs.331268|TMTC3			Hs.22907|XYLT1	Hs.470399|ITGB6
Hs.504003|BACE1	Hs.332119|SLC22A25			Hs.584954|EPB41L4A	Hs.470654|CDCA7
Hs.369430|PAM	Hs.333175|PLA2G12B			Hs.198158|PBLD	Hs.470804|UBE2E3
Hs.407751|DYDC1	Hs.333791|TNFSF11			Hs.156369|TNN	Hs.47288|TRPM3
Hs.122055|C7orf31	Hs.334305|DGAT2			Hs.448003|NSUN3	Hs.474935|SEMA4B
Hs.192586|CMBL	Hs.335163|LIMCH1			Hs.60386|NXF3	Hs.47558|ERCC6L
Hs.61265|FAM3D	Hs.335513|F13A1			Hs.82614|GYS2	Hs.476018|CTNNB1
Hs.435012|GALM	Hs.336768|ABAT			Hs.36959|ZFAND3	Hs.476358|CACNA1D
Hs.637685|NRXN1	Hs.336994|MTSS1			Hs.485717|SMAP1	Hs.476432|SLMAP
Hs.87726|GGA3	Hs.339|P2RY2			Hs.410719|HAPLN2	Hs.477370|DAB1
Hs.568276|IQCD	Hs.339735|CUL4A			Hs.321273|EXOC4	Hs.477693|NCK1
Hs.655476|CCDC101	Hs.345877|LOXHD1			Hs.592130|NR1D1	Hs.479656|COX7B2
Hs.102480|TTC5	Hs.349283|CBX5			Hs.594537|ADAM12	Hs.480085|TNNI3K
Hs.655027|RHBDL3	Hs.350895|SLC39A12			Hs.158320|HMHB1	Hs.480701|MFSD8
Hs.655728|ACMSD	Hs.35125|FLJ10357			Hs.192215|ADCY1	Hs.483136|COMMD10
Hs.498494|PCSK6	Hs.351335|TMEM143			Hs.477370|DAB1	Hs.483209|CEP120
Hs.655142|IL17D	Hs.351558|U2AF1L4			Hs.93485|SCN2A	Hs.483521|SIL1
Hs.465709|RFX2	Hs.352588|C11orf30			Hs.512683|CCL3L1	Hs.483564|PFDN1
Hs.136829|RFX3	Hs.352591|FANK1			Hs.499725|ANK3	Hs.485004|ZKSCAN3
Hs.560343|RORA	Hs.352609|ACER1			Hs.350321|RET	Hs.485717|SMAP1
Hs.444451|ZAK	Hs.355281|DOC2A			Hs.591555|DPP10	Hs.486470|EPB41L2
Hs.23751|ADAMTS19	Hs.355927|VDAC2			Hs.458986|SCAPER	Hs.487360|NOTCH2
Hs.352609|ACER1	Hs.36053|C5orf13			Hs.208765|GPHN	Hs.487458|RNF216
Hs.594099|SLC4A5	Hs.361463|F10			Hs.156967|SEMA6A	Hs.487869|ZNRF2
Hs.655519|SYNPO2	Hs.362324|ZNF345			Hs.631758|TAOK1	Hs.488171|NUDCD3
Hs.660998|BMPER	Hs.362817|NUP85			Hs.4045|KIAA1328	Hs.488181|OGDH
Hs.656619|KIAA1958	Hs.363492|DDX18			Hs.462598|NUFIP2	Hs.488189|H2AFV
Hs.654854|EMID2	Hs.363558|GRAMD3			Hs.266616|ZNF608	Hs.489118|SAMD9L
Hs.714339|RAVER1	Hs.367799|GRIK5			Hs.183817|USP31	Hs.490765|KCNN3
Hs.654859|ANKS3	Hs.368149|CCT7			Hs.659513|DSCAML1	Hs.491322|PTK2B
Hs.481927|NIPBL	Hs.368160|PCDHGC3			Hs.288969|NMRAL1	Hs.49143|MKL2
Hs.268726|SHANK2	Hs.368171|SFXN5			Hs.656339|RHOJ	Hs.491941|C8orf34
Hs.591261|PPARGC1B	Hs.368282|KIAA0564			Hs.657367|JPH1	Hs.492208|NBN
Hs.438862|EPS8L1	Hs.368307|NRXN3			Hs.277349|C11orf16	Hs.492212|DECR1
Hs.479656|COX7B2	Hs.368417|ACCN1			Hs.97477|LYZL6	Hs.494595|TMOD1
Hs.199877|CPNE4	Hs.368542|PCSK5			Hs.404167|TBX20	Hs.494738|IKBKAP
Hs.385634|TSPAN18	Hs.368626|RTN1			Hs.125036|PLXDC1	Hs.494827|SUSD1
Hs.660653|CNTNAP5	Hs.368631|ARHGAP10			Hs.591263|TRPC7	Hs.498494|PCSK6
Hs.125300|TRIM6	Hs.368912|DPP4			Hs.193118|ZMIZ1	Hs.498892|EEF2K
Hs.83916|ASB15	Hs.368944|JAZF1			Hs.503284|ARRB1	Hs.499709|SLC16A9
Hs.238889|UNC5D	Hs.369089|COL4A5			Hs.474935|SEMA4B	Hs.499725|ANK3
Hs.129452|DACH1	Hs.369168|SCFD1			Hs.463466|CA10	Hs.499758|RICH2
Hs.592224|SYTL4	Hs.369331|SULT2B1			Hs.375684|RAD18	Hs.500066|TADA2L
Hs.116014|C14orf126	Hs.369430|PAM			Hs.719174|UGCGL1	Hs.500333|C10orf58
Hs.655178|AP1GBP1	Hs.36959|ZFAND3			Hs.432674|LARS	Hs.500635|EVPL
Hs.573495|SLC44A1	Hs.369675|ANGPT1			Hs.591901|EPB41L4B	Hs.501140|KIAA1598
Hs.429434|GAB2	Hs.370166|WSCD1			Hs.154433|CNGB3	Hs.501345|CTBP2
Hs.503749|TUBA3D	Hs.370168|CRLF3			Hs.654762|DDX56	Hs.501376|UROS
Hs.512599|CDKN2A	Hs.370365|HK1			Hs.461988|KIAA1128	Hs.501735|STIM1
Hs.524920|ZFP91	Hs.370421|MYO7A			Hs.719318|PDE7B	Hs.501778|TRIM22
Hs.58561|MED12L	Hs.370515|TRIM5			Hs.658497|PCDHB14	Hs.501833|STK33
Hs.655284|IFT122	Hs.371036|NOX4			Hs.504908|LMO3	Hs.502116|NAV2
Hs.518662|FAM129A	Hs.371078|FAM179B			Hs.310536|HDAC8	Hs.50216|ZNF107
Hs.491941|C8orf34	Hs.37113|IFNA5			Hs.171011|ARHGAP15	Hs.502730|SYT7
Hs.306812|ACSM1	Hs.371372|SDCCAG10			Hs.546407|CAND1	Hs.502770|TSSC1
Hs.208550|WDFY2	Hs.37196|GPR176			Hs.320892|ADCY10	Hs.503074|ANO1
Hs.513726|GBP5	Hs.372003|FAM120A			Hs.656687|CACNA2D3	Hs.503134|DHCR7
Hs.470277|GALNT13	Hs.372031|PMP22			Hs.501140|KIAA1598	Hs.503163|PDE2A
Hs.500643|RNF157	Hs.372152|DTX1			Hs.718510|BXDC2	Hs.503284|ARRB1
Hs.464733|ESCO1	Hs.372840|APBB1			Hs.655325|RHOT1	Hs.503368|ALG8
Hs.654630|FMNL2	Hs.373854|REXO1L1			Hs.597486|UBE2W	Hs.503692|YAP1
Hs.656915|CSMD2	Hs.373857|KLF12			Hs.444301|FGGY	Hs.504003|BACE1
Hs.514071|LRRC37B	Hs.374067|UBE3B			Hs.407771|CASC1	Hs.504136|TBCEL
Hs.661852|SIGLEC11	Hs.374127|CDC16			Hs.594386|ASXL2	Hs.504517|TSPAN9
Hs.525146|NALCN	Hs.375051|GABRG1			Hs.162397|INTS9	Hs.504908|LMO3
Hs.463426|ANKRD40	Hs.375684|RAD18			Hs.699361|AGK	Hs.505202|BICD1
Hs.405961|CREB3L1	Hs.375836|KSR2			Hs.607144|PARVA	Hs.506713|TRPV4
Hs.465213|WDR7	Hs.376018|C1orf177			Hs.564533|C17orf63	Hs.506748|HDGF
Hs.465490|CTDP1	Hs.376337|TPH2			Hs.655671|RIF1	Hs.506759|ATP2A2
Hs.533723|INTS4	Hs.377010|CAD			Hs.105633|LINS1	Hs.50749|TRIM4
Hs.283764|FBXO24	Hs.377155|MTDH			Hs.434232|ELAC2	Hs.508010|FNDC3A
Hs.189073|SELI	Hs.378893|TTC29			Hs.588647|LRRC8D	Hs.508284|FBXL3
Hs.370365|HK1	Hs.379414|MFHAS1			Hs.524571|CDCA8	Hs.508423|ABCC4
Hs.647971|PDE5A	Hs.380222|CLRN1			Hs.62696|POLR3B	Hs.508570|ZIC5
Hs.462971|PERLD1	Hs.380277|DAPK1			Hs.274263|RBM28	Hs.508616|FGF14
Hs.132629|FHDC1	Hs.380291|NUDCD1			Hs.21811|CCDC94	Hs.508958|STXBP6
Hs.654754|SSH2	Hs.381047|MYOZ2			Hs.503074|ANO1	Hs.508999|PRKD1
Hs.369089|COL4A5	Hs.381061|RPL19			Hs.213690|WDR70	Hs.509067|PDGFRB
Hs.709175|ADRA1A	Hs.381072|PPIF			Hs.653144|RUFY2	Hs.509083|AKAP6
Hs.525796|C15orf23	Hs.381256|GLTP			Hs.708214|CADPS2	Hs.509523|MNAT1
Hs.591992|TRIM3	Hs.381715|TBX5			Hs.525348|FBXO34	Hs.509765|ACTN1
Hs.571466|CSMD1	Hs.382683|RP11-35N6.1			Hs.16230|TTC22	Hs.509966|FLVCR2
Hs.401798|C16orf45	Hs.385634|TSPAN18			Hs.524763|TPCN1	Hs.511816|GRPEL2
Hs.508570|ZIC5	Hs.385998|WDHD1			Hs.136247|KIAA1797	Hs.512599|CDKN2A
Hs.680136|PSKH2	Hs.386294|ZNF195			Hs.509966|FLVCR2	Hs.512683|CCL3L1
Hs.709271|GTPBP10	Hs.387787|KLRK1			Hs.536490|ZNF407	Hs.512841|HS6ST1
Hs.491885|DNAJC5B	Hs.388297|NSMCE2			Hs.468125|TTC27	Hs.513094|TM6SF1
Hs.370515|TRIM5	Hs.388827|RFX4			Hs.614517|BSPRY	Hs.513313|FAM100A
Hs.50749|TRIM4	Hs.389374|ARHGAP30			Hs.655028|BCAS3	Hs.513490|ALDOA
Hs.719695|KRTAP4-11	Hs.391860|ADCY9			Hs.47558|ERCC6L	Hs.513726|GBP5
Hs.280209|PCDH15	Hs.396530|HGF			Hs.659356|GIPC2	Hs.513803|CYBA
Hs.333791|TNFSF11	Hs.396740|NIP30			Hs.192103|TRIM44	Hs.513975|FLCN
Hs.643454|DTNA	Hs.397153|ZNF787			Hs.7036|NAGK	Hs.514116|GGNBP2
Hs.406788|RAB11FIP4	Hs.397705|CAMTA1			Hs.530653|GRID1	Hs.514819|AP2B1
Hs.494892|COL27A1	Hs.398196|MYCBPAP			Hs.632177|MVP	Hs.516954|ARHGEF11
Hs.462946|FBXL20	Hs.39925|ETFA			Hs.191215|CYTH1	Hs.518244|RPN1
Hs.380291|NUDCD1	Hs.401798|C16orf45			Hs.655084|KLHL3	Hs.518618|CORIN
Hs.434253|C9orf3	Hs.401903|COX5A			Hs.371036|NOX4	Hs.518662|FAM129A
Hs.135254|RSPO3	Hs.403933|FBXO32			Hs.714832|KDM3B	Hs.518900|TMEM154
Hs.532691|RAX2	Hs.404220|			Hs.381047|MYOZ2	Hs.519033|TLR2
Hs.437341|BUD13	Hs.405028|MOCOS			Hs.434993|DNAJC27	Hs.519337|BRD8
Hs.233495|PLEKHA8	Hs.405590|EIF3E			Hs.272385|GPR83	Hs.520246|DOPEY1
Hs.710036|C4orf49	Hs.405961|CREB3L1			Hs.462585|PIPOX	Hs.520740|SCRN1
Hs.407154|CAPS2	Hs.406062|NDUFA11			Hs.533355|MPP6	Hs.521530|ASH2L
Hs.469045|LOXL3	Hs.406395|PRKRIP1			Hs.250493|ZNF219	Hs.522578|STS
Hs.94949|MCEE	Hs.406788|RAB11FIP4			Hs.30345|TRAP1	Hs.522988|HKDC1
Hs.514323|PPP1R9B	Hs.407015|DLX1			Hs.150107|BIRC6	Hs.523080|ZCCHC24
Hs.132868|USP32	Hs.407154|CAPS2			Hs.208759|NLK	Hs.523744|RFWD2
Hs.531788|DPY30	Hs.407751|DYDC1			Hs.50216|ZNF107	Hs.524571|CDCA8
Hs.387255|N-PAC	Hs.407771|CASC1			Hs.532803|HN1	Hs.524625|GRK5
Hs.334305|DGAT2	Hs.408515|NRG2			Hs.483136|COMMD10	Hs.524763|TPCN1
Hs.333175|PLA2G12B	Hs.408927|ALG14			Hs.529495|DYNC1LI1	Hs.525088|CCDC82
Hs.655722|IMMP2L	Hs.409034|COL15A1			Hs.156178|PGCP	Hs.525146|NALCN
Hs.193491|TUBB6	Hs.409226|MED12			Hs.145386|FAM82B	Hs.525348|FBXO34
Hs.712886|MEGF11	Hs.410228|ORC3L			Hs.252713|TTC15	Hs.525392|SYNE2
Hs.500695|LCOR	Hs.410719|HAPLN2			Hs.480085|TNNI3K	Hs.525622|AKT1
Hs.499704|PHYHIPL	Hs.411472|GRIN2A			Hs.71787|MRPS7	Hs.525796|C15orf23
Hs.428214|MAML2	Hs.411641|EIF4EBP1			Hs.444969|MEMO1	Hs.527104|C4orf22
Hs.647018|CLIP2	Hs.411881|GRB14			Hs.235368|COL5A3	Hs.527874|ZFC3H1
Hs.529798|C5orf32	Hs.411925|TMEM38B			Hs.391481|INTU	Hs.528634|OAS3
Hs.200051|ACBD6	Hs.412418|LOC153328			Hs.655108|ZBTB20	Hs.528731|ZNF439
Hs.719232|MRPL45	Hs.412586|STAG1			Hs.468688|C10orf137	Hs.529451|DIAPH1
Hs.500333|C10orf58	Hs.412842|CDC123			Hs.651939|MAGI1	Hs.529495|DYNC1LI1
Hs.568613|SLC25A33	Hs.413208|ADCK1			Hs.13024|MMACHC	Hs.529798|C5orf32
Hs.59486|HSDL2	Hs.413493|TRIM39			Hs.116935|ZNF521	Hs.529948|MDN1
Hs.105891|TBC1D3F	Hs.414489|KCNS3			Hs.444851|CNOT10	Hs.530653|GRID1
Hs.506222|C12orf26	Hs.415067|CORO1A			Hs.93836|DFNB31	Hs.530749|PPFIA1
Hs.654700|ZCCHC7	Hs.415209|BCL9			Hs.708017|HECTD1	Hs.530941|C12orf30
Hs.660192|C7orf67	Hs.415768|NGFR			Hs.660766|LY96	Hs.531619|EMR2
Hs.577463|SLC41A2	Hs.416089|ARFIP1			Hs.462732|SUZ12	Hs.531770|FBXO17
Hs.100914|CEP192	Hs.416707|ABCA4			Hs.488171|NUDCD3	Hs.532691|RAX2
Hs.398196|MYCBPAP	Hs.417303|SPTB			Hs.24598|ARHGEF12	Hs.532803|HN1
Hs.659209|SLC10A7	Hs.421245|IK			Hs.596105|DOCK9	Hs.533355|MPP6
Hs.294088|MND1	Hs.426463|SNCAIP			Hs.469840|CLASP1	Hs.534189|SMC5
Hs.465642|SEMA6B	Hs.429434|GAB2			Hs.193133|SASH1	Hs.536490|ZNF407
Hs.368160|PCDHGC3	Hs.430551|IQGAP1			Hs.435711|TRIM2	Hs.54483|NMI
Hs.660883|REG4	Hs.430742|PFTK1			Hs.526494|MGRN1	Hs.546246|CRHR2
Hs.600086|FAM172A	Hs.431400|RAI14			Hs.656492|ANKS1A	Hs.546407|CAND1
Hs.118161|C10orf11	Hs.432674|LARS			Hs.35490|CLEC16A	Hs.557097|PBX1
Hs.308074|C9orf5	Hs.432676|MUC16			Hs.205572|KIAA0922	Hs.55777|FKTN
Hs.378893|TTC29	Hs.433222|NPC2			Hs.658000|MYO1D	Hs.558218|CASP8AP2
Hs.58877|HMCN1	Hs.433764|ZBTB17			Hs.525392|SYNE2	Hs.558463|SPEN
Hs.592750|CALN1	Hs.434112|SPACA3			Hs.655760|ACSBG1	Hs.560343|RORA
Hs.150878|MS4A8B	Hs.434232|ELAC2			Hs.605388|DCUN1D4	Hs.563344|NR4A2
Hs.148272|CCM2	Hs.434253|C9orf3			Hs.534189|SMC5	Hs.563630|TTC39B
Hs.270437|COL4A3BP	Hs.434255|PSD3			Hs.460179|SMG1	Hs.564533|C17orf63
Hs.233389|CPVL	Hs.434914|FRMD6			Hs.719242|TBC1D2B	Hs.567788|GLIPR1L1
Hs.97464|RNF17	Hs.434993|DNAJC27			Hs.709609|TTLL5	Hs.568276|IQCD
Hs.121776|TEX11	Hs.435012|GALM			Hs.591221|MYCBP2	Hs.568613|SLC25A33
Hs.631638|QTRT1	Hs.435120|KIF1C			Hs.164453|HECW1	Hs.568901|GRIK4
Hs.534495|KRTAP1-3	Hs.435231|ZFR			Hs.203099|WAPAL	Hs.570821|NSUN7
Hs.310453|TSPAN14	Hs.435711|TRIM2			Hs.520246|DOPEY1	Hs.571466|CSMD1
Hs.465720|ACSBG2	Hs.435714|PAK1			Hs.654816|KDM4B	Hs.576497|CDC73
Hs.567598|LBH	Hs.435742|TTC23L			Hs.656587|MYO16	Hs.577053|FCHSD2
Hs.501833|STK33	Hs.435845|ESRRB			Hs.558463|SPEN	Hs.57718|CHRNA2
Hs.719188|C1orf21	Hs.436031|IREB2			Hs.335163|LIMCH1	Hs.577775|TMTC2
Hs.467769|FAM49A	Hs.436121|CCDC112			Hs.446146|CARD8	Hs.578443|HOMER2
Hs.593995|TCF7L2	Hs.436271|DAPP1			Hs.508010|FNDC3A	Hs.583545|RAB19
Hs.98370|CYP2S1	Hs.436445|OSGIN2			Hs.110488|CHSY1	Hs.58488|CTNNAL1
Hs.567596|B9D2	Hs.436636|FHOD3			Hs.468878|AAK1	Hs.584954|EPB41L4A
Hs.9788|NDFIP1	Hs.436650|MLH3			Hs.130014|CD302	Hs.585378|RABGAP1L
Hs.459149|BTBD1	Hs.436893|SLC15A1			Hs.499758|RICH2	Hs.58561|MED12L
Hs.523811|EDEM3	Hs.436896|POLR3A			Hs.654743|SRGAP3	Hs.58685|CD5
Hs.513666|C16orf70	Hs.437006|C8orf45			Hs.270043|KIAA0196	Hs.588202|KIF6
Hs.167451|KIAA0999	Hs.437039|PRKAA2			Hs.195667|TECPR2	Hs.588647|LRRC8D
Hs.288981|NUBPL	Hs.437075|CREB5			Hs.577053|FCHSD2	Hs.58877|HMCN1
Hs.436636|FHOD3	Hs.437341|BUD13			Hs.302435|AGAP2	Hs.589093|MGAT4C
Hs.150444|CEP290	Hs.437444|CACNA1E			Hs.520740|SCRN1	Hs.591085|MLLT3
Hs.288568|MOGAT2	Hs.437894|BRD7			Hs.440025|KIAA0247	Hs.591221|MYCBP2
Hs.464243|USP36	Hs.438236|ABLIM1			Hs.657507|FRMPD4	Hs.591263|TRPC7
Hs.481202|BXDC5	Hs.438289|HADH			Hs.716623|VPRBP	Hs.591269|CAMK4
Hs.659439|C2orf37	Hs.438489|ATP5S			Hs.119273|ZNF646	Hs.591555|DPP10
Hs.530941|C12orf30	Hs.438862|EPS8L1			Hs.151761|KIAA0100	Hs.591700|NDST4
Hs.396740|NIP30	Hs.439145|SCN9A			Hs.129195|FAM53B	Hs.591901|EPB41L4B
Hs.189652|C7orf58	Hs.439463|AEBP1			Hs.568901|GRIK4	Hs.591992|TRIM3
Hs.256034|L2HGDH	Hs.440025|KIAA0247			Hs.372003|FAM120A	Hs.592130|NR1D1
Hs.362817|NUP85	Hs.440382|TRIM27			Hs.529948|MDN1	Hs.593171|MCC
Hs.514116|GGNBP2	Hs.441498|STAM			Hs.12956|TAX1BP3	Hs.594023|ZSCAN2
Hs.147554|ZBTB3	Hs.442498|FXYD1			Hs.156471|TFCP2L1	Hs.594386|ASXL2
Hs.468349|C2orf34	Hs.443577|TNFRSF21			Hs.295732|UTP20	Hs.594537|ADAM12
Hs.310672|TTC21B	Hs.443687|FHL2			Hs.211869|DKK2	Hs.595458|MAST4
Hs.161429|GSTCD	Hs.443728|SH3RF2			Hs.436271|DAPP1	Hs.596105|DOCK9
Hs.458973|ZFHX4	Hs.443789|FAM184A			Hs.122523|SND1	Hs.596314|NCOA1
Hs.655087|MCTP1	Hs.44402|CSTF3			Hs.436650|MLH3	Hs.597486|UBE2W
Hs.432676|MUC16	Hs.444301|FGGY			Hs.656274|TNFAIP8	Hs.597915|ST3GAL3
Hs.503389|NARS2	Hs.444329|GPC6			Hs.193842|TDRD7	Hs.603093|E2F6
Hs.570821|NSUN7	Hs.44439|SOCS6			Hs.467192|PPP2R1A	Hs.60386|NXF3
Hs.406395|PRKRIP1	Hs.444451|ZAK			Hs.58685|CD5	Hs.607144|PARVA
Hs.407918|LRRK1	Hs.444677|ISL2			Hs.508958|STXBP6	Hs.607594|FAM13C
Hs.591850|ZMAT4	Hs.444834|RSPO2			Hs.370834|ATAD2	Hs.609663|LAMC1
Hs.368631|ARHGAP10	Hs.444842|COL19A1			Hs.49143|MKL2	Hs.61265|FAM3D
Hs.22157|TMEM53	Hs.444851|CNOT10			Hs.643896|VCL	Hs.614517|BSPRY
Hs.702217|FAT4	Hs.444933|PLB1			Hs.453951|NRG1	Hs.624178|CHRNB4
Hs.443789|FAM184A	Hs.444957|ATP8A2			Hs.655653|DMGDH	Hs.62696|POLR3B
Hs.576497|CDC73	Hs.444969|MEMO1			Hs.152173|ANAPC4	Hs.631551|ZNF580
Hs.485004|ZKSCAN3	Hs.445081|OAF			Hs.498892|EEF2K	Hs.631567|CD79A
Hs.487360|NOTCH2	Hs.445498|SNW1			Hs.75528|GNL2	Hs.631638|QTRT1
Hs.195715|TRIM48	Hs.445775|PTPN9			Hs.108106|UHRF1	Hs.631758|TAOK1
Hs.503368|ALG8	Hs.446079|CPD			Hs.437894|BRD7	Hs.632151|GAS2
Hs.59804|SECISBP2	Hs.446123|CAPZA2			Hs.589093|MGAT4C	Hs.632177|MVP
Hs.221873|KCTD15	Hs.446146|CARD8			Hs.97997|RNASEN	Hs.632389|FPGT
Hs.363558|GRAMD3	Hs.446297|ZNF498			Hs.314359|EIF3K	Hs.633762|NMNAT1
Hs.188591|TMEM135	Hs.446352|ERBB2			Hs.276271|STK39	Hs.635|CACNB1
Hs.322430|NDRG4	Hs.44647|IFLTD1			Hs.719121|STAT5B	Hs.64016|PROS1
Hs.460109|MYH11	Hs.44693|MKLN1			Hs.430742|PFTK1	Hs.642874|RAB8A
Hs.631574|PLEKHG2	Hs.448003|NSUN3			Hs.24212|LPHN2	Hs.643120|IGF1R
Hs.7966|USP46	Hs.449625|GRM8			Hs.28673|HYAL4	Hs.643754|MED1
Hs.231942|YTHDC2	Hs.453951|NRG1			Hs.445498|SNW1	Hs.643896|VCL
Hs.657225|FBXL17	Hs.458973|ZFHX4			Hs.508284|FBXL3	Hs.645227|TGFB1
Hs.501345|CTBP2	Hs.458986|SCAPER			Hs.558218|CASP8AP2	Hs.647018|CLIP2
Hs.633762|NMNAT1	Hs.459035|RASGRF1			Hs.137106|POU6F2	Hs.647971|PDE5A
Hs.567572|CRTC3	Hs.459070|ARNT2			Hs.459211|AKAP13	Hs.648612|PCSK7
Hs.591700|NDST4	Hs.459095|IL16			Hs.476432|SLMAP	Hs.651219|NDUFA5
Hs.488591|WBSCR17	Hs.459149|BTBD1			Hs.133135|UTRN	Hs.651939|MAGI1
Hs.165724|CHST8	Hs.459174|FAM91A1			Hs.385998|WDHD1	Hs.652373|NPSR1
Hs.483521|SIL1	Hs.459183|ALPK3			Hs.436896|POLR3A	Hs.652690|DLG5
Hs.523744|RFWD2	Hs.459759|CREBBP			Hs.653263|CEP110	Hs.653013|SDK1
Hs.302754|NECAB1	Hs.460109|MYH11			Hs.291533|SOS2	Hs.653144|RUFY2
Hs.463416|XYLT2	Hs.460179|SMG1			Hs.22654|SCN1A	Hs.653263|CEP110
Hs.22907|XYLT1	Hs.461988|KIAA1128			Hs.12286|ATF7	Hs.654370|FAP
Hs.529778|CENPK	Hs.462585|PIPOX			Hs.75841|ERP29	Hs.654389|CUX1
Hs.584954|EPB41L4A	Hs.462680|GOSR1			Hs.55777|FKTN	Hs.654411|OCA2
Hs.198158|PBLD	Hs.462732|SUZ12			Hs.656586|ADK	Hs.654469|ALK
Hs.702192|MRPS14	Hs.462946|FBXL20			Hs.134012|C1QL1	Hs.654491|ROR1
Hs.156369|TNN	Hs.462983|MED24			Hs.504517|TSPAN9	Hs.654555|GUCY1A2
Hs.51891|HERC4	Hs.463416|XYLT2			Hs.518618|CORIN	Hs.654562|RYK
Hs.448003|NSUN3	Hs.463421|ABCC3			Hs.73072|CCT6B	Hs.654572|LAMA4
Hs.711652|CXCL16	Hs.463426|ANKRD40			Hs.660130|CD226	Hs.654580|PRIM2
Hs.60386|NXF3	Hs.463439|SPAG9			Hs.715522|EXOC5	Hs.654589|MYBPC1
Hs.134729|FXYD7	Hs.463466|CA10			Hs.655532|ARID3B	Hs.654611|CHN2
Hs.82887|PPP1R11	Hs.463928|DLG4			Hs.289123|DCTN2	Hs.654635|BTBD9
Hs.82614|GYS2	Hs.464243|USP36			Hs.715556|CIB1	Hs.654700|ZCCHC7
Hs.36959|ZFAND3	Hs.464829|CDH2			Hs.129867|CIB2	Hs.654743|SRGAP3
Hs.485717|SMAP1	Hs.464971|PIK3C3			Hs.84084|APPBP2	Hs.654754|SSH2
Hs.477498|EEFSEC	Hs.464985|RIT2			Hs.571177|SYNCRIP	Hs.654762|DDX56
Hs.167017|GABBR1	Hs.465213|WDR7			Hs.440833|PKN2	Hs.654809|RTTN
Hs.442498|FXYD1	Hs.465337|PHLPP			Hs.528634|OAS3	Hs.654816|KDM4B
Hs.410719|HAPLN2	Hs.465475|ATP9B			Hs.563344|NR4A2	Hs.654854|EMID2
Hs.321273|EXOC4	Hs.465490|CTDP1			Hs.477693|NCK1	Hs.654862|DLG2
Hs.499209|SVIL	Hs.465607|APBA3			Hs.503692|YAP1	Hs.655005|ZNF385B
Hs.514470|SLC25A19	Hs.465642|SEMA6B			Hs.501778|TRIM22	Hs.655027|RHBDL3
Hs.592130|NR1D1	Hs.465645|C19orf10			Hs.115830|HS3ST2	Hs.655028|BCAS3
Hs.592282|ADAM22	Hs.465709|RFX2			Hs.412842|CDC123	Hs.655084|KLHL3
Hs.594537|ADAM12	Hs.465720|ACSBG2			Hs.371372|SDCCAG10	Hs.655087|MCTP1
Hs.657926|PELI2	Hs.465744|INSR			Hs.508423|ABCC4	Hs.655108|ZBTB20
Hs.658575|C9orf80	Hs.465761|ARHGEF18			Hs.17200|STAM2	Hs.655178|AP1GBP1
Hs.574741|NLRC4	Hs.465885|ILF3			Hs.140452|M6PRBP1	Hs.655284|IFT122
Hs.324335|C19orf15	Hs.466436|GPATCH1			Hs.152337|PRMT3	Hs.655325|RHOT1
Hs.158320|HMHB1	Hs.466664|RYR1			Hs.79299|LHFPL2	Hs.655532|ARID3B
Hs.522616|KDM6A	Hs.466766|LTBP4			Hs.308628|ST8SIA4	Hs.655653|DMGDH
Hs.192215|ADCY1	Hs.466910|CDA			Hs.310545|SYT1	Hs.655671|RIF1
Hs.477370|DAB1	Hs.467192|PPP2R1A			Hs.181042|DMXL1	Hs.655675|GPC5
Hs.512683|CCL3L1	Hs.467769|FAM49A			Hs.265829|ITGA3	Hs.655722|IMMP2L
Hs.620557|ANK2	Hs.467960|RAB10			Hs.426463|SNCAIP	Hs.655760|ACSBG1
Hs.311363|CWC22	Hs.468026|TRMT61B			Hs.198612|GABBR2	Hs.656274|TNFAIP8
Hs.192619|FAM160B1	Hs.468091|SPAST			Hs.248162|TECTA	Hs.656339|RHOJ
Hs.657869|CPNE5	Hs.468125|TTC27			Hs.211441|PHF2	Hs.656492|ANKS1A
Hs.92423|WNK3	Hs.468349|C2orf34			Hs.642874|RAB8A	Hs.656586|ADK
Hs.35524|ZFP14	Hs.468688|C10orf137			Hs.438289|HADH	Hs.656587|MYO16
Hs.435629|KIAA1529	Hs.468878|AAK1			Hs.524625|GRK5	Hs.656673|EIF2AK4
Hs.714975|PHF12	Hs.469045|LOXL3			Hs.707896|FOS	Hs.656687|CACNA2D3
Hs.591555|DPP10	Hs.469615|38604			Hs.221472|FER	Hs.656783|CNTN5
Hs.702168|SHROOM3	Hs.469809|PTPN4			Hs.529451|DIAPH1	Hs.656915|CSMD2
Hs.458986|SCAPER	Hs.470174|ACVR2A			Hs.525622|AKT1	Hs.657067|LARP2
Hs.211700|FAM135A	Hs.470233|ARL5A			Hs.160211|THRAP3	Hs.657121|SPATA13
Hs.208765|GPHN	Hs.470277|GALNT13			Hs.249200|FGF19	Hs.657163|TARSL2
Hs.156967|SEMA6A	Hs.470316|ACVR1			Hs.436893|SLC15A1	Hs.657355|USP54
Hs.631758|TAOK1	Hs.470399|ITGB6			Hs.654491|ROR1	Hs.657367|JPH1
Hs.459183|ALPK3	Hs.470654|CDCA7			Hs.651219|NDUFA5	Hs.657413|KCNH7
Hs.4045|KIAA1328	Hs.470804|UBE2E3			Hs.200716|MECP2	Hs.657507|FRMPD4
Hs.462598|NUFIP2	Hs.471991|MTF1			Hs.171054|CDH6	Hs.657659|EIF2C3
Hs.661870|KCTD16	Hs.47288|TRPM3			Hs.512841|HS6ST1	Hs.657729|LRP2
Hs.4993|PCDH19	Hs.473109|C11orf9			Hs.75275|UBE4A	Hs.657892|NPAS3
Hs.266616|ZNF608	Hs.47367|FEM1C			Hs.643754|MED1	Hs.658000|MYO1D
Hs.504670|RIMKLB	Hs.47385|C1orf87			Hs.661102|KCNB2	Hs.658497|PCDHB14
Hs.247460|NLN	Hs.474935|SEMA4B			Hs.652690|DLG5	Hs.658922|MSI2
Hs.183817|USP31	Hs.47558|ERCC6L			Hs.227656|XPR1	Hs.659209|SLC10A7
Hs.655860|ZNF490	Hs.475656|KCNH8			Hs.648612|PCSK7	Hs.659337|HOXA3
Hs.659513|DSCAML1	Hs.476432|SLMAP			Hs.54483|NMI	Hs.659356|GIPC2
Hs.336768|ABAT	Hs.477003|TBC1D23			Hs.521530|ASH2L	Hs.659513|DSCAML1
Hs.325631|MIF4GD	Hs.477370|DAB1			Hs.12114|VNN1	Hs.659517|CAMK1D
Hs.288969|NMRAL1	Hs.477498|EEFSEC			Hs.144333|LIN7A	Hs.659797|ZNF558
Hs.656339|RHOJ	Hs.477693|NCK1			Hs.73625|CDC23	Hs.659863|IL1RL2
Hs.657367|JPH1	Hs.478000|MBNL1			Hs.119316|PET112L	Hs.660029|FBXL13
Hs.505806|PBXIP1	Hs.479066|JAKMIP1			Hs.588655|NEB	Hs.660038|C5orf46
Hs.632608|FHL5	Hs.479069|PPP2R2C			Hs.591085|MLLT3	Hs.660130|CD226
Hs.523442|NIPAL3	Hs.479602|APBB2			Hs.657729|LRP2	Hs.660653|CNTNAP5
Hs.97477|LYZL6	Hs.479634|SLC30A9			Hs.158195|HSF2	Hs.660766|LY96
Hs.413208|ADCK1	Hs.479656|COX7B2			Hs.506748|HDGF	Hs.660883|REG4
Hs.404167|TBX20	Hs.480415|MANBA			Hs.655675|GPC5	Hs.661102|KCNB2
Hs.709318|LYRM4	Hs.480694|ANKRD50			Hs.654370|FAP	Hs.661568|NLRP9
Hs.125036|PLXDC1	Hs.480701|MFSD8			Hs.372152|DTX1	Hs.662211|MS4A6E
Hs.591263|TRPC7	Hs.481202|BXDC5			Hs.129206|CSNK1G3	Hs.662371|LASS3
Hs.302977|C12orf4	Hs.483136|COMMD10			Hs.181107|ANXA13	Hs.676196|SGCZ
Hs.712692|FSCN3	Hs.483200|SNX24			Hs.654469|ALK	Hs.680136|PSKH2
Hs.193118|ZMIZ1	Hs.483209|CEP120			Hs.509083|AKAP6	Hs.699361|AGK
Hs.480694|ANKRD50	Hs.483238|ARHGAP29			Hs.401903|COX5A	Hs.700576|ABCD3
Hs.503284|ARRB1	Hs.483494|ETF1			Hs.716382|NEURL	Hs.702217|FAT4
Hs.142179|INCENP	Hs.483521|SIL1			Hs.502730|SYT7	Hs.7036|NAGK
Hs.352588|C11orf30	Hs.483564|PFDN1			Hs.436031|IREB2	Hs.707896|FOS
Hs.463466|CA10	Hs.483993|PALMD			Hs.411641|EIF4EBP1	Hs.708017|HECTD1
Hs.47367|FEM1C	Hs.484686|GFOD1			Hs.654611|CHN2	Hs.708128|KHSRP
Hs.375684|RAD18	Hs.485004|ZKSCAN3			Hs.113684|CDH12	Hs.708214|CADPS2
Hs.193226|UGCGL2	Hs.485717|SMAP1			Hs.463439|SPAG9	Hs.709347|SLFN5
Hs.719174|UGCGL1	Hs.485729|RIMS1			Hs.105584|RPS6KA4	Hs.709373|RYR3
Hs.432674|LARS	Hs.486109|SCML4			Hs.210385|HERC1	Hs.709539|C19orf59
Hs.161985|TMPRSS4	Hs.486360|ATP5L			Hs.191219|CPNE3	Hs.709609|TTLL5
Hs.504530|PRMT8	Hs.486470|EPB41L2			Hs.111732|FCGBP	Hs.709648|SPATA5
Hs.152385|KIAA1370	Hs.486542|BCLAF1			Hs.659863|IL1RL2	Hs.711142|MYH13
Hs.591901|EPB41L4B	Hs.486548|MAP7			Hs.632389|FPGT	Hs.712553|MS4A1
Hs.465645|C19orf10	Hs.487360|NOTCH2			Hs.711142|MYH13	Hs.714827|METTL10
Hs.154433|CNGB3	Hs.487458|RNF216			Hs.58488|CTNNAL1	Hs.714832|KDM3B
Hs.659125|ARL15	Hs.487648|SNX13			Hs.463421|ABCC3	Hs.715357|GPR111
Hs.500419|FAM35A	Hs.487869|ZNRF2			Hs.444448|KCNK5	Hs.715522|EXOC5
Hs.655657|EXOC6	Hs.488171|NUDCD3			Hs.708128|KHSRP	Hs.715556|CIB1
Hs.289828|ANKRD16	Hs.488181|OGDH			Hs.494738|IKBKAP	Hs.716382|NEURL
Hs.461988|KIAA1128	Hs.488189|H2AFV			Hs.466766|LTBP4	Hs.716474|CNOT1
Hs.484686|GFOD1	Hs.488591|WBSCR17			Hs.718421|SPOP	Hs.716515|BLM
Hs.719318|PDE7B	Hs.489615|NAMPT			Hs.203952|TRRAP	Hs.716623|VPRBP
Hs.203830|PCDHB7	Hs.490765|KCNN3			Hs.252180|DYSF	Hs.71787|MRPS7
Hs.658497|PCDHB14	Hs.491172|NBEA			Hs.362324|ZNF345	Hs.718421|SPOP
Hs.586165|MAML3	Hs.491234|RIT1			Hs.355927|VDAC2	Hs.718510|BXDC2
Hs.519514|TRIM36	Hs.491322|PTK2B			Hs.719175|UVRAG	Hs.719174|UGCGL1
Hs.459088|KIAA1199	Hs.49143|MKL2			Hs.502770|TSSC1	Hs.719175|UVRAG
Hs.499953|H2AFY2	Hs.491885|DNAJC5B			Hs.494595|TMOD1	Hs.719188|C1orf21
Hs.513053|DNAJA4	Hs.491941|C8orf34			Hs.519033|TLR2	Hs.719232|MRPL45
Hs.171011|ARHGAP15	Hs.492208|NBN			Hs.410977|TAGLN	Hs.719234|CREB3L2
Hs.546407|CAND1	Hs.492212|DECR1			Hs.106469|SUPV3L1	Hs.719242|TBC1D2B
Hs.320892|ADCY10	Hs.492427|NCALD			Hs.501735|STIM1	Hs.719318|PDE7B
Hs.17569|CHST11	Hs.494496|FBP1			Hs.878|SORD	Hs.719353|POLR1C
Hs.514063|ADAP2	Hs.494529|FANCC			Hs.327527|SMARCA4	Hs.719372|FSD2
Hs.656687|CACNA2D3	Hs.494595|TMOD1			Hs.270055|SH3GL3	Hs.724|THRA
Hs.12211|SLC35C1	Hs.494614|BAT2D1			Hs.76253|ATXN2	Hs.73072|CCT6B
Hs.501140|KIAA1598	Hs.494738|IKBKAP			Hs.23978|SAFB	Hs.7353|ATG4C
Hs.718510|BXDC2	Hs.494892|COL27A1			Hs.654562|RYK	Hs.73625|CDC23
Hs.477003|TBC1D23	Hs.494997|C5			Hs.518244|RPN1	Hs.75182|MRC1
Hs.597486|UBE2W	Hs.495731|BMX			Hs.1041|ROS1	Hs.75275|UBE4A
Hs.444301|FGGY	Hs.497123|NMNAT2			Hs.13640|ROBO1	Hs.75528|GNL2
Hs.351335|TMEM143	Hs.49774|PTPRM			Hs.459035|RASGRF1	Hs.75841|ERP29
Hs.407771|CASC1	Hs.498494|PCSK6			Hs.123072|RAB3B	Hs.76253|ATXN2
Hs.520917|TYW1	Hs.498740|BEND7			Hs.700576|ABCD3	Hs.79299|LHFPL2
Hs.594386|ASXL2	Hs.498892|EEF2K			Hs.155919|PTPRK	Hs.81469|NUBP1
Hs.710468|ZNF701	Hs.499209|SVIL			Hs.445775|PTPN9	Hs.81874|MGST2
Hs.162397|INTS9	Hs.4993|PCDH19			Hs.469809|PTPN4	Hs.82614|GYS2
Hs.269560|CDK5RAP2	Hs.499704|PHYHIPL			Hs.508999|PRKD1	Hs.83916|ASB15
Hs.699361|AGK	Hs.499709|SLC16A9			Hs.175343|PIK3C2A	Hs.84084|APPBP2
Hs.607144|PARVA	Hs.499758|RICH2			Hs.483564|PFDN1	Hs.87726|GGA3
Hs.591443|RAVER2	Hs.499953|H2AFY2			Hs.256667|PDK2	Hs.878|SORD
Hs.69594|HMG20A	Hs.500066|TADA2L			Hs.509067|PDGFRB	Hs.9333|PDE8A
Hs.564533|C17orf63	Hs.500333|C10orf58			Hs.503163|PDE2A	Hs.93485|SCN2A
Hs.655671|RIF1	Hs.500419|FAM35A			Hs.557097|PBX1	Hs.93836|DFNB31
Hs.105633|LINS1	Hs.500635|EVPL			Hs.488181|OGDH	Hs.94949|MCEE
Hs.434232|ELAC2	Hs.501140|KIAA1598			Hs.492208|NBN	Hs.97592|C13orf28
Hs.144447|BRWD2	Hs.501345|CTBP2			Hs.81469|NUBP1	Hs.97997|RNASEN
Hs.411925|TMEM38B	Hs.501376|UROS			Hs.193268|MTAP	Hs.98280|KCNN2
Hs.588647|LRRC8D	Hs.501728|RHOG			Hs.75182|MRC1	Hs.98370|CYP2S1
Hs.524571|CDCA8	Hs.501735|STIM1			Hs.509523|MNAT1
Hs.719237|FAR2	Hs.501833|STK33			Hs.1695|MMP12
Hs.133475|ZNF358	Hs.502116|NAV2			Hs.81874|MGST2
Hs.62696|POLR3B	Hs.50216|ZNF107			Hs.233119|ME2
Hs.274263|RBM28	Hs.502458|PHF21A			Hs.593171|MCC
Hs.21811|CCDC94	Hs.5025|NEBL			Hs.438236|ABLIM1
Hs.35125|FLJ10357	Hs.502730|SYT7			Hs.609663|LAMC1
Hs.503074|ANO1	Hs.502770|TSSC1			Hs.654572|LAMA4
Hs.663548|SLFN12	Hs.503074|ANO1			Hs.414489|KCNS3
Hs.503598|KDM4D	Hs.503134|DHCR7			Hs.113157|ITGA9
Hs.213690|WDR70	Hs.503163|PDE2A			Hs.284279|HMOX2
Hs.644326|PACS1	Hs.503284|ARRB1			Hs.134974|GAP43
Hs.466436|GPATCH1	Hs.503368|ALG8			Hs.500635|EVPL
Hs.244595|MED9	Hs.503389|NARS2			Hs.288741|EFNA5
Hs.658956|TMEM45A	Hs.503510|EED			Hs.368912|DPP4
Hs.523715|VPS37C	Hs.503598|KDM4D			Hs.476018|CTNNB1
Hs.708214|CADPS2	Hs.503692|YAP1			Hs.546246|CRHR2
Hs.405028|MOCOS	Hs.503743|GRIA4			Hs.444842|COL19A1
Hs.577256|USP47	Hs.50382|TJP2			Hs.409034|COL15A1
Hs.468026|TRMT61B	Hs.504003|BACE1			Hs.466910|CDA
Hs.16230|TTC22	Hs.504136|TBCEL			Hs.631567|CD79A
Hs.524763|TPCN1	Hs.504517|TSPAN9			Hs.591269|CAMK4
Hs.272805|HRASLS2	Hs.504530|PRMT8			Hs.505202|BICD1
Hs.516034|C2orf18	Hs.505202|BICD1			Hs.12056|ASGR1
Hs.136247|KIAA1797	Hs.505806|PBXIP1			Hs.222055|NDST1
Hs.509966|FLVCR2	Hs.506713|TRPV4			Hs.521568|GCNT1
Hs.536490|ZNF407	Hs.506759|ATP2A2			Hs.500066|TADA2L
Hs.700656|UHRF1BP1	Hs.506852|PTPN11			Hs.486470|EPB41L2
Hs.468125|TTC27	Hs.50749|TRIM4			Hs.144835|EEF1G
Hs.483993|PALMD	Hs.508010|FNDC3A			Hs.654862|DLG2
Hs.719246|LRRFIP2	Hs.508284|FBXL3			Hs.503134|DHCR7
Hs.675420|FLJ20184	Hs.508423|ABCC4			Hs.492212|DECR1
Hs.614517|BSPRY	Hs.508570|ZIC5			Hs.166011|CTNND1
Hs.655028|BCAS3	Hs.508616|FGF14			Hs.44402|CSTF3
Hs.47558|ERCC6L	Hs.508738|ARHGEF7			Hs.514819|AP2B1
Hs.222282|CCDC132	Hs.508958|STXBP6			Hs.442182|ABCC6
Hs.525163|ANKRD10	Hs.508999|PRKD1			Hs.369675|ANGPT1
Hs.659356|GIPC2	Hs.509067|PDGFRB			Hs.439463|AEBP1
Hs.656581|BNC2	Hs.509083|AKAP6			Hs.509765|ACTN1
Hs.367639|TET2	Hs.509523|MNAT1			Hs.134662|SLC6A4
Hs.530653|GRID1	Hs.509765|ACTN1			Hs.466664|RYR1
Hs.563491|EPDR1	Hs.509780|WDR22			Hs.709417|TMEM91
Hs.524014|SLC35F2	Hs.509872|RGS6			Hs.113577|NF1
Hs.632177|MVP	Hs.509966|FLVCR2			Hs.434914|FRMD6
Hs.191215|CYTH1	Hs.510078|SGK1			Hs.104672|FILIP1L
Hs.655084|KLHL3	Hs.511096|RTF1			Hs.369039|PHF11
Hs.517293|F11R	Hs.511504|TCF12			Hs.656604|NKAIN2
Hs.371036|NOX4	Hs.511816|GRPEL2			Hs.527982|C19orf55
Hs.157461|PRR16	Hs.512382|GPD2			Hs.445817|C4orf29
Hs.502458|PHF21A	Hs.512599|CDKN2A			Hs.709373|RYR3
Hs.714832|KDM3B	Hs.512683|CCL3L1			Hs.585378|RABGAP1L
Hs.567453|FAM13B	Hs.512841|HS6ST1			Hs.632067|ZNF704
Hs.381047|MYOZ2	Hs.512842|MFAP5			Hs.309090|SFRS7
Hs.714737|TBX3	Hs.513053|DNAJA4			Hs.659209|SLC10A7
Hs.434993|DNAJC27	Hs.513313|FAM100A			Hs.407983|SFMBT2
Hs.272385|GPR83	Hs.513484|QPRT			Hs.162369|PLAC8L1
Hs.444957|ATP8A2	Hs.513490|ALDOA			Hs.709564|STAG3L2
Hs.462585|PIPOX	Hs.513666|C16orf70			Hs.122926|NR3C1
Hs.189119|CXXC5	Hs.513726|GBP5			Hs.493518|FAM78B
Hs.533355|MPP6	Hs.513803|CYBA			Hs.659409|C6orf138
Hs.381256|GLTP	Hs.513811|CBFA2T3			Hs.656673|EIF2AK4
Hs.250493|ZNF219	Hs.513954|HDGFRP3			Hs.304673|C15orf58
Hs.483329|RAPGEF6	Hs.513975|FLCN			Hs.523704|MS4A13
Hs.715686|RAPGEFL1	Hs.514033|SPAG5			Hs.396530|HGF
Hs.150107|BIRC6	Hs.514063|ADAP2			Hs.661756|TSEPA
Hs.208759|NLK	Hs.514071|LRRC37B			Hs.125119|NRG3
Hs.50216|ZNF107	Hs.514116|GGNBP2			Hs.461247|MRC1L1
Hs.532803|HN1	Hs.514323|PPP1R9B			Hs.583545|RAB19
Hs.483136|COMMD10	Hs.514470|SLC25A19			Hs.719372|FSD2
Hs.529495|DYNC1LI1	Hs.514819|AP2B1			Hs.120725|CACNB4
Hs.156178|PGCP	Hs.515688|ICMT			Hs.553787|OR2A25
Hs.467960|RAB10	Hs.5158|TAF10			Hs.677766|ST8SIA6
Hs.435231|ZFR	Hs.515848|HADHB			Hs.670634|TMEM195
Hs.513954|HDGFRP3	Hs.516032|HADHA			Hs.535090|DUPD1
Hs.145386|FAM82B	Hs.516034|C2orf18			Hs.397153|ZNF787
Hs.252713|TTC15	Hs.516954|ARHGEF11			Hs.209151|LYRM5
Hs.118554|LACTB2	Hs.517293|F11R			Hs.120949|CD36
Hs.718487|RBMX2	Hs.518244|RPN1			Hs.512304|CCL3L3
Hs.370168|CRLF3	Hs.518270|SLCO2A1			Hs.617010|TBC1D3C
Hs.444969|MEMO1	Hs.518618|CORIN			Hs.654580|PRIM2
Hs.561182|C3orf32	Hs.518662|FAM129A			Hs.32405|PGR
Hs.559459|FAM65B	Hs.51891|HERC4			Hs.163924|NR3C2
Hs.632447|WDR42A	Hs.519033|TLR2			Hs.470399|ITGB6
Hs.235368|COL5A3	Hs.519337|BRD8			Hs.643120|IGF1R
Hs.391481|INTU	Hs.519514|TRIM36			Hs.654555|GUCY1A2
Hs.6385|DENND2A	Hs.520106|DNAH8			Hs.449625|GRM8
Hs.438489|ATP5S	Hs.520246|DOPEY1			Hs.445015|GRIN2D
Hs.491172|NBEA	Hs.520259|OSBPL3			Hs.624178|CHRNB4
Hs.655108|ZBTB20	Hs.520740|SCRN1			Hs.57718|CHRNA2
Hs.468688|C10orf137	Hs.520898|CTSB			Hs.476358|CACNA1D
Hs.431400|RAI14	Hs.520917|TYW1			Hs.645227|TGFB1
Hs.651939|MAGI1	Hs.521530|ASH2L			Hs.715806|CNTF
Hs.8361|TSKU	Hs.522373|GSN			Hs.501376|UROS
Hs.655469|DNAH1	Hs.522616|KDM6A			Hs.369397|TGFBI
Hs.13024|MMACHC	Hs.523080|ZCCHC24			Hs.522578|STS
Hs.116935|ZNF521	Hs.523442|NIPAL3			Hs.64016|PROS1
Hs.594535|MYRIP	Hs.523715|VPS37C			Hs.654411|OCA2
Hs.444851|CNOT10	Hs.523739|NXF1			Hs.132966|MET
Hs.708017|HECTD1	Hs.523744|RFWD2			Hs.335513|F13A1
Hs.660766|LY96	Hs.524014|SLC35F2			Hs.39925|ETFA
Hs.462732|SUZ12	Hs.524271|PHC2			Hs.513803|CYBA
Hs.488171|NUDCD3	Hs.524571|CDCA8			Hs.716515|BLM
Hs.465761|ARHGEF18	Hs.524625|GRK5
Hs.6224|KIAA0895	Hs.524763|TPCN1
Hs.24598|ARHGEF12	Hs.524920|ZFP91
Hs.596105|DOCK9	Hs.525146|NALCN
Hs.469840|CLASP1	Hs.525163|ANKRD10
Hs.193133|SASH1	Hs.525392|SYNE2
Hs.185677|NEDD4L	Hs.525622|AKT1
Hs.435711|TRIM2	Hs.525796|C15orf23
Hs.370166|WSCD1	Hs.527104|C4orf22
Hs.526494|MGRN1	Hs.527874|ZFC3H1
Hs.656492|ANKS1A	Hs.528222|NDUFS4
Hs.22287|KIAA0774	Hs.528731|ZNF439
Hs.35490|CLEC16A	Hs.529451|DIAPH1
Hs.212046|HISPPD1	Hs.529495|DYNC1LI1
Hs.397705|CAMTA1	Hs.529778|CENPK
Hs.205572|KIAA0922	Hs.529798|C5orf32
Hs.658000|MYO1D	Hs.529948|MDN1
Hs.525392|SYNE2	Hs.530274|ALDOB
Hs.494614|BAT2D1	Hs.530653|GRID1
Hs.655760|ACSBG1	Hs.530749|PPFIA1
Hs.578450|MESDC2	Hs.530930|ZNF423
Hs.511096|RTF1	Hs.530941|C12orf30
Hs.487648|SNX13	Hs.531619|EMR2
Hs.534189|SMC5	Hs.531704|PRKCA
Hs.460179|SMG1	Hs.531770|FBXO17
Hs.371078|FAM179B	Hs.531788|DPY30
Hs.719242|TBC1D2B	Hs.532091|AP3B1
Hs.709609|TTLL5	Hs.532316|DBC1
Hs.530930|ZNF423	Hs.532691|RAX2
Hs.368282|KIAA0564	Hs.532699|GCDH
Hs.591221|MYCBP2	Hs.532803|HN1
Hs.164453|HECW1	Hs.533086|ARL13B
Hs.203099|WAPAL	Hs.533237|WDR36
Hs.497123|NMNAT2	Hs.533355|MPP6
Hs.520246|DOPEY1	Hs.533720|RELT
Hs.654816|KDM4B	Hs.533723|INTS4
Hs.656587|MYO16	Hs.534189|SMC5
Hs.558463|SPEN	Hs.534333|NDUFA2
Hs.485729|RIMS1	Hs.534347|CCL22
Hs.335163|LIMCH1	Hs.534495|KRTAP1-3
Hs.446146|CARD8	Hs.536490|ZNF407
Hs.21239|RPH3A	Hs.54483|NMI
Hs.719258|KIAA0907	Hs.546239|AZGP1
Hs.719079|ZHX2	Hs.546246|CRHR2
Hs.702213|ANKRD6	Hs.546288|RPS9
Hs.508010|FNDC3A	Hs.546407|CAND1
Hs.110488|CHSY1	Hs.546627|KCTD7
Hs.657434|NTNG1	Hs.551213|CORO2B
Hs.468878|AAK1	Hs.557097|PBX1
Hs.130014|CD302	Hs.55777|FKTN
Hs.459070|ARNT2	Hs.558463|SPEN
Hs.499758|RICH2	Hs.559459|FAM65B
Hs.195667|TECPR2	Hs.560343|RORA
Hs.148670|RHOBTB1	Hs.56045|STAC
Hs.210891|TBC1D4	Hs.561182|C3orf32
Hs.577053|FCHSD2	Hs.563344|NR4A2
Hs.462983|MED24	Hs.563491|EPDR1
Hs.719177|JAKMIP2	Hs.563630|TTC39B
Hs.145230|KIAA0427	Hs.564533|C17orf63
Hs.302435|AGAP2	Hs.567236|SHROOM2
Hs.520740|SCRN1	Hs.567314|PDE6A
Hs.336994|MTSS1	Hs.567385|PRC1
Hs.77695|DLGAP5	Hs.567453|FAM13B
Hs.486542|BCLAF1	Hs.567572|CRTC3
Hs.440025|KIAA0247	Hs.567596|B9D2
Hs.657507|FRMPD4	Hs.567598|LBH
Hs.94790|TBKBP1	Hs.568276|IQCD
Hs.644708|USP34	Hs.568613|SLC25A33
Hs.716623|VPRBP	Hs.568901|GRIK4
Hs.119273|ZNF646	Hs.570821|NSUN7
Hs.151761|KIAA0100	Hs.570833|PRKG2
Hs.101014|CEP57	Hs.571466|CSMD1
Hs.309403|CROCC	Hs.571512|PMP2
Hs.129195|FAM53B	Hs.573495|SLC44A1
Hs.156814|HISPPD2A	Hs.574741|NLRC4
Hs.568901|GRIK4	Hs.576497|CDC73
Hs.532316|DBC1	Hs.577053|FCHSD2
Hs.372003|FAM120A	Hs.57718|CHRNA2
Hs.529948|MDN1	Hs.577256|USP47
Hs.12956|TAX1BP3	Hs.577463|SLC41A2
Hs.269027|GALNT5	Hs.577775|TMTC2
Hs.156471|TFCP2L1	Hs.578443|HOMER2
Hs.279914|ZNF232	Hs.578450|MESDC2
Hs.295732|UTP20	Hs.580300|GFPT1
Hs.128433|PGDS	Hs.580782|MACF1
Hs.443577|TNFRSF21	Hs.584775|LRP6
Hs.416089|ARFIP1	Hs.584782|NRD1
Hs.211869|DKK2	Hs.58488|CTNNAL1
Hs.436271|DAPP1	Hs.584954|EPB41L4A
Hs.122523|SND1	Hs.585378|RABGAP1L
Hs.716884|PKD2L2	Hs.585540|MAP6
Hs.436650|MLH3	Hs.58561|MED12L
Hs.656274|TNFAIP8	Hs.58685|CD5
Hs.513484|QPRT	Hs.587558|NCF2
Hs.193842|TDRD7	Hs.58785|ANO4
Hs.467192|PPP2R1A	Hs.588202|KIF6
Hs.248138|INSRR	Hs.588647|LRRC8D
Hs.58685|CD5	Hs.58877|HMCN1
Hs.508958|STXBP6	Hs.589093|MGAT4C
Hs.370834|ATAD2	Hs.590945|KCNJ14
Hs.719291|NUPL1	Hs.59106|CGRRF1
Hs.272215|KLF15	Hs.591085|MLLT3
Hs.94896|TMEM14A	Hs.591127|RASGRP1
Hs.49143|MKL2	Hs.591169|CACNA1G
Hs.483200|SNX24	Hs.591184|PPM1D
Hs.26333|CCDC22	Hs.591221|MYCBP2
Hs.2563|TAC1	Hs.591261|PPARGC1B
Hs.408515|NRG2	Hs.591263|TRPC7
Hs.100299|LIG3	Hs.591269|CAMK4
Hs.453951|NRG1	Hs.591443|RAVER2
Hs.655653|DMGDH	Hs.591555|DPP10
Hs.199814|TRHDE	Hs.591700|NDST4
Hs.152173|ANAPC4	Hs.591850|ZMAT4
Hs.590945|KCNJ14	Hs.591853|CDH17
Hs.258501|ALG6	Hs.591901|EPB41L4B
Hs.498892|EEF2K	Hs.591945|ZBTB16
Hs.75528|GNL2	Hs.591992|TRIM3
Hs.473109|C11orf9	Hs.592130|NR1D1
Hs.715839|CTNNA3	Hs.592224|SYTL4
Hs.437894|BRD7	Hs.592282|ADAM22
Hs.44693|MKLN1	Hs.592750|CALN1
Hs.589093|MGAT4C	Hs.593075|RASA3
Hs.97997|RNASEN	Hs.593995|TCF7L2
Hs.314359|EIF3K	Hs.594023|ZSCAN2
Hs.276271|STK39	Hs.594099|SLC4A5
Hs.193613|TNPO3	Hs.594386|ASXL2
Hs.515688|ICMT	Hs.594434|EVI5
Hs.430742|PFTK1	Hs.594535|MYRIP
Hs.719277|SLC39A6	Hs.594537|ADAM12
Hs.213394|EPB41L3	Hs.59486|HSDL2
Hs.24212|LPHN2	Hs.595458|MAST4
Hs.654739|KCND2	Hs.596105|DOCK9
Hs.28673|HYAL4	Hs.596314|NCOA1
Hs.445498|SNW1	Hs.597091|OSBP
Hs.508284|FBXL3	Hs.597216|HIF1A
Hs.32470|SERGEF	Hs.597486|UBE2W
Hs.349283|CBX5	Hs.597915|ST3GAL3
Hs.580782|MACF1	Hs.59804|SECISBP2
Hs.593075|RASA3	Hs.598475|BMPR1B
Hs.387787|KLRK1	Hs.600086|FAM172A
Hs.719152|CASC3	Hs.601591|NUP153
Hs.31016|MTF2	Hs.603093|E2F6
Hs.62022|LAMB4	Hs.60386|NXF3
Hs.716816|TRPA1	Hs.607144|PARVA
Hs.21374|SNCA	Hs.607594|FAM13C
Hs.7884|SLCO2B1	Hs.6093|ARRDC4
Hs.137106|POU6F2	Hs.609663|LAMC1
Hs.373857|KLF12	Hs.61265|FAM3D
Hs.37196|GPR176	Hs.614517|BSPRY
Hs.129712|TREH	Hs.61581|GEFT
Hs.705490|ERLIN2	Hs.620557|ANK2
Hs.119594|CIT	Hs.624178|CHRNB4
Hs.476432|SLMAP	Hs.62696|POLR3B
Hs.386294|ZNF195	Hs.631550|ARHGEF1
Hs.133135|UTRN	Hs.631551|ZNF580
Hs.385998|WDHD1	Hs.631567|CD79A
Hs.415067|CORO1A	Hs.631573|NLRP12
Hs.21907|MYST2	Hs.631618|TPM4
Hs.436896|POLR3A	Hs.631638|QTRT1
Hs.653263|CEP110	Hs.631758|TAOK1
Hs.655189|WWP1	Hs.632177|MVP
Hs.237825|SRP72	Hs.632188|SPN
Hs.291533|SOS2	Hs.632389|FPGT
Hs.22654|SCN1A	Hs.632447|WDR42A
Hs.491234|RIT1	Hs.632532|HAT1
Hs.12286|ATF7	Hs.632608|FHL5
Hs.74368|CKAP4	Hs.633762|NMNAT1
Hs.75841|ERP29	Hs.635|CACNB1
Hs.654529|AP3M2	Hs.637685|NRXN1
Hs.84665|MYOT	Hs.6385|DENND2A
Hs.363492|DDX18	Hs.64016|PROS1
Hs.592177|HOXA2	Hs.642874|RAB8A
Hs.55777|FKTN	Hs.643120|IGF1R
Hs.656586|ADK	Hs.643454|DTNA
Hs.134012|C1QL1	Hs.643754|MED1
Hs.504517|TSPAN9	Hs.644095|NFIB
Hs.291030|IQGAP2	Hs.644326|PACS1
Hs.435120|KIF1C	Hs.646346|GAS6
Hs.518618|CORIN	Hs.647018|CLIP2
Hs.73072|CCT6B	Hs.647971|PDE5A
Hs.59106|CGRRF1	Hs.651219|NDUFA5
Hs.660130|CD226	Hs.651939|MAGI1
Hs.715522|EXOC5	Hs.652373|NPSR1
Hs.184080|ZNF138	Hs.652690|DLG5
Hs.440382|TRIM27	Hs.653013|SDK1
Hs.486360|ATP5L	Hs.653263|CEP110
Hs.655532|ARID3B	Hs.654370|FAP
Hs.514033|SPAG5	Hs.654389|CUX1
Hs.433222|NPC2	Hs.654411|OCA2
Hs.368149|CCT7	Hs.654420|POU2F2
Hs.98397|AKAP3	Hs.654469|ALK
Hs.656902|ARFGEF1	Hs.654519|KCNAB1
Hs.715556|CIB1	Hs.654529|AP3M2
Hs.129867|CIB2	Hs.654555|GUCY1A2
Hs.84084|APPBP2	Hs.654562|RYK
Hs.269109|SEMA3C	Hs.654572|LAMA4
Hs.571177|SYNCRIP	Hs.654580|PRIM2
Hs.132902|CAP2	Hs.654589|MYBPC1
Hs.523739|NXF1	Hs.654611|CHN2
Hs.479634|SLC30A9	Hs.654635|BTBD9
Hs.5158|TAF10	Hs.654700|ZCCHC7
Hs.570833|PRKG2	Hs.654739|KCND2
Hs.437039|PRKAA2	Hs.654754|SSH2
Hs.368542|PCSK5	Hs.654809|RTTN
Hs.563344|NR4A2	Hs.654816|KDM4B
Hs.657172|NELL1	Hs.654854|EMID2
Hs.477693|NCK1	Hs.654862|DLG2
Hs.446123|CAPZA2	Hs.654864|HOPX
Hs.241564|DAGLA	Hs.654961|FUT8
Hs.116459|MAN2A2	Hs.655005|ZNF385B
Hs.503692|YAP1	Hs.655027|RHBDL3
Hs.551213|CORO2B	Hs.655028|BCAS3
Hs.421245|IK	Hs.655061|FAM19A1
Hs.115830|HS3ST2	Hs.655071|PRRT2
Hs.412842|CDC123	Hs.655084|KLHL3
Hs.591945|ZBTB16	Hs.655087|MCTP1
Hs.471991|MTF1	Hs.655108|ZBTB20
Hs.186486|MAP3K5	Hs.655142|IL17D
Hs.480415|MANBA	Hs.655152|GALNTL4
Hs.167700|SMAD5	Hs.655178|AP1GBP1
Hs.20447|PAK4	Hs.655189|WWP1
Hs.371372|SDCCAG10	Hs.655250|SUCLG2
Hs.412586|STAG1	Hs.655284|IFT122
Hs.654567|DENND4A	Hs.655396|PSMD11
Hs.508423|ABCC4	Hs.655469|DNAH1
Hs.17200|STAM2	Hs.655476|CCDC101
Hs.140452|M6PRBP1	Hs.655532|ARID3B
Hs.152337|PRMT3	Hs.655653|DMGDH
Hs.79299|LHFPL2	Hs.655657|EXOC6
Hs.489615|NAMPT	Hs.655671|RIF1
Hs.591127|RASGRP1	Hs.655675|GPC5
Hs.718626|KIF20A	Hs.655705|KCNIP4
Hs.381072|PPIF	Hs.655722|IMMP2L
Hs.444329|GPC6	Hs.655728|ACMSD
Hs.308628|ST8SIA4	Hs.655760|ACSBG1
Hs.594434|EVI5	Hs.655860|ZNF490
Hs.310545|SYT1	Hs.656274|TNFAIP8
Hs.518270|SLCO2A1	Hs.656339|RHOJ
Hs.510078|SGK1	Hs.656471|AP1S2
Hs.644095|NFIB	Hs.656492|ANKS1A
Hs.181042|DMXL1	Hs.656581|BNC2
Hs.719214|ABCA1	Hs.656586|ADK
Hs.265829|ITGA3	Hs.656587|MYO16
Hs.426463|SNCAIP	Hs.656673|EIF2AK4
Hs.198612|GABBR2	Hs.656687|CACNA2D3
Hs.248162|TECTA	Hs.656783|CNTN5
Hs.211441|PHF2	Hs.656902|ARFGEF1
Hs.642874|RAB8A	Hs.656915|CSMD2
Hs.207631|LMO7	Hs.657052|GADL1
Hs.679163|ITGAD	Hs.657067|LARP2
Hs.438289|HADH	Hs.657121|SPATA13
Hs.524625|GRK5	Hs.657163|TARSL2
Hs.707896|FOS	Hs.657246|LSAMP
Hs.221472|FER	Hs.657347|MBNL2
Hs.529451|DIAPH1	Hs.657355|USP54
Hs.82129|CA3	Hs.657367|JPH1
Hs.525622|AKT1	Hs.657413|KCNH7
Hs.601591|NUP153	Hs.657434|NTNG1
Hs.409226|MED12	Hs.657507|FRMPD4
Hs.160211|THRAP3	Hs.65765|FAM5C
Hs.436893|SLC15A1	Hs.657729|LRP2
Hs.651219|NDUFA5	Hs.657869|CPNE5
Hs.200716|MECP2	Hs.657892|NPAS3
Hs.476284|DOCK3	Hs.657926|PELI2
Hs.380277|DAPK1	Hs.658000|MYO1D
Hs.171054|CDH6	Hs.658497|PCDHB14
Hs.465607|APBA3	Hs.658575|C9orf80
Hs.462680|GOSR1	Hs.658702|SLC38A11
Hs.483238|ARHGAP29	Hs.658922|MSI2
Hs.512841|HS6ST1	Hs.658956|TMEM45A
Hs.368307|NRXN3	Hs.659125|ARL15
Hs.75275|UBE4A	Hs.659209|SLC10A7
Hs.643754|MED1	Hs.659337|HOXA3
Hs.36053|C5orf13	Hs.659356|GIPC2
Hs.661102|KCNB2	Hs.659437|DGKH
Hs.652690|DLG5	Hs.659439|C2orf37
Hs.227656|XPR1	Hs.659513|DSCAML1
Hs.483494|ETF1	Hs.659517|CAMK1D
Hs.264482|ATG12	Hs.659797|ZNF558
Hs.54483|NMI	Hs.659863|IL1RL2
Hs.521530|ASH2L	Hs.660029|FBXL13
Hs.122785|MGAM	Hs.660038|C5orf46
Hs.144333|LIN7A	Hs.660130|CD226
Hs.73625|CDC23	Hs.660188|FUT4
Hs.159003|TRPC6	Hs.660653|CNTNAP5
Hs.643338|SPOCK1	Hs.660766|LY96
Hs.119316|PET112L	Hs.660883|REG4
Hs.588655|NEB	Hs.660911|CAPN13
Hs.85937|MYBPC2	Hs.661102|KCNB2
Hs.591085|MLLT3	Hs.661107|SSX2
Hs.657729|LRP2	Hs.661568|NLRP9
Hs.706355|ILK	Hs.661852|SIGLEC11
Hs.158195|HSF2	Hs.662050|PKHD1
Hs.411881|GRB14	Hs.662211|MS4A6E
Hs.655675|GPC5	Hs.662371|LASS3
Hs.654370|FAP	Hs.663548|SLFN12
Hs.435845|ESRRB	Hs.671900|MYO3B
Hs.446352|ERBB2	Hs.675420|FLJ20184
Hs.372152|DTX1	Hs.676196|SGCZ
Hs.167368|CTNNA2	Hs.677835|GPR120
Hs.129206|CSNK1G3	Hs.678918|MYH7
Hs.459759|CREBBP	Hs.679163|ITGAD
Hs.86368|CLGN	Hs.680136|PSKH2
Hs.377010|CAD	Hs.69594|HMG20A
Hs.436445|OSGIN2	Hs.696074|DHX15
Hs.415209|BCL9	Hs.699317|PRICKLE2
Hs.181107|ANXA13	Hs.699361|AGK
Hs.654469|ALK	Hs.700576|ABCD3
Hs.509872|RGS6	Hs.702168|SHROOM3
Hs.509083|AKAP6	Hs.702192|MRPS14
Hs.401903|COX5A	Hs.702213|ANKRD6
Hs.44439|SOCS6	Hs.702217|FAT4
Hs.379414|MFHAS1	Hs.706355|ILK
Hs.716382|NEURL	Hs.706952|NME7
Hs.502730|SYT7	Hs.707896|FOS
Hs.180711|STX3	Hs.708017|HECTD1
Hs.436031|IREB2	Hs.708128|KHSRP
Hs.411641|EIF4EBP1	Hs.708214|CADPS2
Hs.654611|CHN2	Hs.709175|ADRA1A
Hs.591853|CDH17	Hs.709271|GTPBP10
Hs.113684|CDH12	Hs.709318|LYRM4
Hs.248153|CAPN5	Hs.709347|SLFN5
Hs.486548|MAP7	Hs.709353|CACNB2
Hs.103527|SH2D2A	Hs.709373|RYR3
Hs.463439|SPAG9	Hs.709555|FREM1
Hs.105584|RPS6KA4	Hs.709609|TTLL5
Hs.210385|HERC1	Hs.709648|SPATA5
Hs.656471|AP1S2	Hs.710036|C4orf49
Hs.191219|CPNE3	Hs.710468|ZNF701
Hs.374127|CDC16	Hs.711652|CXCL16
Hs.111732|FCGBP	Hs.712553|MS4A1
Hs.430551|IQGAP1	Hs.712555|CSNK1A1
Hs.509780|WDR22	Hs.712692|FSCN3
Hs.659863|IL1RL2	Hs.712886|MEGF11
Hs.270428|SUCLG1	Hs.713533|LTBP1
Hs.655250|SUCLG2	Hs.714737|TBX3
Hs.632389|FPGT	Hs.714827|METTL10
Hs.58488|CTNNAL1	Hs.714832|KDM3B
Hs.12102|SNX3	Hs.714975|PHF12
Hs.463421|ABCC3	Hs.715357|GPR111
Hs.708128|KHSRP	Hs.715522|EXOC5
Hs.532091|AP3B1	Hs.715556|CIB1
Hs.632532|HAT1	Hs.715560|GPR126
Hs.494738|IKBKAP	Hs.715686|RAPGEFL1
Hs.591184|PPM1D	Hs.715839|CTNNA3
Hs.339735|CUL4A	Hs.716382|NEURL
Hs.355281|DOC2A	Hs.716391|CAMK2A
Hs.466766|LTBP4	Hs.716474|CNOT1
Hs.718421|SPOP	Hs.716515|BLM
Hs.252180|DYSF	Hs.716623|VPRBP
Hs.512842|MFAP5	Hs.716816|TRPA1
Hs.441498|STAM	Hs.716884|PKD2L2
Hs.73982|ZP2	Hs.718420|ARL6IP6
Hs.433764|ZBTB17	Hs.718421|SPOP
Hs.362324|ZNF345	Hs.718487|RBMX2
Hs.355927|VDAC2	Hs.718510|BXDC2
Hs.719175|UVRAG	Hs.718626|KIF20A
Hs.502770|TSSC1	Hs.719073|MAP4K4
Hs.3022|TRHR	Hs.719079|ZHX2
Hs.631618|TPM4	Hs.719152|CASC3
Hs.494595|TMOD1	Hs.719174|UGCGL1
Hs.519033|TLR2	Hs.719175|UVRAG
Hs.164226|THBS1	Hs.719177|JAKMIP2
Hs.170009|TGFA	Hs.719188|C1orf21
Hs.303808|C2orf3	Hs.719214|ABCA1
Hs.106469|SUPV3L1	Hs.719228|PKIB
Hs.501735|STIM1	Hs.719232|MRPL45
Hs.56045|STAC	Hs.719234|CREB3L2
Hs.632188|SPN	Hs.719237|FAR2
Hs.878|SORD	Hs.719242|TBC1D2B
Hs.327527|SMARCA4	Hs.719246|LRRFIP2
Hs.952|SLC10A1	Hs.719258|KIAA0907
Hs.270055|SH3GL3	Hs.719277|SLC39A6
Hs.97616|SH3GL1	Hs.719291|NUPL1
Hs.73800|SELP	Hs.719318|PDE7B
Hs.534347|CCL22	Hs.719353|POLR1C
Hs.439145|SCN9A	Hs.719372|FSD2
Hs.76253|ATXN2	Hs.719695|KRTAP4-11
Hs.23978|SAFB	Hs.724|THRA
Hs.654562|RYK	Hs.73072|CCT6B
Hs.518244|RPN1	Hs.7353|ATG4C
Hs.1041|ROS1	Hs.73625|CDC23
Hs.13640|ROBO1	Hs.73680|XIRP2
Hs.464985|RIT2	Hs.73800|SELP
Hs.459035|RASGRF1	Hs.73875|FAH
Hs.123072|RAB3B	Hs.73982|ZP2
Hs.700576|ABCD3	Hs.74368|CKAP4
Hs.49774|PTPRM	Hs.75182|MRC1
Hs.155919|PTPRK	Hs.75275|UBE4A
Hs.506852|PTPN11	Hs.75528|GNL2
Hs.445775|PTPN9	Hs.75841|ERP29
Hs.469809|PTPN4	Hs.76253|ATXN2
Hs.655396|PSMD11	Hs.77695|DLGAP5
Hs.78466|PSMD8	Hs.78466|PSMD8
Hs.125503|MAPK10	Hs.7884|SLCO2B1
Hs.508999|PRKD1	Hs.79299|LHFPL2
Hs.531704|PRKCA	Hs.7966|USP46
Hs.1908|SRGN	Hs.80720|GAB1
Hs.654420|POU2F2	Hs.80741|PCCA
Hs.571512|PMP2	Hs.81469|NUBP1
Hs.464971|PIK3C3	Hs.81874|MGST2
Hs.175343|PIK3C2A	Hs.82129|CA3
Hs.483564|PFDN1	Hs.82614|GYS2
Hs.256667|PDK2	Hs.8361|TSKU
Hs.509067|PDGFRB	Hs.83916|ASB15
Hs.503163|PDE2A	Hs.84084|APPBP2
Hs.557097|PBX1	Hs.84665|MYOT
Hs.253197|PARN	Hs.85937|MYBPC2
Hs.435714|PAK1	Hs.86368|CLGN
Hs.14468|PPAN	Hs.86543|GYLTL1B
Hs.597091|OSBP	Hs.87726|GGA3
Hs.488181|OGDH	Hs.878|SORD
Hs.584782|NRD1	Hs.92423|WNK3
Hs.415768|NGFR	Hs.9333|PDE8A
Hs.528222|NDUFS4	Hs.93485|SCN2A
Hs.534333|NDUFA2	Hs.94790|TBKBP1
Hs.492208|NBN	Hs.94896|TMEM14A
Hs.81469|NUBP1	Hs.94949|MCEE
Hs.193268|MTAP	Hs.952|SLC10A1
Hs.75182|MRC1	Hs.97464|RNF17
Hs.509523|MNAT1	Hs.97592|C13orf28
Hs.1695|MMP12	Hs.97616|SH3GL1
Hs.2258|MMP10	Hs.97858|KIF1B
Hs.81874|MGST2	Hs.9788|NDFIP1
Hs.233119|ME2	Hs.97997|RNASEN
Hs.657246|LSAMP	Hs.98244|C16orf65
Hs.584775|LRP6	Hs.98280|KCNN2
Hs.438236|ABLIM1	Hs.98370|CYP2S1
Hs.609663|LAMC1	Hs.98397|AKAP3
Hs.654572|LAMA4
Hs.21611|KIF3C
Hs.414489|KCNS3
Hs.144795|KCNMA1
Hs.591606|KCNJ3
Hs.174103|ITGAL
Hs.113157|ITGA9
Hs.37113|IFNA5
Hs.284279|HMOX2
Hs.367799|GRIK5
Hs.134587|GNAI1
Hs.580300|GFPT1
Hs.243987|GATA4
Hs.500635|EVPL
Hs.212088|EPHX2
Hs.288741|EFNA5
Hs.368912|DPP4
Hs.712555|CSNK1A1
Hs.546246|CRHR2
Hs.444842|COL19A1
Hs.409034|COL15A1
Hs.128065|CTSC
Hs.464829|CDH2
Hs.466910|CDA
Hs.631567|CD79A
Hs.591269|CAMK4
Hs.23118|CA1
Hs.494997|C5
Hs.505202|BICD1
Hs.13261|BAI3
Hs.12056|ASGR1
Hs.501728|RHOG
Hs.567236|SHROOM2
Hs.470174|ACVR2A
Hs.405590|EIF3E
Hs.222055|NDST1
Hs.521568|GCNT1
Hs.500066|TADA2L
Hs.486470|EPB41L2
Hs.144835|EEF1G
Hs.520106|DNAH8
Hs.463928|DLG4
Hs.654862|DLG2
Hs.503134|DHCR7
Hs.492212|DECR1
Hs.696074|DHX15
Hs.166011|CTNND1
Hs.44402|CSTF3
Hs.446079|CPD
Hs.514819|AP2B1
Hs.598475|BMPR1B
Hs.546239|AZGP1
Hs.369675|ANGPT1
Hs.439463|AEBP1
Hs.391860|ADCY9
Hs.470316|ACVR1
Hs.509765|ACTN1
Hs.368417|ACCN1
Hs.503743|GRIA4
Hs.256278|TNFRSF1B
Hs.134662|SLC6A4
Hs.466664|RYR1
Hs.709417|TMEM91
Hs.448932|SPRED3
Hs.113577|NF1
Hs.492427|NCALD
Hs.369039|PHF11
Hs.591683|DCLK2
Hs.656604|NKAIN2
Hs.93485|SCN2A
Hs.527982|C19orf55
Hs.445817|C4orf29
Hs.280741|YIF1B
Hs.535319|CREBZF
Hs.381372|DEFB114
Hs.124047|ZNF829
Hs.709373|RYR3
Hs.585378|RABGAP1L
Hs.632067|ZNF704
Hs.631892|SULT6B1
Hs.309090|SFRS7
Hs.496753|hCG_17324
Hs.407983|SFMBT2
Hs.162369|PLAC8L1
Hs.709564|STAG3L2
Hs.417303|SPTB
Hs.122926|NR3C1
Hs.271272|BTBD11
Hs.493518|FAM78B
Hs.658288|LOC441108
Hs.656673|EIF2AK4
Hs.304673|C15orf58
Hs.209954|AADACL4
Hs.546288|RPS9
Hs.523704|MS4A13
Hs.396530|HGF
Hs.661756|TSEPA
Hs.125119|NRG3
Hs.144138|LUZP2
Hs.461247|MRC1L1
Hs.706808|CCDC73
Hs.719372|FSD2
Hs.120725|CACNB4
Hs.553835|OR2B3
Hs.553787|OR2A25
Hs.553602|OR13F1
Hs.677766|ST8SIA6
Hs.670634|TMEM195
Hs.448934|FLJ16165
Hs.587663|C10orf90
Hs.535090|DUPD1
Hs.531182|C1orf173
Hs.397153|ZNF787
Hs.403934|LHX8
Hs.679768|STX19
Hs.513885|MED11
Hs.209151|LYRM5
Hs.120949|CD36
Hs.512304|CCL3L3
Hs.617010|TBC1D3C
Hs.381061|RPL19
Hs.654580|PRIM2
Hs.32405|PGR
Hs.163924|NR3C2
Hs.470399|ITGB6
Hs.643120|IGF1R
Hs.654555|GUCY1A2
Hs.94107|GSTA2
Hs.449625|GRM8
Hs.32945|GRM1
Hs.411472|GRIN2A
Hs.646346|GAS6
Hs.248112|GABRA4
Hs.116250|GABRA2
Hs.303980|CYP11A1
Hs.624178|CHRNB4
Hs.1614|CHRNA5
Hs.57718|CHRNA2
Hs.119689|CGA
Hs.282151|CACNA2D1
Hs.437444|CACNA1E
Hs.160562|IGF1
Hs.715806|CNTF
Hs.632637|PMS2
Hs.494496|FBP1
Hs.361463|F10
Hs.567314|PDE6A
Hs.587558|NCF2
Hs.200841|LAMA2
Hs.512382|GPD2
Hs.250|XDH
Hs.501376|UROS
Hs.2057|UMPS
Hs.416707|ABCA4
Hs.64016|PROS1
Hs.80741|PCCA
Hs.654411|OCA2
Hs.370421|MYO7A
Hs.678918|MYH7
Hs.132966|MET
Hs.194236|LEP
Hs.465744|INSR
Hs.312485|CFI
Hs.515848|HADHB
Hs.516032|HADHA
Hs.1270|GCK
Hs.532699|GCDH
Hs.73875|FAH
Hs.494529|FANCC
Hs.335513|F13A1
Hs.39925|ETFA
Hs.513803|CYBA
Hs.716515|BLM
Hs.530274|ALDOB
